# Supplementary material for: Characterization of Flagellotropic, Chi-Like Salmonella Phages Isolated from Thai Poultry Farms
Source: Viruses. 2019 Jun 5;11(6):520. doi: 10.3390/v11060520 (PMC6631126; doi:10.3390/v11060520)
Supplement: Supplementary file 1 [file viruses-11-00520-s001.zip]

Archive with 13 entries (12 files):
- Phothaworn P. et al_Supplementary materials/
- Phothaworn P. et al_Supplementary materials/Supplementary File 1.csv
- Phothaworn P. et al_Supplementary materials/Supplementary File 2.tsv
- Phothaworn P. et al_Supplementary materials/Supplementary File 3.tsv
- Phothaworn P. et al_Supplementary materials/Supplementary File 4.fna
- Phothaworn P. et al_Supplementary materials/Supplementary Information.docx
- Phothaworn P. et al_Supplementary materials/Supplementary Information.pdf
- Phothaworn P. et al_Supplementary materials/Supplementary Table S1.xlsx
- Phothaworn P. et al_Supplementary materials/Supplementary Table S2.xlsx
- Phothaworn P. et al_Supplementary materials/Supplementary Table S3.docx
- Phothaworn P. et al_Supplementary materials/Supplementary Table S4.xlsx
- Phothaworn P. et al_Supplementary materials/Supplementary Table S5.xlsx
- Phothaworn P. et al_Supplementary materials/~$pplementary Information.docx
