# Supplementary material for: Characterization of Flagellotropic, Chi-Like Salmonella Phages Isolated from Thai Poultry Farms
Source: Viruses. 2019 Jun 5;11(6):520. doi: 10.3390/v11060520 (PMC6631126; doi:10.3390/v11060520)
Supplement: Supplementary file 1 [file viruses-11-00520-s001.zip › Phothaworn P. et al_Supplementary materials/Supplementary File 1.csv]

Supplementary File 1: Identified Salmonella phages with accession numbers.
Phage name	Accession No.
Enterobacteria phage SEGD1	KU726251.1
Salmonella phage 38	NC_029042.1
Salmonella phage FSL SP-039	KC139514
Salmonella phage 25	KR296687.1
Salmonella phage 103203_sal4	KU927495.1
Salmonella phage NR01	NC_031042.1
Salmonella phage GG32	NC_031045.1
Salmonella phage 64795_sal3	NC_031918.1
Salmonella phage f2SE	KU951146.1
Salmonella phage vB_SalM_SJ3	NC_024122.1
Salmonella phage SJ46	NC_031129.1
Salmonella phage Det7	NC_027119.1
Salmonella phage SPN9CC	NC_017985.1
Salmonella phage vB_SalM_PM10	NC_031128.1
Salmonella virus Stitch	NC_027297.1
Salmonella phage FSL SP-101	KC139511
Salmonella phage FSL SP-124	KC139515
Salmonella phage f3SE	KU951147.1
Salmonella phage 118970_sal1	NC_031930.1
Salmonella phage SETP13	NC_022752.1
Salmonella phage FSLSP088	NC_021780.1
Salmonella phage SFP10	NC_016073.1
Enterobacteria phage vB_KleM-RaK2	JQ513383.1
Salmonella phage phiST-374	KX765864
Salmonella phage Maynard	NC_022768.1
Salmonella phage 37	NC_029045.1
Salmonella phage Fels-1	NC_010391.1
Salmonella phage 146851_sal5	KU927491.1
Salmonella phage RE-2010	NC_019488.1
Salmonella phage SPN1S	NC_016761.1
Salmonella phage SE2	NC_016763.1
Salmonella phage g341c	NC_013059.1
Salmonella phage vB_SenS-Ent3	NC_024204.1
Salmonella phage BP12A	NC_031258.1
Salmonella phage ST64B	NC_004313.1
Salmonella phage 18-India	KR091942.1
Salmonella phage SPC32N	KC911857.1
Salmonella phage SETP3	NC_009232.2
Salmonella phage 118970_sal2	NC_031933.1
Salmonella phage BP12C	NC_031228.1
Salmonella phage FelixO1	NC_005282.1
Salmonella phage Marshall	NC_022772.1
Salmonella phage P22-pbi	AF527608.1
Phage Gifsy-2	NC_010393.1
Salmonella phage 22	KR296686.1
Salmonella phage SEN22	NC_028696.2
Salmonella phage IME207	NC_031924.1
Salmonella phage vB_SenS_AG11	JX297445.1
Salmonella phage HK620	NC_002730.1
Salmonella phage FSL SP-058	KC139517
Salmonella phage Fels-2	NC_010463.1
Salmonella phage FSL SP-031	KC139518
Salmonella phage vB_SenS-Ent2	NC_023608.1
Salmonella phage 34	KR296688.1
Salmonella phage 146851_sal4	KU927492.1
Salmonella phage vB_SenMS16	NC_020416.1
Salmonella phage SEN1	NC_029003.2
Salmonella phage 64795_sal4	KU927498.1
Salmonella phage Mushroom	KP143762.1
Salmonella phage SETP7	NC_022754.1
Salmonella phage Shivani	NC_028754.1
Salmonella phage phiSG-JL2	NC_010807.1
Salmonella phage FSL SP-126	KC139513
Salmonella phage FSL SP-016	KC139516
Salmonella phage 118970_sal4	NC_030919.1
Salmonella phage iEPS5	NC_021783.1
Salmonella phage STML-13-1	JX181828.1
Salmonella phage phiST-101	KX765862
Salmonella phage SPN9TCW	JQ691610.1
Salmonella phage phSE-2	NC_031026.1
Salmonella phage 39	KR296693.1
Salmonella phage FO1a	JF461087.1
Salmonella phage HB-2014	NC_027329.1
Salmonella virus PsP3	NC_005340.1
Salmonella phage MA12	NC_031021.1
Salmonella phage BP63	NC_031250.1
Salmonella phage SPN19	NC_019417.1
Salmonella phage SEN4	NC_029015.2
Salmonella phage fSE4S	KT881477.1
Salmonella phage vB_SosS_Oslo	NC_018279.1
Salmonella phage LPSE1	KY379853.1
Salmonella phage ST160	NC_014900.1
Salmonella phage phSE-5	KX015771.1
Salmonella phage 40	KR296694.1
Salmonella phage 118970_sal3	NC_031940.1
Salmonella phage f18SE	NC_028698.1
Salmonella phage vB_SemP_Emek	NC_018275.1
Salmonella phage vB_SnwM_CGG4-1	NC_031065.1
Salmonella phage 101962B_sal5	KU927496.1
Salmonella phage vB_SalM_SJ2	NC_023856.1
Salmonella phage 36	NC_029071.1
Salmonella phage STML-198	NC_027344.1
Salmonella phage SPN3US	NC_027402.1
Salmonella phage LSPA1	NC_026017.1
Salmonella phage epsilon34	NC_011976.1
Salmonella phage 41	KR296695.1
Salmonella phage vB_SenS_Sasha	KX987158.1
Salmonella phage SSU5	NC_018843.1
Salmonella phage Chi	JX094499.1
Salmonella phage phiST-118	KX765863
Salmonella phage vB_SenS_Sergei	KY002061.1
Salmonella phage PhiSH19	NC_019530.1
Salmonella phage 100268_sal2	NC_031902.1
Salmonella phage fSE1C	KT962832.1
Salmonella phage Ent1	NC_019539.1
Salmonella phage Vi06	NC_015271.1
Enterobacteriaphage UAB_Phi87	JN225449.1
Salmonella phage PVP-SE1	NC_016071.1
Salmonella phage L13	NC_021317.1
Salmonella phage Jersey	NC_021777.1
Salmonella phage SKML-39	NC_019910.1
Salmonella phage ViI	NC_015296.1
Salmonella phage SS3e	NC_006940.2
Salmonella phage Vi II-E1	NC_010495.1
Salmonella phage wksl3	JX202565.1
Salmonella phage FSL SP-004	KC139521
Salmonella phage SPC32H	KC911856.1
Salmonella phage 35	KR296689.1
Salmonella phage SE1	NC_011802.1
Salmonella phage SSE121	NC_027351.1
Enterobacteria phage UAB_Phi20	NC_031019.1
Salmonella phage BP12B	NC_031271.1
Enterobacteria phage K1-5	NC_008152.1
Salmonella phage FSLSP030	NC_021779.1
Salmonella phage FSL SP-076	KC139520
Salmonella phage SPN3UB	NC_019545.1
Salmonella phage SEN34	NC_028699.1
Salmonella phage 19	NC_029072.1
Salmonella phage STP4-a	NC_026607.2
Salmonella phage 7-11	NC_015938.1
Salmonella virus SP6	NC_004831.2
Salmonella phage SEN8	KT630647.1
Salmonella phage 21	NC_029050.1
Salmonella phage epsilon15	AY150271.2
Salmonella phage ST64T	NC_004348.1
Salmonella phage BPS15Q2	NC_031939.1
Salmonella phage BPS11Q3	NC_031925.1
Salmonella phage 9NA	NC_025443.1
Salmonella phage 103203_sal5	NC_031946.1
