# Supplementary material for: Characterization of Flagellotropic, Chi-Like Salmonella Phages Isolated from Thai Poultry Farms
Source: Viruses. 2019 Jun 5;11(6):520. doi: 10.3390/v11060520 (PMC6631126; doi:10.3390/v11060520)
Supplement: Supplementary file 1 [file viruses-11-00520-s001.zip › Phothaworn P. et al_Supplementary materials/Supplementary File 2.tsv]

Enterobacteriaphage_UAB_Phi87.gb	Salmonella_phage_FO1a.gb	Salmonella_phage_BPS15Q2.gb	Salmonella_phage_HB.2014.gb	Salmonella_phage_SKML.39.gb	Salmonella_phage_FelixO1.gb	Salmonella_phage_Mushroom.gb	Salmonella_phage_FSL_SP.076.gb	Salmonella_phage_GG32.gb	Salmonella_phage_SFP10.gb	Salmonella_phage_PhiSH19.gb	Salmonella_phage_STML.13.1.gb	Enterobacteria_phage_SEGD1.gb	Salmonella_phage_SPN3US.gb	Salmonella_phage_Marshall.gb	Salmonella_phage_Maynard.gb	Salmonella_phage_vB_SalM_SJ2.gb	Salmonella_phage_vB_SalM_SJ3.gb	Salmonella_phage_Det7.gb	Salmonella_phage_vB_SalM_PM10.gb	Salmonella_phage_FSL_SP.058.gb	Salmonella_phage_BP63.gb	Salmonella_phage_90.gb	Salmonella_phage_vB_SenS_Sergei.gb	Salmonella_phage_vB_SenS_Sasha.gb	Salmonella_phage_SSU5.gb	Salmonella_phage_BP12B.gb	Salmonella_virus_SP6.gb	Salmonella_phage_LPSE1.gb	Salmonella_phage_LSPA1.gb	Salmonella_phage_Jersey.gb	Salmonella_phage_SETP13.gb	Salmonella_phage_vB_SenS.Ent2.gb	Salmonella_phage_FSL_SP.101.gb	Salmonella_phage_vB_SenS.Ent3.gb	Salmonella_phage_SE2.gb	Salmonella_phage_SETP7.gb	Salmonella_phage_wksl3.gb	Salmonella_phage_SS3e.gb	Salmonella_phage_f2SE.gb	Salmonella_phage_f3SE.gb	Salmonella_phage_vB_SenS_AG11.gb	Salmonella_phage_Ent1.gb	Salmonella_phage_fSE1C.gb	Salmonella_phage_fSE4S.gb	Salmonella_phage_f18SE.gb	Salmonella_phage_SETP3.gb	Salmonella_phage_BPS11Q3.gb	Salmonella_phage_MA12.gb	Salmonella_phage_L13.gb
Enterobacteriaphage_UAB_Phi87.gb	100	95.69	95.09	94.41	32.82	95.48	94.79	0	31.66	31.56	27.79	31.19	28.28	27.83	30.98	31.09	31.16	31.56	31.4	31.54	0	27.27	21.09	26.91	26.68	27.86	23.68	23.92	32.43	0	36.63	35.64	36.63	0	35.64	36.63	35.64	36.63	35.64	35.64	35.64	35.64	36.63	35.64	35.64	35.64	35.64	35.64	35.64
Salmonella_phage_FO1a.gb	95.69	100	94.68	94.51	31.25	99.94	97.71	0	32.18	32.08	27.89	31.71	27.75	27.54	31.5	31.61	31.68	32.08	31.92	32.05	0	27.6	21.46	27.1	26.87	27.97	22.68	22.86	32.43	0	36.63	35.64	36.63	0	35.64	36.63	35.64	36.63	35.64	35.64	35.64	35.64	36.63	35.64	35.64	35.64	35.64	38.24	35.64
Salmonella_phage_BPS15Q2.gb	95.09	94.68	100	95.46	33.98	94.51	94.94	0	32.04	32.04	27.7	31.7	28.54	27.83	31.49	31.59	31.66	32.04	31.89	31.92	0	27.51	21.09	21.33	20.85	27.95	23.34	23.59	37.62	0	36.63	35.64	36.63	0	35.64	36.63	35.64	36.63	35.64	35.64	35.64	35.64	36.63	35.64	35.64	35.64	35.64	38.24	35.64
Salmonella_phage_HB-2014.gb	94.41	94.51	95.46	100	34.55	94.46	95.18	29.7	31.94	31.94	27.56	31.56	28.62	27.83	31.35	31.45	31.53	31.94	31.78	31.81	29.7	27.6	21.09	21.33	20.85	27.93	22.08	22.7	31.76	0	35.64	34.65	35.64	33.66	34.65	35.64	34.65	35.64	34.65	34.65	34.65	34.65	35.64	34.65	34.65	34.65	34.65	37.25	34.65
Salmonella_phage_SKML-39.gb	32.82	31.25	33.98	34.55	100	33.67	34.02	31.62	74.58	74.43	76.75	74.75	0	0	76.89	76.62	75.02	75.56	74.41	74.66	31.62	0	67.96	32.09	32.09	30.97	0	0	0	0	0	0	0	0	0	0	0	0	0	0	0	0	0	0	0	0	0	0	0
Salmonella_phage_FelixO1.gb	95.48	99.94	94.51	94.46	33.67	100	97.5	0	32.18	32.08	27.89	31.71	27.75	27.54	31.5	31.61	31.68	32.08	31.92	32.05	0	27.6	21.09	26.91	26.68	27.97	22.68	22.86	32.43	0	36.63	35.64	36.63	34.65	35.64	36.63	35.64	36.63	35.64	35.64	35.64	35.64	36.63	35.64	35.64	35.64	35.64	38.24	35.64
Salmonella_phage_Mushroom.gb	94.79	97.71	94.94	95.18	34.02	97.5	100	29.7	31.53	31.42	27.61	31.05	28.37	27.54	30.84	30.95	31.02	31.42	31.27	31.4	29.7	27.27	21.09	26.91	27.01	27.86	23.68	23.92	38.61	33.66	37.62	36.63	37.62	35.64	36.63	37.62	36.63	37.62	36.63	36.63	36.63	36.63	37.62	36.63	36.63	36.63	36.63	36.63	36.63
Salmonella_phage_FSL_SP-076.gb	0	0	0	29.7	31.62	0	29.7	100	38.25	38.18	38.32	37.03	0	0	38.18	36.89	37.1	61.76	61.76	61.69	94.51	0	36.72	31.09	31.09	0	76.29	76.47	46.95	46.98	57.09	58.53	59.16	59.42	58.86	58.86	59.81	59.25	59.72	59.41	59.41	60.05	59.17	59.25	59.41	59.48	58.87	58.3	58.22
Salmonella_phage_GG32.gb	31.66	32.18	32.04	31.94	74.58	32.18	31.53	38.25	100	98.48	95.37	91.97	0	0	91.89	91.74	92.32	95.92	95.06	96.6	31.15	0	72.86	29.85	29.85	30.95	32.6	32.97	80.95	77.83	36.26	36.13	36.15	36.71	36.71	35.97	35.48	35.77	36.29	35.81	35.81	37.2	36.71	35.93	35.81	35.81	35.65	35.68	36.01
Salmonella_phage_SFP10.gb	31.56	32.08	32.04	31.94	74.43	32.08	31.42	38.18	98.48	100	95.21	92.74	0	0	92.23	91.59	92.96	96.06	95.51	96.21	31.15	0	75.53	29.1	29.1	31.02	32.6	32.97	80.95	77.83	36.26	36.13	36.15	36.71	36.71	35.97	35.48	35.77	36.29	35.81	35.81	37.2	36.71	35.93	35.81	35.81	35.65	35.68	36.01
Salmonella_phage_PhiSH19.gb	27.79	27.89	27.7	27.56	76.75	27.89	27.61	38.32	95.37	95.21	100	93.04	0	0	92.9	92.14	93.61	96.11	93.74	95.45	31.15	0	74.88	29.1	29.1	30.92	32.79	33.15	80.46	77.34	36.1	35.81	35.99	36.55	36.71	35.65	35.48	35.45	35.97	35.65	35.65	37.04	36.71	35.77	35.65	35.65	35.65	35.37	35.85
Salmonella_phage_STML-13-1.gb	31.19	31.71	31.7	31.56	74.75	31.71	31.05	37.03	91.97	92.74	93.04	100	0	0	92.06	93.5	96.81	92.75	91.73	91.48	28.57	0	80.98	29.85	29.85	30.66	32.79	33.15	80.46	77.34	36.1	35.81	35.99	36.55	36.71	35.65	35.48	35.45	35.97	35.65	35.65	37.04	36.71	35.77	35.65	35.65	35.65	35.37	35.85
Enterobacteria_phage_SEGD1.gb	28.28	27.75	28.54	28.62	0	27.75	28.37	0	0	0	0	0	100	99.35	0	0	0	0	0	0	0	35.45	0	0	0	38.31	0	0	32.54	0	0	27.27	33.33	33.33	33.33	31.95	30.72	33.33	33.33	32.54	32.54	31.95	33.33	32.54	32.54	32.54	0	30.18	0
Salmonella_phage_SPN3US.gb	27.83	27.54	27.83	27.83	0	27.54	27.54	0	0	0	0	0	99.35	100	0	0	0	0	0	0	0	36.33	0	0	0	38.29	0	0	32.54	0	0	29.82	33.33	33.33	33.33	31.95	30.72	33.33	33.33	32.54	32.54	31.95	33.33	32.54	32.54	32.54	0	30.18	0
Salmonella_phage_Marshall.gb	30.98	31.5	31.49	31.35	76.89	31.5	30.84	38.18	91.89	92.23	92.9	92.06	0	0	100	98.07	93	92.51	91.99	92.61	31.15	0	75.44	30.6	30.6	30.39	32.79	33.15	82.76	79.48	36.35	35.87	36.06	36.99	36.82	35.7	35.7	35.67	36.04	35.7	35.7	37.16	36.82	35.83	35.7	35.7	35.87	35.5	35.92
Salmonella_phage_Maynard.gb	31.09	31.61	31.59	31.45	76.62	31.61	30.95	36.89	91.74	91.59	92.14	93.5	0	0	98.07	100	93.34	91.93	91.2	91.58	28.57	0	75.36	31.34	31.34	30.39	32.79	33.15	82.59	79.31	36.35	36.26	36.42	37.16	36.99	35.7	35.7	36.42	36.04	36.09	36.09	37.33	36.99	36.59	36.09	36.09	36.15	36.26	36.3
Salmonella_phage_vB_SalM_SJ2.gb	31.16	31.68	31.66	31.53	75.02	31.68	31.02	37.1	92.32	92.96	93.61	96.81	0	0	93	93.34	100	93.38	92.22	92.13	28.57	0	80.13	29.85	29.85	30.32	32.79	33.15	80.46	77.34	36.1	35.81	35.99	36.55	36.71	35.65	35.48	35.45	35.97	35.65	35.65	37.04	36.71	35.77	35.65	35.48	35.65	35.37	35.85
Salmonella_phage_vB_SalM_SJ3.gb	31.56	32.08	32.04	31.94	75.56	32.08	31.42	61.76	95.92	96.06	96.11	92.75	0	0	92.51	91.93	93.38	100	95.18	96.86	31.15	0	54.31	29.85	29.85	31.11	76.65	76.84	37.46	36.98	57.14	58.74	58.9	60.36	59.55	59.39	59.39	58.58	59.22	59.22	59.22	59.87	59.55	58.9	59.22	59.39	59.39	58.74	59.06
Salmonella_phage_Det7.gb	31.4	31.92	31.89	31.78	74.41	31.92	31.27	61.76	95.06	95.51	93.74	91.73	0	0	91.99	91.2	92.22	95.18	100	96.34	31.15	0	54.36	59.52	59.52	31	76.47	76.65	37.3	36.98	57.14	58.9	58.9	62.14	59.39	59.55	60.78	60.27	59.39	59.22	59.22	59.87	59.39	58.9	59.22	59.39	60.78	58.9	59.06
Salmonella_phage_vB_SalM_PM10.gb	31.54	32.05	31.92	31.81	74.66	32.05	31.4	61.69	96.6	96.21	95.45	91.48	0	0	92.61	91.58	92.13	96.86	96.34	100	31.15	0	54.31	29.85	29.85	31.04	76.65	76.84	37.46	36.98	57.14	58.74	58.9	60.36	59.55	59.39	59.39	58.58	59.22	59.39	59.39	60.03	59.55	59.06	59.39	59.55	59.39	58.74	59.06
Salmonella_phage_FSL_SP-058.gb	0	0	0	29.7	31.62	0	29.7	94.51	31.15	31.15	31.15	28.57	0	0	31.15	28.57	28.57	31.15	31.15	31.15	100	0	33.76	31.84	31.84	0	0	0	56.6	57.76	57.86	58.49	59.75	58.49	58.49	58.49	59.12	58.49	60.38	59.75	59.75	60.38	59.12	59.75	59.75	59.75	57.23	58.49	57.86
Salmonella_phage_BP63.gb	27.27	27.6	27.51	27.6	0	27.6	27.27	0	0	0	0	0	35.45	36.33	0	0	0	0	0	0	0	100	0	0	0	24.2	0	0	31.91	31.29	31.21	32.41	32.63	32.11	32.63	32.57	31.95	31.55	31.86	32.55	32.55	32.06	32.83	31.93	32.55	32.55	32.63	31.91	32.14
Salmonella_phage_90.gb	21.09	21.46	21.09	21.09	67.96	21.09	21.09	36.72	72.86	75.53	74.88	80.98	0	0	75.44	75.36	80.13	54.31	54.36	54.31	33.76	0	100	85.95	84.75	30.77	33.39	33.76	43.12	44.78	34.46	31.22	31.41	35.17	31.6	30.22	31.03	30.3	30.5	31.36	31.44	30.84	31.6	30.43	31.36	31.44	32.61	30.91	29.92
Salmonella_phage_vB_SenS_Sergei.gb	26.91	27.1	21.33	21.33	32.09	26.91	26.91	31.09	29.85	29.1	29.1	29.85	0	0	30.6	31.34	29.85	29.85	59.52	29.85	31.84	0	85.95	100	99.65	29.6	0	0	28.95	29.04	38.39	30.93	30.43	39.61	30.31	28.61	30.57	28.06	27.91	30.35	30.41	30.04	30.31	28.18	30.35	30.41	32	30.81	30.57
Salmonella_phage_vB_SenS_Sasha.gb	26.68	26.87	20.85	20.85	32.09	26.68	27.01	31.09	29.85	29.1	29.1	29.85	0	0	30.6	31.34	29.85	29.85	59.52	29.85	31.84	0	84.75	99.65	100	29.6	0	0	28.95	29.04	36.74	30.93	30.43	39.75	30.31	28.61	30.57	28.06	27.91	30.35	30.41	30.04	30.31	28.18	30.35	30.41	32	30.59	30.57
Salmonella_phage_SSU5.gb	27.86	27.97	27.95	27.93	30.97	27.97	27.86	0	30.95	31.02	30.92	30.66	38.31	38.29	30.39	30.39	30.32	31.11	31	31.04	0	24.2	30.77	29.6	29.6	100	0	0	25.98	25.3	28.2	25.74	28.52	27.43	28.18	26.76	25.98	27.86	25.98	28.29	28.29	25.98	28.16	27.59	28.29	28.29	27.8	27.86	28.43
Salmonella_phage_BP12B.gb	23.68	22.68	23.34	22.08	0	22.68	23.68	76.29	32.6	32.6	32.79	32.79	0	0	32.79	32.79	32.79	76.65	76.47	76.65	0	0	33.39	0	0	0	100	94.58	33.15	32.49	60.85	60.85	61.03	62.5	62.13	61.21	60.66	61.21	60.85	60.85	60.85	62.13	62.13	61.21	60.85	61.03	60.85	61.03	61.21
Salmonella_virus_SP6.gb	23.92	22.86	23.59	22.7	0	22.86	23.92	76.47	32.97	32.97	33.15	33.15	0	0	33.15	33.15	33.15	76.84	76.65	76.84	0	0	33.76	0	0	0	94.58	100	33.52	33.03	61.21	61.58	61.4	62.87	62.5	61.58	61.03	61.58	61.21	61.21	61.21	62.5	62.5	61.58	61.21	61.4	61.21	61.4	61.58
Salmonella_phage_LPSE1.gb	32.43	32.43	37.62	31.76	0	32.43	38.61	46.95	80.95	80.95	80.46	80.46	32.54	32.54	82.76	82.59	80.46	37.46	37.3	37.46	56.6	31.91	43.12	28.95	28.95	25.98	33.15	33.52	100	89.09	85.45	90.41	93.84	88.35	92.9	93.22	91.89	92.75	92.89	93.13	93.02	89.72	93.21	93.6	93.42	93.57	89.14	94.86	91.95
Salmonella_phage_LSPA1.gb	0	0	0	0	0	0	33.66	46.98	77.83	77.83	77.34	77.34	0	0	79.48	79.31	77.34	36.98	36.98	36.98	57.76	31.29	44.78	29.04	29.04	25.3	32.49	33.03	89.09	100	83.99	88.08	86.81	90.16	86.81	86.17	86.47	86.51	87.16	86.29	86.04	83.08	86.83	86.1	86.21	86.22	83.03	87.02	87.34
Salmonella_phage_Jersey.gb	36.63	36.63	36.63	35.64	0	36.63	37.62	57.09	36.26	36.26	36.1	36.1	0	0	36.35	36.35	36.1	57.14	57.14	57.14	57.86	31.21	34.46	38.39	36.74	28.2	60.85	61.21	85.45	83.99	100	85.51	86	86.49	85.63	86.46	86.39	86.18	89.09	87.63	87.57	89.19	85.77	87.9	87.13	87.39	87.09	86.43	86.06
Salmonella_phage_SETP13.gb	35.64	35.64	35.64	34.65	0	35.64	36.63	58.53	36.13	36.13	35.81	35.81	27.27	29.82	35.87	36.26	35.81	58.74	58.9	58.74	58.49	32.41	31.22	30.93	30.93	25.74	60.85	61.58	90.41	88.08	85.51	100	93.39	89.35	92.68	90.08	94.7	91.16	92.13	92.78	92.73	89.74	92.92	92.66	93.22	93.4	90.13	93.11	92.38
Salmonella_phage_vB_SenS-Ent2.gb	36.63	36.63	36.63	35.64	0	36.63	37.62	59.16	36.15	36.15	35.99	35.99	33.33	33.33	36.06	36.42	35.99	58.9	58.9	58.9	59.75	32.63	31.41	30.43	30.43	28.52	61.03	61.4	93.84	86.81	86	93.39	100	90.03	98.68	95.41	93.11	94.64	93.23	94.82	95.44	90.13	98.61	94.28	94.81	94.96	93.44	95.03	95.03
Salmonella_phage_FSL_SP-101.gb	0	0	0	33.66	0	34.65	35.64	59.42	36.71	36.71	36.55	36.55	33.33	33.33	36.99	37.16	36.55	60.36	62.14	60.36	58.49	32.11	35.17	39.61	39.75	27.43	62.5	62.87	88.35	90.16	86.49	89.35	90.03	100	89.74	89.5	88.61	89.8	90.24	88.6	89.28	86.44	89.82	88.83	88.51	88.8	87.38	88.65	89.19
Salmonella_phage_vB_SenS-Ent3.gb	35.64	35.64	35.64	34.65	0	35.64	36.63	58.86	36.71	36.71	36.71	36.71	33.33	33.33	36.82	36.99	36.71	59.55	59.39	59.55	58.49	32.63	31.6	30.31	30.31	28.18	62.13	62.5	92.9	86.81	85.63	92.68	98.68	89.74	100	95.15	92.25	93.73	92.4	94.14	95.18	89.96	98.49	94.04	94.59	94.73	92.89	94.83	94.83
Salmonella_phage_SE2.gb	36.63	36.63	36.63	35.64	0	36.63	37.62	58.86	35.97	35.97	35.65	35.65	31.95	31.95	35.7	35.7	35.65	59.39	59.55	59.39	58.49	32.57	30.22	28.61	28.61	26.76	61.21	61.58	93.22	86.17	86.46	90.08	95.41	89.5	95.15	100	92.03	94.78	94.38	92.98	93.62	89.49	95.34	93.71	93.66	93.75	92.18	93.17	93.15
Salmonella_phage_SETP7.gb	35.64	35.64	35.64	34.65	0	35.64	36.63	59.81	35.48	35.48	35.48	35.48	30.72	30.72	35.7	35.7	35.48	59.39	60.78	59.39	59.12	31.95	31.03	30.57	30.57	25.98	60.66	61.03	91.89	86.47	86.39	94.7	93.11	88.61	92.25	92.03	100	92.92	94	93.96	93.83	90.97	92.75	93.9	94.05	94.23	89.82	92.95	92.79
Salmonella_phage_wksl3.gb	36.63	36.63	36.63	35.64	0	36.63	37.62	59.25	35.77	35.77	35.45	35.45	33.33	33.33	35.67	36.42	35.45	58.58	60.27	58.58	58.49	31.55	30.3	28.06	28.06	27.86	61.21	61.58	92.75	86.51	86.18	91.16	94.64	89.8	93.73	94.78	92.92	100	97.46	92.9	93.75	89.52	93.73	93.09	92.76	92.94	90.13	94.03	92.88
Salmonella_phage_SS3e.gb	35.64	35.64	35.64	34.65	0	35.64	36.63	59.72	36.29	36.29	35.97	35.97	33.33	33.33	36.04	36.04	35.97	59.22	59.39	59.22	60.38	31.86	30.5	27.91	27.91	25.98	60.85	61.21	92.89	87.16	89.09	92.13	93.23	90.24	92.4	94.38	94	97.46	100	93.77	93.93	91.46	92.51	93.45	93.47	93.57	91.16	94.1	92.57
Salmonella_phage_f2SE.gb	35.64	35.64	35.64	34.65	0	35.64	36.63	59.41	35.81	35.81	35.65	35.65	32.54	32.54	35.7	36.09	35.65	59.22	59.22	59.39	59.75	32.55	31.36	30.35	30.35	28.29	60.85	61.21	93.13	86.29	87.63	92.78	94.82	88.6	94.14	92.98	93.96	92.9	93.77	100	99.98	92.24	94.24	98.76	99.89	99.97	92.43	94.48	94.45
Salmonella_phage_f3SE.gb	35.64	35.64	35.64	34.65	0	35.64	36.63	59.41	35.81	35.81	35.65	35.65	32.54	32.54	35.7	36.09	35.65	59.22	59.22	59.39	59.75	32.55	31.44	30.41	30.41	28.29	60.85	61.21	93.02	86.04	87.57	92.73	95.44	89.28	95.18	93.62	93.83	93.75	93.93	99.98	100	92.36	94.82	98.74	99.87	99.95	93.4	93.82	94.76
Salmonella_phage_vB_SenS_AG11.gb	35.64	35.64	35.64	34.65	0	35.64	36.63	60.05	37.2	37.2	37.04	37.04	31.95	31.95	37.16	37.33	37.04	59.87	59.87	60.03	60.38	32.06	30.84	30.04	30.04	25.98	62.13	62.5	89.72	83.08	89.19	89.74	90.13	86.44	89.96	89.49	90.97	89.52	91.46	92.24	92.36	100	90.05	91.72	92.17	92.34	91	90.83	91.43
Salmonella_phage_Ent1.gb	36.63	36.63	36.63	35.64	0	36.63	37.62	59.17	36.71	36.71	36.71	36.71	33.33	33.33	36.82	36.99	36.71	59.55	59.39	59.55	59.12	32.83	31.6	30.31	30.31	28.16	62.13	62.5	93.21	86.83	85.77	92.92	98.61	89.82	98.49	95.34	92.75	93.73	92.51	94.24	94.82	90.05	100	93.66	94.16	94.35	92.91	93.98	94.52
Salmonella_phage_fSE1C.gb	35.64	35.64	35.64	34.65	0	35.64	36.63	59.25	35.93	35.93	35.77	35.77	32.54	32.54	35.83	36.59	35.77	58.9	58.9	59.06	59.75	31.93	30.43	28.18	28.18	27.59	61.21	61.58	93.6	86.1	87.9	92.66	94.28	88.83	94.04	93.71	93.9	93.09	93.45	98.76	98.74	91.72	93.66	100	98.69	98.81	92.39	94.41	94.96
Salmonella_phage_fSE4S.gb	35.64	35.64	35.64	34.65	0	35.64	36.63	59.41	35.81	35.81	35.65	35.65	32.54	32.54	35.7	36.09	35.65	59.22	59.22	59.39	59.75	32.55	31.36	30.35	30.35	28.29	60.85	61.21	93.42	86.21	87.13	93.22	94.81	88.51	94.59	93.66	94.05	92.76	93.47	99.89	99.87	92.17	94.16	98.69	100	99.9	92.83	94.83	95.17
Salmonella_phage_f18SE.gb	35.64	35.64	35.64	34.65	0	35.64	36.63	59.48	35.81	35.81	35.65	35.65	32.54	32.54	35.7	36.09	35.48	59.39	59.39	59.55	59.75	32.55	31.44	30.41	30.41	28.29	61.03	61.4	93.57	86.22	87.39	93.4	94.96	88.8	94.73	93.75	94.23	92.94	93.57	99.97	99.95	92.34	94.35	98.81	99.9	100	93.06	94.99	95.32
Salmonella_phage_SETP3.gb	35.64	35.64	35.64	34.65	0	35.64	36.63	58.87	35.65	35.65	35.65	35.65	0	0	35.87	36.15	35.65	59.39	60.78	59.39	57.23	32.63	32.61	32	32	27.8	60.85	61.21	89.14	83.03	87.09	90.13	93.44	87.38	92.89	92.18	89.82	90.13	91.16	92.43	93.4	91	92.91	92.39	92.83	93.06	100	91.47	92.11
Salmonella_phage_BPS11Q3.gb	35.64	38.24	38.24	37.25	0	38.24	36.63	58.3	35.68	35.68	35.37	35.37	30.18	30.18	35.5	36.26	35.37	58.74	58.9	58.74	58.49	31.91	30.91	30.81	30.59	27.86	61.03	61.4	94.86	87.02	86.43	93.11	95.03	88.65	94.83	93.17	92.95	94.03	94.1	94.48	93.82	90.83	93.98	94.41	94.83	94.99	91.47	100	95.34
Salmonella_phage_MA12.gb	35.64	35.64	35.64	34.65	0	35.64	36.63	58.22	36.01	36.01	35.85	35.85	0	0	35.92	36.3	35.85	59.06	59.06	59.06	57.86	32.14	29.92	30.57	30.57	28.43	61.21	61.58	91.95	87.34	86.06	92.38	95.03	89.19	94.83	93.15	92.79	92.88	92.57	94.45	94.76	91.43	94.52	94.96	95.17	95.32	92.11	95.34	100
Salmonella_phage_L13.gb	0	0	0	0	0	0	0	58.58	36.01	36.01	35.85	35.85	0	0	35.92	36.3	35.85	59.06	59.06	59.06	0	31.33	32.02	29.93	29.93	30.63	61.21	61.58	93.8	89.48	86.58	92.97	95.52	90.21	95.56	94.59	94.45	95.12	94.82	95.65	95.57	90.07	95.01	95.74	95.6	95.62	89.03	95.98	99.58
Salmonella_phage_FSL_SP-031.gb	0	0	0	32.67	0	33.66	32.67	63.92	0	0	0	0	0	0	0	0	0	0	0	0	64.56	33.44	28.98	26.99	26.99	25	0	69.09	64.76	61.17	61.44	63.7	63.48	63.33	62.91	63.24	64.03	62.68	64.34	64.2	64.22	63.62	63.81	63.34	63.05	63.43	63.33	63.11	63.74
Salmonella_phage_118.gb	0	0	0	0	0	0	0	0	0	0	0	0	0	0	0	0	0	0	0	0	0	0	32.27	30.72	33.02	57.2	0	0	32.52	28.92	30.1	29.33	28.79	31.2	29.96	29.32	28.53	29.68	31.48	31.13	31.69	31.47	29.96	30.77	31.69	31.69	27.91	31.22	30.41
Salmonella_phage_FSLSP088.gb	0	0	0	0	0	0	0	0	0	0	0	0	0	0	0	0	38.71	0	0	0	0	0	34.56	31.78	34.59	56.78	0	0	32.06	28.45	29.95	29.21	28.81	31.24	30.59	29.11	29.35	29.21	30.91	31.02	31.7	30.79	30.59	31.06	31.7	31.7	29.3	30.6	29.78
Salmonella_phage_FSL_SP-124.gb	0	0	0	0	0	0	0	0	0	0	0	0	0	0	0	0	38.71	0	0	0	0	0	34.19	31.93	34.83	56.78	0	0	32.06	28.52	30.01	29.21	28.89	31.1	30.57	29.32	29.28	29.29	31.05	31	31.75	31.02	30.57	31.2	31.75	31.75	29.19	30.6	29.92
Salmonella_phage_37.gb	0	0	0	0	0	0	0	0	0	0	0	0	0	0	0	0	0	0	0	0	0	0	34.19	31.62	34.36	0	0	0	29.59	27.39	29.75	29.14	25.62	29.84	25.62	29.43	25.1	25.28	29.56	25.11	29.19	29.8	25.62	29.22	29.19	29.19	25.77	28.96	29.04
Salmonella_phage_iEPS5.gb	0	0	0	0	0	0	0	0	0	0	0	0	0	0	0	0	0	0	0	0	0	0	31.84	30.36	32.48	55.93	0	0	32.45	28.83	30.12	29.38	29.5	31.16	31.18	29.22	28.82	29.72	31.48	31.58	32.07	31.39	31.18	30.46	32.07	32.07	28.51	30.98	30.36
Salmonella_phage_SPN19.gb	0	0	0	0	0	0	0	0	0	0	0	0	0	0	0	0	0	0	0	0	0	0	32.08	30.36	32.48	56.36	0	0	32.52	28.91	30.12	29.49	29.66	31.07	31.41	29.32	28.89	29.72	31.54	31.81	32.14	31.08	31.41	30.66	32.14	32.14	28.73	31.26	30.63
Salmonella_phage_BP12C.gb	0	0	0	0	0	0	0	0	0	0	0	0	0	0	0	0	0	0	0	0	0	0	34.06	31.91	34.8	56.36	0	0	32.06	28.52	30.01	29.21	28.78	31.1	30.57	29.32	29.28	29.29	31.05	31	31.75	31.02	30.57	31.2	31.75	31.75	29.08	30.6	29.92
Salmonella_phage_Chi.gb	0	0	0	0	0	0	0	0	0	0	0	0	0	0	0	0	0	0	0	0	0	0	32.63	30.75	33.06	56.78	0	0	32.19	28.65	30.05	29.16	28.84	31.04	30.62	29.64	29.31	29.6	31.26	31.05	31.65	30.76	30.62	31.16	31.65	31.65	28.98	30.46	29.75
Salmonella_phage_FSLSP030.gb	0	0	0	0	0	0	0	0	0	0	0	0	0	0	0	0	0	0	0	0	0	0	32.38	30.43	32.58	56.78	0	0	32.26	29.05	30.4	29.29	29.28	31.23	30.45	29.33	28.64	29.69	31.48	31.63	31.93	31.02	30.54	30.65	31.93	31.93	28.4	30.83	29.95
Salmonella_phage_FSL_SP-039.gb	0	0	0	0	0	0	0	0	0	0	0	0	0	0	0	0	0	0	0	0	0	0	32.38	30.43	32.58	56.78	0	0	32.26	29.05	30.4	29.29	29.28	31.23	30.45	29.33	28.64	29.69	31.48	31.63	31.93	31.02	30.54	30.65	31.93	31.93	28.4	30.83	29.95
Salmonella_phage_101.gb	0	0	0	0	0	0	0	0	0	0	0	0	0	0	0	0	0	0	0	0	0	0	32.27	30.72	33.02	57.2	0	0	32.52	29.65	30.72	30.15	28.79	31.2	29.96	29.32	29.23	30.95	31.48	31.13	31.69	31.47	29.96	30.77	31.69	31.69	27.91	31.22	30.41
Salmonella_phage_374.gb	0	0	0	0	0	0	0	0	0	0	0	0	0	0	0	0	0	0	0	0	0	0	32.27	30.72	33.02	57.2	0	0	32.52	28.92	30.1	29.33	28.79	31.2	29.96	29.32	28.53	29.68	31.48	31.13	31.69	31.47	29.96	30.77	31.69	31.69	27.91	31.22	30.41
Salmonella_phage_118970_sal1.gb	0	0	0	0	0	0	0	0	0	0	0	0	0	0	0	0	0	0	0	0	0	0	23	25.75	25.35	56.36	0	0	32.06	28.52	30.01	29.15	28.78	31.1	30.57	29.32	29.28	29.29	31.05	31	31.75	30.95	30.57	31.2	31.75	31.75	29.08	30.6	29.92
Salmonella_phage_35.gb	0	0	0	0	0	0	0	0	0	0	0	0	0	0	0	0	0	0	0	0	0	0	39.83	32.56	38.98	56.78	0	0	33.47	0	32.18	33.33	0	33.87	0	33.33	0	0	33.4	0	33.06	33.27	0	33.06	33.06	33.06	0	33.12	33.33
Salmonella_phage_ST160.gb	0	0	0	0	0	0	0	46.03	47.82	47.82	47.3	44.16	0	0	35.74	35.74	44.16	60.56	60.38	57.02	30.13	0	40.12	42.57	42.57	34.71	57.89	58.44	34.89	34.18	78.32	79.17	79.71	82.07	80.43	80.43	79.53	79.35	80.98	74.66	74.66	77.16	80.43	74.79	74.66	74.83	79.35	79.35	79.35
Salmonella_phage_Vi_II-E1.gb	0	0	0	0	0	0	0	0	0	0	0	0	0	0	0	0	0	0	0	0	0	0	30.18	0	46.88	0	0	0	72.22	0	65.49	0	63.15	68.41	63.15	75.46	91.2	61.24	74.16	62.9	62.9	88.89	63.05	62.87	62.9	62.9	62.16	61.24	62.44
Salmonella_phage_ST64T.gb	0	0	0	0	0	0	0	46.03	48	48.09	47.55	44.44	0	0	36.3	36.12	44.44	60.56	60.55	57.02	30.13	0	40.21	42.57	42.57	34.71	57.71	58.26	35.07	34.24	78.32	79.17	79.71	82.07	80.43	80.43	79.53	79.35	80.98	74.66	74.66	77.16	80.43	74.79	74.66	74.83	79.35	79.35	79.35
Salmonella_phage_103203_sal5.gb	0	0	0	0	0	0	0	50.69	41.65	41.65	41.89	42.13	0	0	42.13	42.13	42.13	61.41	61.38	57.24	40	0	35.83	36.59	32.52	34.71	57.53	58.08	35.07	34.36	78.69	79.35	79.89	82.43	80.62	80.62	79.89	79.53	81.16	75	75	77.33	80.62	75.13	75	75.17	79.71	79.53	79.71
Salmonella_phage_64795_sal3.gb	0	0	0	0	0	0	0	77.42	40.16	40.16	39.52	39.2	0	0	39.2	39.2	39.2	76.37	76.15	76.15	0	0	35.89	0	0	0	83.09	83.46	50.84	51.89	61.98	68.48	63.06	65.01	63.83	62.6	64.7	64.78	64.78	64.1	64.1	62.77	64.98	64.7	64.1	64.28	62.54	63.23	63.31
Phage_Gifsy-2.gb	43.42	43.42	43.42	43.42	0	43.42	43.42	27.89	0	0	0	0	0	0	0	0	0	0	0	0	27.78	0	0	0	0	33.24	0	0	33.33	34.69	34.01	34.67	33.56	33.33	33.33	34.01	34.67	33.33	34.69	34.69	34.69	34.67	34.01	34.69	34.69	34.69	33.56	34.25	34.01
Salmonella_phage_IME207.gb	0	0	0	0	0	0	0	0	0	0	0	0	0	0	0	0	0	0	0	0	0	0	30.18	0	0	0	0	0	57.5	64.49	53.49	56.55	48.44	47.84	48.44	47.17	48.36	49.8	50.55	54.75	54.75	61.4	49.61	61.59	61.59	61.59	47.81	48.44	48.44
Salmonella_phage_vB_SosS_Oslo.gb	28.15	28.15	28.15	28.15	0	28.15	28.89	31.01	0	0	0	0	0	0	0	0	0	0	0	0	30.59	0	37.3	40.02	40.02	35.29	0	0	28.79	0	30.3	28.03	28.79	30.3	28.79	30.3	28.03	28.79	29.55	29.55	29.55	29.55	28.79	29.55	29.55	29.55	29.55	29.55	28.03
Salmonella_phage_FSL_SP-126.gb	37.04	35.56	36.3	35.56	0	35.56	37.04	0	0	0	0	0	0	0	0	0	0	0	0	0	0	0	54.12	63.14	63.28	29.87	0	0	37.47	36.81	46.75	37.71	35.06	43.99	35.19	35.19	36.13	34.53	28.91	37.84	29.92	36.8	35.19	37.45	37.84	37.84	35.19	36.69	36.42
Salmonella_phage_phSE-5.gb	37.04	37.04	37.78	37.04	0	37.04	37.78	0	0	0	0	0	0	0	0	0	0	0	0	0	0	0	45.89	56.28	56.71	29.91	0	0	38.98	37.41	47.32	38.44	36.11	44.31	36.23	36.23	36.86	35.61	28.12	38.24	29.13	37.59	36.23	37.85	38.24	38.24	36.23	38.2	38
Salmonella_phage_phSE-2.gb	37.04	37.04	37.78	37.04	0	37.04	37.78	0	0	0	0	0	0	0	0	0	0	0	0	0	0	0	45.89	56.28	56.71	29.91	0	0	38.98	37.41	47.32	38.44	36.11	44.31	36.23	36.23	36.86	35.61	28.12	38.24	29.13	37.59	36.23	37.85	38.24	38.24	36.23	38.2	38
Salmonella_phage_Fels-1.gb	0	0	0	0	0	0	0	28.08	0	0	0	0	0	0	0	0	0	0	0	0	28.97	0	0	0	0	33.82	0	0	0	0	0	0	0	0	0	0	0	0	0	0	0	0	0	0	0	0	0	0	0
Salmonella_phage_SE1.gb	28.89	28.89	28.89	28.89	0	28.89	29.63	39.66	35.38	35.38	35.62	35.74	0	0	35.74	35.74	35.74	60.87	60.51	53.78	28.44	0	36.96	40.02	40.02	34.71	57.89	58.44	31.89	34.18	54.97	53.66	54.3	56.18	54.66	55.4	53.84	54.79	55.3	52.14	52.14	53.39	54.61	52.21	52.14	52.23	54.49	54.45	53.69
Salmonella_phage_SPN9CC.gb	28.89	28.89	28.89	28.89	0	28.89	29.63	41.89	35.93	35.93	36.12	36.3	0	0	36.3	36.3	36.3	61.05	61.02	53.93	35.09	0	36.96	40.22	40.42	33.88	57.71	58.26	32.31	34.36	54.38	53.98	54.63	56.56	54.99	55.75	54.16	55.18	55.64	52.48	52.48	53.73	54.99	52.55	52.48	52.56	54.82	54.82	54.07
Salmonella_phage_101962B_sal5.gb	28.89	28.89	28.89	28.89	0	28.89	29.63	41.98	41.65	41.65	41.89	42.13	0	0	42.13	42.13	42.13	61.41	61.38	57.24	35.09	0	35.83	36.17	32.52	34.71	57.53	58.08	32.31	34.36	54.56	54.07	54.72	56.75	55.09	55.84	54.34	55.27	55.73	52.65	52.65	53.81	55.09	52.71	52.65	52.73	55	54.91	54.25
Salmonella_phage_64795_sal4.gb	28.89	28.89	28.89	28.89	0	28.89	29.63	41.98	41.65	41.65	41.89	42.13	0	0	42.13	42.13	42.13	61.41	61.38	57.24	35.09	0	35.83	36.17	32.52	34.71	57.53	58.08	32.31	34.36	54.56	54.07	54.72	56.75	55.09	55.84	54.34	55.27	55.73	52.65	52.65	53.81	55.09	52.71	52.65	52.73	55	54.91	54.25
Salmonella_phage_103203_sal4.gb	28.89	28.89	28.89	28.89	0	28.89	29.63	41.98	41.65	41.65	41.89	42.13	0	0	42.13	42.13	42.13	61.41	61.38	57.24	35.09	0	35.83	36.17	32.52	34.71	57.53	58.08	32.31	34.36	54.56	54.07	54.72	56.75	55.09	55.84	54.34	55.27	55.73	52.65	52.65	53.81	55.09	52.71	52.65	52.73	55	54.91	54.25
Salmonella_phage_146851_sal4.gb	28.89	28.89	28.89	28.89	0	28.89	29.63	41.98	41.65	41.65	41.89	42.13	0	0	42.13	42.13	42.13	61.41	61.38	57.24	35.09	0	35.83	36.17	32.52	34.71	57.53	58.08	32.31	34.36	54.56	54.07	54.72	56.75	55.09	55.84	54.34	55.27	55.73	52.65	52.65	53.81	55.09	52.71	52.65	52.73	55	54.91	54.25
Salmonella_phage_118970_sal4.gb	28.89	28.89	28.89	28.89	0	28.89	29.63	41.98	41.65	41.65	41.89	42.13	0	0	42.13	42.13	42.13	61.41	61.38	57.24	35.09	0	35.83	36.17	32.52	34.71	57.53	58.08	32.31	34.36	54.56	54.07	54.72	56.75	55.09	55.84	54.34	55.27	55.73	52.65	52.65	53.81	55.09	52.71	52.65	52.73	55	54.91	54.25
Enterobacteria_phage_UAB_Phi20.gb	40.27	39.6	40.27	39.6	0	39.6	38.93	48.73	52.11	52.11	51.59	48.27	0	0	41.89	41.89	48.27	62.02	62.01	59.95	36.27	0	38.3	40.41	40.41	45.61	57.35	57.89	35.58	31.75	48.8	57.11	56.92	52.25	56.79	57.77	57.39	58.21	58.53	55.47	55.47	56.59	57.28	55.53	55.47	55.55	57.81	57.72	57.32
Salmonella_phage_146851_sal5.gb	28.89	28.89	28.89	28.89	0	28.89	29.63	44.62	41.65	41.65	41.89	42.13	0	0	42.13	42.13	42.13	61.41	61.38	57.24	35.61	0	35.83	36.17	32.52	34.71	57.53	58.08	32.31	34.36	54.56	54.07	54.72	56.75	55.09	55.84	54.34	55.27	55.73	52.65	52.65	53.81	55.09	52.71	52.65	52.73	55	54.91	54.25
Salmonella_phage_vB_SemP_Emek.gb	27.41	27.41	27.41	27.41	0	27.41	28.15	35.59	0	0	0	0	0	0	0	0	0	0	0	0	35.59	0	39.39	45	48.33	0	54.64	53.17	27.61	0	27.54	51.72	28.03	28.79	26.52	28.03	26.52	27.41	28.03	49.18	49.18	49.73	26.52	49.18	49.18	49.18	28.03	28.03	26.52
Salmonella_phage_SEN34.gb	44.08	44.08	44.08	44.08	0	44.08	44.08	31.96	0	0	0	0	37.22	37.22	0	0	0	0	0	0	32.61	29.96	38.22	38.22	38.03	0	0	0	34.01	34.69	34.69	35.37	34.69	34.01	34.01	34.69	35.37	34.01	35.37	35.37	35.37	35.37	34.69	35.37	35.37	35.37	34.69	35.37	34.69
Salmonella_phage_HK620.gb	0	0	0	0	0	0	0	32.7	0	0	0	0	0	0	0	0	0	0	0	0	31.45	0	56.45	64.29	64.29	46.53	0	0	0	0	26.32	0	28.63	32.08	28.63	0	0	29.03	0	29.44	29.44	0	29.05	28.39	29.44	29.44	28.63	29.03	29.03
Salmonella_phage_SEN4.gb	41.61	41.61	41.61	41.61	0	41.61	42.28	28.28	0	0	0	0	43.54	43.17	0	0	0	0	0	0	28.97	0	0	0	0	0	0	0	31.03	31.72	31.72	32.41	30.34	30.34	31.03	31.72	32.41	31.72	31.72	31.72	31.72	31.72	31.72	31.72	31.72	31.72	31.03	32.41	31.72
Salmonella_phage_SEN22.gb	28.15	28.15	28.15	28.15	0	28.15	28.89	29.8	0	0	0	0	0	0	0	0	0	0	0	0	29.18	0	40.91	48.33	48.33	0	0	0	28.79	0	28.99	27.27	28.79	29.55	28.03	29.55	27.27	28.89	28.79	28.79	28.79	28.79	28.03	28.79	28.79	28.79	29.55	29.55	28.03
Salmonella_phage_P22-pbi.gb	40.27	39.6	40.27	39.6	0	39.6	38.93	43.85	52.23	52.23	51.72	48.39	0	0	42.13	42.13	48.39	62.11	62.1	60.03	35.09	0	38.36	40.41	40.41	45.61	57.53	58.08	35.67	31.68	48.93	57.3	57.1	52.88	56.98	57.95	57.56	58.39	58.72	55.64	55.64	56.76	57.47	55.7	55.64	55.72	57.99	57.9	57.5
Salmonella_phage_epsilon34.gb	0	0	0	0	0	0	0	29.75	0	0	0	0	0	0	0	0	0	0	0	0	29.75	0	0	0	0	0	0	0	0	0	0	0	0	0	0	0	0	0	0	0	0	0	0	0	0	0	0	0	0
Salmonella_phage_epsilon15.gb	0	0	0	0	0	0	0	35.29	0	0	0	0	0	0	0	0	0	0	0	0	35.29	0	0	0	0	0	0	0	0	0	0	0	0	0	0	0	0	0	0	0	0	0	0	0	0	0	0	0	0
Salmonella_phage_g341c.gb	0	0	0	0	0	0	0	29.49	0	0	0	0	0	0	0	0	0	0	0	0	29.11	0	0	56.78	70.15	0	0	0	0	0	0	0	0	0	0	0	0	0	0	0	0	0	0	0	0	0	0	0	0
Salmonella_phage_ST64B.gb	0	0	0	0	0	0	0	27.21	0	0	0	0	0	0	0	0	0	0	0	0	27.4	25.54	0	0	0	0	0	0	0	0	0	0	0	0	0	0	0	0	0	0	0	0	0	0	0	0	0	0	0
Salmonella_phage_SEN1.gb	0	0	0	0	0	0	0	38.96	0	0	0	0	0	0	0	0	0	0	0	0	38.96	38.81	0	0	0	0	0	0	0	0	0	0	0	0	0	0	0	0	0	0	0	0	0	0	0	0	0	0	0
Salmonella_phage_SEN8.gb	0	0	0	0	0	0	0	38.96	0	0	0	0	0	0	0	0	0	0	0	0	38.96	38.81	0	0	0	0	0	0	0	0	0	0	0	0	0	0	0	0	0	0	0	0	0	0	0	0	0	0	0
Salmonella_phage_SPC32H.gb	0	0	0	0	0	0	0	35.29	0	0	0	0	0	0	0	0	0	0	0	0	35.29	0	0	0	0	0	0	0	0	0	0	0	0	0	0	0	0	0	0	0	0	0	0	0	0	0	0	0	0
Salmonella_phage_SPC32N.gb	0	0	0	0	0	0	0	35.29	0	0	0	0	0	0	0	0	0	0	0	0	35.29	0	0	0	0	0	0	0	0	0	0	0	0	0	0	0	0	0	0	0	0	0	0	0	0	0	0	0	0
Salmonella_phage_SPN9TCW.gb	0	0	0	0	0	0	0	35.29	0	0	0	0	0	0	0	0	0	0	0	0	35.29	0	0	0	0	0	0	0	0	0	0	0	0	0	0	0	0	0	0	0	0	0	0	0	0	0	0	0	0
Salmonella_phage_SPN1S.gb	0	0	0	0	0	0	0	35.29	0	0	0	0	0	0	0	0	0	0	0	0	35.29	0	0	0	0	0	0	0	0	0	0	0	0	0	0	0	0	0	0	0	0	0	0	0	0	0	0	0	0
Salmonella_phage_36.gb	0	0	0	0	0	0	0	0	0	0	0	0	0	0	0	0	0	0	0	0	0	0	67.47	67.47	67.47	33.27	0	0	0	0	0	0	0	0	0	0	0	0	0	0	0	0	0	0	0	0	0	0	0
Salmonella_phage_SPN3UB.gb	36.5	37.23	36.5	36.5	0	37.23	36.5	33.64	0	0	0	0	0	0	0	0	0	0	0	0	32.45	0	0	0	0	36.33	0	0	0	0	0	0	0	0	0	0	0	0	0	0	0	0	0	0	0	0	0	0	0
Salmonella_phage_34.gb	40.27	39.6	40.27	39.6	0	39.6	38.93	36.27	62.82	62.82	61.54	54.64	0	0	0	0	54.64	62.82	62.82	62.82	36.27	0	38.9	40	40	44.74	0	0	36.27	29	33.66	35.29	34.31	38.1	33.33	35.29	35.29	37.25	36.27	36.27	36.27	36.27	34.31	36.27	36.27	36.27	36.27	36.27	35.29
Salmonella_phage_FSL_SP-016.gb	36.5	37.23	36.5	36.5	0	37.23	36.5	35.48	0	0	0	0	0	0	0	0	0	0	0	0	33.55	0	0	0	0	0	0	0	0	0	0	0	0	0	0	0	0	0	0	0	0	0	0	0	0	0	0	0	0
Salmonella_phage_118970_sal3.gb	0	0	0	0	0	0	0	0	0	0	0	0	38.35	37.97	0	0	0	0	0	0	0	26.37	0	0	0	39.33	0	0	0	0	0	0	0	0	0	0	0	0	0	0	0	0	0	0	0	0	0	0	0
Salmonella_phage_FSL_SP-004.gb	0	0	0	0	0	0	0	35.53	0	0	0	0	0	0	0	0	0	0	0	0	35.53	28.82	0	0	0	0	0	0	0	0	0	0	0	0	0	0	0	0	0	0	0	0	0	0	0	0	0	0	0
Salmonella_phage_BP12A.gb	0	0	0	0	0	0	0	0	0	0	0	0	0	0	0	0	0	0	0	0	0	0	0	0	0	0	33.6	33.57	0	0	0	0	0	0	0	0	0	0	0	0	0	0	0	0	0	0	0	0	0
Salmonella_virus_PsP3.gb	0	0	0	0	0	0	0	0	0	0	0	0	0	0	0	0	0	0	0	0	0	33.23	0	0	0	0	0	0	0	0	0	0	0	0	0	0	0	0	0	0	0	0	0	0	0	0	0	0	0
Salmonella_phage_RE-2010.gb	34.72	34.72	34.72	34.03	0	34.72	36.11	0	0	0	0	0	37.79	37.4	0	0	0	0	0	0	0	33.39	0	0	0	0	0	0	0	0	0	0	0	29.9	0	0	0	0	0	0	0	0	30.93	0	0	0	0	28.87	29.9
Salmonella_phage_25.gb	0	0	0	0	0	0	0	29.49	62.82	62.82	61.54	54.64	0	0	0	0	54.64	62.82	62.82	62.82	29.49	0	36.89	31.67	31.67	44.74	0	0	0	0	31.06	0	0	40.91	0	0	0	0	0	0	0	0	0	0	0	0	0	0	0
Salmonella_phage_SJ46.gb	0	0	0	0	0	0	0	54.81	0	0	0	0	0	0	0	0	0	0	0	0	41.78	36.51	0	0	0	44.47	0	0	0	0	0	0	0	0	0	0	0	0	0	0	0	0	0	0	0	0	0	0	0
Salmonella_phage_22.gb	0	0	0	0	0	0	0	0	62.82	62.82	61.54	54.64	0	0	0	0	54.64	62.82	62.82	62.82	0	0	38.9	40	40	44.74	0	0	0	0	31.06	0	0	40.91	0	0	0	0	0	0	0	0	0	0	0	0	0	0	0
Salmonella_phage_Fels-2.gb	34.21	34.21	34.21	33.55	0	34.21	35.53	0	0	0	0	0	38.55	37.79	0	0	0	0	0	0	0	29.97	0	0	0	0	0	0	0	0	0	0	0	28.36	0	0	0	0	0	0	0	0	29.1	0	0	0	0	28.87	0
Salmonella_phage_Vi06.gb	0	0	0	0	0	0	0	0	0	0	0	0	0	0	0	0	0	0	0	0	0	0	0	0	0	0	31.96	32.39	0	0	0	0	0	0	0	0	0	0	0	0	0	0	0	0	0	0	0	0	0
Salmonella_phage_phiSG-JL2.gb	0	0	0	0	0	0	0	0	0	0	0	0	0	0	0	0	0	0	0	0	0	0	0	0	0	0	33.78	33.72	0	0	0	0	0	0	0	0	0	0	0	0	0	0	0	0	0	0	0	0	0
Enterobacteria_phage_K1-5.gb	23.56	22.67	29.63	22.52	0	22.67	23.67	0	0	0	0	0	0	0	0	0	0	0	0	0	0	0	0	0	0	0	77.36	76.06	0	0	0	0	0	0	0	0	0	0	0	0	0	0	0	0	0	0	0	0	0
Salmonella_phage_39.gb	0	0	0	0	0	0	0	0	0	0	0	0	0	0	0	0	0	0	0	0	0	0	0	0	0	0	0	0	0	0	0	0	0	0	0	0	0	0	0	0	0	0	0	0	0	0	0	0	0
Salmonella_phage_18-India.gb	0	0	0	0	0	0	0	19.44	0	0	0	0	0	0	0	0	0	0	0	0	19.44	0	0	0	0	0	0	0	0	0	0	0	0	0	0	0	0	0	0	0	0	0	0	0	0	0	0	0	0
Salmonella_phage_7-11.gb	41.3	39.2	37.39	41.41	36.58	40.78	39.47	30.98	29.73	29.73	29.73	33.54	40.21	40.73	31.06	31.06	33.54	29.73	31.06	29.73	30.98	44.06	37.77	42.29	42.5	0	25.57	25.57	0	0	46.67	0	0	47.56	0	0	0	0	0	0	0	0	0	0	0	0	0	0	0
Salmonella_phage_19.gb	29.29	29.53	29.53	29.53	0	29.53	29.29	0	0	0	0	0	0	0	0	0	0	0	0	0	0	0	0	0	0	0	0	0	0	0	0	0	0	0	0	0	0	0	0	0	0	0	0	0	0	0	0	0	0
Salmonella_phage_21.gb	0	0	0	0	0	0	0	0	0	0	0	0	0	0	0	0	0	0	0	0	0	0	38.57	38.01	38.46	0	0	0	0	0	47.09	0	0	45.74	0	0	0	0	0	0	0	0	0	0	0	0	0	0	0
Salmonella_phage_41.gb	36.5	36.5	36.5	36.5	0	36.5	36.5	42.08	0	0	0	0	0	0	0	0	0	0	0	0	42.08	0	0	0	0	0	0	0	0	0	0	0	0	0	0	0	0	0	0	0	0	0	0	0	0	0	0	0	0
Salmonella_phage_40.gb	24.78	27.93	24.7	24.56	0	27.93	27.93	19.44	0	0	0	0	0	0	0	0	0	0	0	0	19.44	0	37.45	38.16	38.6	0	0	0	0	0	46.09	0	0	44.78	0	0	0	0	0	0	0	0	0	0	0	0	0	0	0
Salmonella_phage_PVP-SE1.gb	36.92	36.61	36.9	36.69	36.95	37.29	37.5	31.55	30.22	30.22	28.91	29.97	34.75	34.68	29.97	29.97	29.9	30.22	30.02	30.08	31.32	36.54	44.6	45.85	50.48	35.89	0	0	0	0	61.14	0	0	61.57	0	0	0	0	0	0	0	0	0	0	0	0	0	0	0
Salmonella_phage_STML-198.gb	36.92	36.15	36.29	36.79	33.14	36.15	36.52	24.12	33.36	33.38	33.33	33.52	29.26	28.99	33.53	33.53	33.19	33.71	33.42	33.71	23.18	35.25	0	0	0	31.76	0	0	0	0	0	0	0	0	0	0	0	0	0	0	0	0	0	0	0	0	0	0	0
Salmonella_phage_SSE121.gb	36.92	36.61	36.9	36.69	42.07	37.29	37.5	31.55	40.76	40.76	43.71	41.29	34.7	34.63	40.1	41.05	41.23	40.76	40.61	40.89	31.32	36.64	44.6	45.85	50.48	35.89	0	0	0	0	61.14	0	0	61.57	0	0	0	0	0	0	0	0	0	0	0	0	0	0	0
Salmonella_phage_Shivani.gb	32.76	32.06	32.34	32.68	28.23	32.06	36.29	27.94	28.02	28.2	28.43	29.57	34.43	35.1	28.2	28.47	29.91	28.2	29.38	28.2	28.58	32.41	37.73	37.41	37.41	27.94	0	0	0	0	0	0	0	0	0	0	0	0	0	0	0	0	0	0	0	0	0	0	0
Salmonella_phage_100268_sal2.gb	39.92	38.1	38.16	39.9	29.49	38.1	40.3	28.59	30.57	29.79	29.92	29.25	25.96	25.14	29.62	29.03	29.26	29.81	30.1	29.84	29.38	25.61	36.34	36.17	36.17	27.74	0	0	0	0	0	0	0	0	0	0	0	0	0	0	0	0	0	0	0	0	0	0	0
Salmonella_phage_118970_sal2.gb	39.92	38.1	38.16	39.9	29.49	38.1	40.3	28.59	30.57	29.79	29.92	29.25	25.96	25.14	29.62	29.03	29.26	29.81	30.1	29.84	29.38	25.61	36.34	36.17	36.17	27.74	0	0	0	0	0	0	0	0	0	0	0	0	0	0	0	0	0	0	0	0	0	0	0
Salmonella_virus_Stitch.gb	39.47	37.8	37.85	39.52	29.34	37.8	39.92	27.68	30.19	29.38	29.52	28.77	25.96	25.14	29.47	28.79	28.68	29.35	29.85	29.38	27.52	25.61	36.73	36.81	36.81	28.65	0	0	0	0	0	0	0	0	0	0	0	0	0	0	0	0	0	0	0	0	0	0	0
Salmonella_phage_NR01.gb	33.82	33.63	33.11	34.07	28.8	33.63	33.8	27.92	29	28.86	29	28.9	35.25	35.93	28.49	28.52	28.63	28.83	30.39	29.18	28.44	32.07	37.84	37.11	37.11	29.47	0	0	0	0	0	0	0	0	0	0	0	0	0	0	0	0	0	0	0	0	0	0	0
Enterobacteria_phage_vB_KleM-RaK2.gb	30.47	30.84	30.6	30.49	31.36	30.94	30.92	27.67	32.74	32.64	32.11	31.63	35.55	40.74	32.72	31.95	33.32	32.1	32.47	32.39	27.06	32.71	0	0	0	35.1	0	0	0	0	0	0	0	0	0	0	0	0	0	0	0	0	0	0	0	0	0	0	0
Salmonella_phage_vB_SenMS16.gb	38.23	37.16	37.37	38.16	32.32	37.16	38.13	24.12	32.68	32.69	32.65	32.8	31.68	31.48	32.73	32.75	32.36	32.68	32.73	32.67	23.18	35.71	0	0	0	29.16	0	0	0	0	0	0	0	0	0	0	0	0	0	0	0	0	0	0	0	0	0	0	0
Salmonella_phage_vB_SnwM_CGG4-1.gb	30.9	30.44	31.14	31.16	32.82	30.44	31.03	23.67	33.18	33.15	33.02	33.27	33.51	33.06	33.2	33.16	33.06	33.07	33.15	33.07	22.74	35.37	0	0	0	30.74	0	0	0	0	0	0	0	0	0	0	0	0	0	0	0	0	0	0	0	0	0	0	0
Salmonella_phage_STP4-a.gb	37.17	36.18	36.39	36.95	32.74	36.18	37.02	24.12	33.03	33.05	32.92	33.06	26.89	26.89	33.07	33.08	32.81	33.28	33.02	33.27	23.18	0	0	0	0	33.3	0	0	0	0	0	0	0	0	0	0	0	0	0	0	0	0	0	0	0	0	0	0	0
Salmonella_phage_ViI.gb	31.11	31.62	31.61	31.48	74.53	31.62	30.97	27.73	91.88	91.39	92.39	97.09	0	0	94.14	95.21	97.48	91.97	92.41	91.38	53.18	0	0	29.85	29.85	30.59	0	0	0	0	0	0	0	0	0	0	0	0	0	0	0	0	0	0	0	0	0	0	0
Salmonella_phage_38.gb	42.86	44.64	44.64	44.64	73.9	44.64	42.86	0	95.29	95.53	96.24	92.73	0	0	92.3	92.03	93.07	95.91	94.68	95.7	0	0	0	0	0	20.53	0	0	0	0	0	0	0	0	0	0	0	0	0	0	0	0	0	0	0	0	0	0	0
[truncated: 90 more columns]
