# Supplementary material for: Characterization of Flagellotropic, Chi-Like Salmonella Phages Isolated from Thai Poultry Farms
Source: Viruses. 2019 Jun 5;11(6):520. doi: 10.3390/v11060520 (PMC6631126; doi:10.3390/v11060520)
Supplement: Supplementary file 1 [file viruses-11-00520-s001.zip › Phothaworn P. et al_Supplementary materials/Supplementary File 3.tsv]

phage_name	cluster_size	cluster_number	number_of_phage_proteins_in_cluster_size_group	cds_name	nt_sequence
Salmonella phage 101	5	15	1	101_00035	ATGATCGACGTTGAGGCTATAAAACGGAAATACCGTGCCAAGATAAAACCGGGCTGGCCGATTAAAGGCGACTCCGTGCATTTCACTGACCGATTCAACGGGCATAAATACTACGGAACCGTGCTCGAATGGGAACGCACCGGGCCGCGTGAAGAGGATATTTTTTGGCGGGTGCGCCTGCCTAGCGGGGATATTATTTCCTGCGAGTTCAGCGAGATTAATCAGGTAGACCGATCTCCTGAAAATGAAAAATACGTGGACGAATATAACCGAGGCTTAATATGA
Salmonella phage 101	3	40	2	101_00028	GTGGCGGATGAAGACGTAGGTATCAGCGCGGCCAAACTGGTCGGCGAAGCCTTGCAGTGGAATGGCGAGAAGCCCAAACTCACATACCTGTCCCGGTGTGTGGGCGAAGCGTTAGCCATTTCCGCATTGAACATGGACGCGGCGAAAAACTTCGGGGAGGTTTTGCAGTGGGACGGTAAATTGCCAACCATCTTCCGCGCGGCCGAGTTGGTCGGCGAAGTGCTGGCGATTCAGAAGATGGAGATCCGCGCGTCAACGATGGTCTGTGAAGCGCTGGTCAAAGAGCCACAATTTATGGCGGCCGAAATGATCTGCGAGGCTATCGGTCAGGCGGCCACGGAACGGCCACCGCTTTACGCAGATGCGGTGTATGAGTATGTCACGCAGCACGACGTCGTA…
Salmonella phage 101	3	148	2	101_00029	ATGAAAGCGCTGGACTACGAAGACCCGAACGACATGTGGGAGGCGAGCAAGGTTCAGATCGTGCCGCAGTTCTTAGAGAAGGTGGTGAAAGCCCAACCGCTGCGGCTCCCGATCTCGTACGCTCCGCTGGCGCAATTTGTTGAACTGGTGACGCGGTACCAGTACATGCCGCCTCCGGGCGAAGTCGCCGAGTCCGGTATCCATGTTCGTCAGGTGATGCAGCCAGTGGCGTTCCGCGCGACGTACCCTGACCCGACTGTCCCGGTATCCTACCTGACGGTCAATCAGGTGCTGGAGCACATCGCGATCCCGGCCGACTATCCGGATGTCCACCTGCCGACGTCGGACGCGATTGTAAATCAGGTGTTAGAACACGTTGCGCAGATTGACGATTTCCCT…
Salmonella phage 101	12	170	14	101_00016	ATGTCATTAGCAGATTACGCACCAGAAATCGAAGAAATCACCATCCCGGCCAGACACGGTAAAAAGGCTGGCTCGTTTAACGTCCGTGGGCTTTCCTTCCACGACATTTCCAAAATCATCCGCGTCCACTATCACGACCTTGATGGCCTGTTCGACCTGTATCAGAAGACTGCCGGGGAAGACCTGACGGCCATCGCTACGGGGCGTTTCGCCGTGTCGCTGGTATCGGACGCGCCGGGGCTGGTGGCACATGTCATTGCGCTGGCCGCCGATGAAGAAGCCGAACTGGAAAAGGTACAGACGCTGCCGCTTCTGGTGCAGTTCGACGCCTTGAAAAAGATTGCTGGTCTGACGTTCTCGGACGTTGAAGAAGTAAAAAAGATGTTCGCTCAGGTAATG…
Salmonella phage 101	12	27	14	101_00022	ATGGGAAGTAAAGCCAAGAAGATTACGGTTGGGTACAAATACTACATGGGCCTGTTTATGGGTCTTTTCCGTGGCCCGGTGAATGAGATTGTCGAGATCCGCGTGGGCGACCGTACCGCGTGGACAGGCTCAATCACTGGCAACACAACCATCCAGATCAACCGCGAAGACTTGTTCGGCGGCACGAAGGCGGAAGGGGGCATTGATGGCCCGCTCGAAGTTTATATGGGCGCGCCGACGCAGACCGTCAGCCAGAAGTTAAAGAACATGCTCGGCGGCCGCCAGCCGGAATTCCGTGGTGTCGTTACCGCGTATTTCGACGGCCTGATCTGCGCCATGAACCCTTACCCGAAGCAGTGGAAATTCAAGGCCCGCCGCTCTACGGCCGGGTGGACAGGC…
Salmonella phage 101	12	74	14	101_00050	ATGAAGACCCACGTAATGAAATTCGTACCTTTCAACCAAGCGTTGATCGGGAAAGAAGTGCTGTACGTTTTCCCCCTGCCATACGGGCCGCGCTGCCTGATCCGCACCAACGGAACCGACATTGAAGTCGTTAACGCCGATACAACCGACAACCTGACGGGCTTCGTCCCGGATCTCGAAGACCACGTACGCCGCCTGTACTCGGCCATGTTCAGCGAGCCTAACCCGAAATACACGCGGAACGGCGAGCAGGTCGTGTTCCCGTACATGGTGTTCGACGTCATCCTGCATGACCGTTCATCCACCAGCAACGACGACGGCAGCGCTGACGGCGTCAGGGCGGCGCTGGAAGATTGGGATGACATTGGCGTACCCATGAACGCCGAAAAGGCCGCCATG…
Salmonella phage 101	12	85	14	101_00069	ATGCGATTTCCGAAATGGGCTTTAAATGATGACCGGATGAAGGTCAAATTCCTAATGACACAAGCGGCGTTAGAGATCGACCCGAATGCCAGAATGGCGGACTTAGCGAAGGCTGCGAAGGTAAGCTACTCGACTCTTTTATGGGCGACGCAAAATAACGTATCGAGCGCCGTGGCCGAAAAAGTTTGCAGCGCGGTACCGCTGACCGGAATCCGCCCCCACTGGCTGACTAACCCTTCTTGGATCAAAACTGACAGCGAAACAGGGGAAATCCTTGAATGA
Salmonella phage 101	12	12	14	101_00021	ATGAGCAGACACGACGAGCCGCAGGATCAGCCGCGCATCTTTATGCGCCATGCCCGGAAACTCGGGTATTGCAAAAACGGGTCGGAGCGCTTGGCCGAGCGCTTCGGTATCACCTTCGAACAATTCCTACGGGAAGGCTACCCGGTAGCGGAAGCCATGAAGTCCGCAAACCCGCTGCTGCGTAAAGCCGCAGCCGTGGCCCAACAAGAATGGGACGAGGCGCACGCACATGGGAAGTAA
Salmonella phage 101	12	106	14	101_00070	ATGTCTGGTATCTTCGAACAACTGCTGGCTGAACAACAAAAAACTAACACCCTGCTGGAAGGCGTTCTGGCAGCACTGAAAGGCGGCGCGGTGAACACTTCCGCTGACGCTGGTAGCGAAACCACTGAAAAAACCACCACTACCACCAAAGGCGGTGCTAAGGGCGGCGCGAAAGGCGGTGCAGGTAAAACCGAAACTAAAGCGGTCAAGCCGAAACACACCAAAGACGAAGTAGTCGCGGCTGTCGTTGCGGTTAAAGACGCGTTCGGAGCGCCGGAAGCCAAGAAAATCACCGCACACTTCGGCCTCGCCAAAGTCGCGGAAGCGAAGGAAGAACACTTCGACGAAATCGTCGAAATGTGTGAAGCCAAACTGGCTGAAAAAGATGAAGGCGGTAAC…
Salmonella phage 101	12	13	14	101_00064	ATGGATATTAACGGGATCAAGGTCGCAAGCGTCGAGCGTTTCAACAAATACGCGGAATGGTTAGCGCGTCAAATGGTGGCGGGCGTGCCGCTGGCGTCGCACGCTTGCCCGCATTGCGGATCGGCGTTGCACGTCATCGCAAACGGTGACAAGGGCGATCAATGGGATTCTACTTGCGCTTGTCCGGTGTGCGCTAAAATGTTTCACCGCTCAATCATTCACGGCGACGGCGCGCCCGCGATTAACATCATTAAACTGGATCGGGGGTGGTGA
Salmonella phage 101	12	53	14	101_00059	ATGCAAACTATCATCACTAAATATTCTAACGGTTCAATCATGGCTAAATGCTGGAATGGCTGGACGCGTTCACAGTATGACGCGGAATTAAACAGTGAACAAAATCACCGCGCGGCCGCTGAAAAGTTGATCGCAAAACTCAACGCGAATAAATCAGTTAGTTGGGGGATTGTTGCTAGTGCGCCATCCGTGCCGGGCGTGCGCGGTTCGGATAACGGCTGGACGTTTATGATCGGTTATATTCCAGACGTTGCGCCGCTGGATATGTCGATCACTGTTAAATTCTGCCCGGCAACAAATAAAGGCCCGGCGTTTATGCGCGCTTATTCGTGGTTAGTGCCGCGCGGGATCAAGGTTAACTATTCGCCACGCGTCGCCGACGGGTCAGACATTCAAGCC…
Salmonella phage 101	12	147	14	101_00039	ATGAAACGCGGATCATTATTCCAGCAGGAGGCCCGCCGACAGGCTTCGGTCATCCGCCAACGCGCGAAGTGGGATCTGTACCCGTTCGTCCGGCACATCGTTAAGCGGCTCCTGCGCGGCGACGAAGATGTCGTACGTTCGATGTACGGCAAAGGCATGACCGACGCAATGGCGTCCTTCTACGGTATTACCCGTTCGCCCGGGCCACGTCGTATCCACGCCCGGTCTGGCCGTCCGTACCCACTGCCATTCATCGTGCGCGAAGGCTCGCCGATACACATGGCCCCGGTATACCGCCAGTTGACTATCGATCCGTGGCTTCCGCCGAGGGAAGCGCTGGCCGCGAAGGGCATCAAGATAGAAAACTCGGACGACATCATCCATCTGCTGTCCGTAAAC…
Salmonella phage 101	12	23	14	101_00063	ATGACTCACGATCAAATCGTTGCAATGGTTGGAAAATATAACATCAAGGCCGATCGCGCCGTGTCTTATAACTTTGATAAATACGGTTCGACGCAAGTCGAGATCCGCGAGGTTGACGGCGGGTCATTAATCTGGCGTGGCTGGTCTTATGAATCCAACTTTGAAAACGTGTTAGAAAGCGCGCTCGATCATTCCGGTGTACTGAAAACCGCCGACGAAATCGCAGAACAGGCCGCCGCCGCCCGCGCTCAAAAGCTCCGCACTGACGCGATTTTCTTTGAGGTTCACGGCTTCGAAGATGATTTCATTTTGAACCTGTCCGACTTTACCCGCGAAGAAATCGAAGCGGAGATCATCGCGATGAATGCAGAACTTAACGCGGCAAGCGCCGACGCCGAC…
Salmonella phage 101	12	109	14	101_00017	ATGGCTAACAGTAAAGACGTCGAGCTACGAATCCGGGCGAGGGACTACAGCCAGAAGCCCCTAAAGGCTGTGACCAGTGCCATCGAGCAGATGGCGAAGGCGCAGGACGAACAGCGTAAAGCAGCCGAGCGCGGTGAAGTCTCGACGCGTGATCTGGAAGCCGCATACAAAAAGCTGGAAAGTGCCGGGAACCAACTGCTTAAACTCAACTCGCTGATCGAGGTGTTCAAACGGCAGAATCAGGCCATGACGGAGGCGACGGCTAAGACCGAAGGACTCCGCCAGAAACAGGCCGATCTCCAGAAGACCTACGATTCCACCGAGAAGGTTACGCAGAAACAGGAACGGGCGCTGGCCCGGGTAACACGTCAGGTTGAAGCCGCCACCCGCGCGGAAGCG…
Salmonella phage 101	12	77	14	101_00019	ATGTCTTACAACATTATCGAGACGTCCAACGACAACGGCAGGCCCGTATTCATGTACGAGTTTCGCCTGCTGGATAAATACTGGCGTTATACCTCCGCAGACGCTAAAGTAAGTGCGCTGGGGAGCATTTGGGAACCGATGGGAGTGTCCGACGACGGGATTAAACAAACGGGCGAGGCTAAGACGGATGCGCTAAATCTGACGCTGCCAAACTCGAATCCTGTCGTCGGCCTCTTCATCGGGACTCCCCCCGGCTCCCCCGTAACCCTGACTATCCGACGGATGCACCTTGACGATAACGACCCGGTGGTCTGTTATGTCGGCACCGTCGATAGCATCAATCAGGGCGAAAACCCAACCGTAGCAACTGTCACCTGCTCCACCCTGTCAGCCACAATG…
Salmonella phage 101	12	80	14	101_00008	ATGAGCAACCACGTAAGAGCGAGCGTCTCAATGGCGCTCAGTCGAATGAACGGCCAGCCGATCGCCATTCGCGAGAATGACCCGACGCTGCTGACCAACATGCAGCAGATGATGTCCTGCGATGACGAAGATTTTCAGGAGCGCGCTGAACAGCAGATGCGCGAAAACCTGTGTGCAGCGTACGGCGTTGGCCGACCGTCTGCGGACAAGCCTTTCGCCTTCTCGAACGGCCTCGCCATCATCCCGATTCACGGCACCCTGATTAACCGCTATGGCGGGTATTACTACGGCTACGTGACGGGCTACAATTTTATCCGCAGTCAGCGTAATGCAGCGCTGGCCGACCCGGATGTCGAGGCTATCATCTACGACGTTAACTCGAACGGCGGGGAAGCAGCA…
Salmonella phage 101	12	113	14	101_00001	ATGGCCGAGCCGATAATCAGAGAATCGAAGGTCGAAAAGCGCTGCTGCGAATACGCGCAGGGGCGCGGGTGGTGGGTGTCGAAATTCACCGCCCCCGGCAAAAAAGCCGTCCCGGATCGCGTGCTGATCCGTGGCGGCATTGTGCTTTTTATCGAATTCAAACGCCCCGGCGAAGAACCAACGGCGCAGCAGTATCACCGCCATAAGGAAATGCGTAAGGCCGGGGCAAACGTGACATGGGTGGACAATTTTGCAGACTTTAAAAACTACATTATCGCCTTTGAGTAG
Salmonella phage 101	7	86	2	101_00043	ATGGCCGATGAACTGAAACTGGCAGTAGGCCGCACGTATCGCGCCAAGCGGCCGCAGAACCGAAGCGGTCTGGTGAATGACCGAACCATCCTGCATATCGGTGCCACGCACATCCAGTACGACGGCCCGGTCGTAGGCTTTGGCCGCCACTATCCGAGTTGTACCCGCGAAGCGTTTCTGCAATGGGCTGCGCGCGACGTGACTGACGAATTACCGAAGGGAGAATACGCAGAATGGCCGATAAAAAATTGA
Salmonella phage 101	7	68	2	101_00032	ATGCACCTCGGCCACATTTTTATCCGCGTTTGCCTGTTCCCGCAGCGTGTCATTGTTCTGGTTATTAATCTGATCCTGTTTGCCCTTCGTGCGTCCTGCCCGCCAGACGCCGAAGAGGGCCACAACGAAAACGAGCGCCGCAAGGACGCCCGTCTTAATCCGGGCGAGTAG
Salmonella phage 101	10	59	1	101_00036	ATGACTGCGATGAAAAGGACATTTGACAAAGAGCCGCTTGTCGTCAGCTTTTCCGGCGGCCAGTCGTCCGGCTTTCTTTGTGCATACCTGATCGAGAACTACGGCCACAAATATGACCTGCGTTTCGTGTTCGCCAATACGGGCCGGGAGCACGAAGAAACACTGATCTTCGCCGACAAGGTAGATAAACACTTCGGCCTGAATCTGGTTTGGCTGGAAGGCTACGCCAGTCCGGAACACGGCGTCGGGATGCGCCACCGGGTTGTCAGTTTCGAGACGGCCGCGCGCAAGGGCGAACCGTTTGAAAGCCTGATCAGCGTCGAGGGCATCCCGAACATATCGCGCCAGAAGTGCAGCGACTACCTGAAAACGCAGACGATCCGCCACTGGATGCGCAGC…
Salmonella phage 101	2	186	4	101_00058	ATGGAAAAGGTATACAACGCGATCAAGGGTCAGACGTTGCAGCATTGGCTATCAATCGTTATTAAGCGCGACGAAAGCGGCACGGCAACGGTTGAACTGCATAGCACGATCCACGTTAACCGGGTAAGCACGCTTTCTTTCTCATGGGGGAAGGAATTCACCGACGCGATATTTTAA
Salmonella phage 101	2	94	4	101_00006	ATGACCGAGAAAAAGAGAAGCACTACACAACGGGCGAAGAAAGCGGCAAAGACCGCCGACGTCGCTACGTTGGACGCCACGCCGCAGAATCCTTCGGCACTCGGTGGCGGCTTAGAGGGGGCGGAACGGAACACGCGTGAAATGTTCCGCTGGACGCCTGCCATCATTTCACCAGACCAGCAGATCGCCCAAGACGGTACGCTGGCGCTTTCGCGTGCGCAGGACATCGTACAGAACGACGGCTACGCATTTGGCGCGGTGGCGATTCACCGTGACAGCGTCGTCGGCTCGCAGTACAAACTCAACTCGAAACCGAATTCGCTGGTGCTCGGCGCGCCGGAAGGTTGGGCGGATGAATTTCAGGAGGTAGTCGAGGCGCGCTTCAACATGGTGGCCGAG…
Salmonella phage 101	2	55	4	101_00007	ATGATCCACATCATCGAAGCGCTGCTGCCGGGCCAGACTCGCGGTATCAGTGAAATGGTCGCAGCGTTGAAGCAGATGAAGATGACCCGAAACTTTCAGGAAGTCACGCTGCAAAACGCCATCGTCAACGCGACCTACGCGGCCGCCATCGAATCAGAATTGCCGTCTGACGTGGTCTTCAATCAGATGGGGATGGGACAGACGCCGTTCGGCGACATCCTGAAAACCTACATGGGGAGTCTGGCCGAGTACATCGCCGGATCGAAAAACATCGCAATCGACGGGGCGAAAATCCCGCACCTGTTCCCCGGTACGAAACTGAAAATGCAGCCCGCAGGAACGCCGGGCGGAGTCGGAACCGATTATGAAGAATCGTTGCTCAGGAACATCGCCGCATCA…
Salmonella phage 101	2	140	4	101_00049	ATGGTCTACGCGCTCGACGCATTGCAGGCGATGGAATTTTTCATCAATACGATGGGTAACTGGATGACGGCCAGCCAGATGTACAGCATCAGCGTTGACCGCATGAGCAGCATGGATCAATACGGCACCGGGCGCACGCCGCGCGTTGAAATGAATCCTCGCGTGATGGAGTCGGCCAGCCTCGCCAGATCGAACAGCGGCCGCCAGCACAAAATCGTTAACATCGTTGAATTCTCTAACATCTTAAAGGTATCCAAATGA
Salmonella phage 101	13	54	14	101_00061	ATGAAACTAAATATCACCGCGCCGGGCCTGTTCTTTAATCGTGGCGGCGACCGCGTCACCGTGGATCAAATCGTTTTAGAGAATAGCGCCGGGGCCGTCGTGTCATTCCCTGTTAAGGGCCGGATCTGGAAAATGTACCGGGGCGCATACCGTCCGCGCGAATTCAAGATCTGGACGGCGGCGGGCAAGTTTTACGCGGGCGAACAATCCCGATCGCCGTGGGATATTGTCGGCGAGGTTGTCGCGGACGATGTGCGCCCGGTCTACTGGCAAGATCTGACCGATGACCAGAAAGCGCAAGCCGCCGCCAAATATCACAACGGGGAAGGCACGCCGGAAGATTATTTCACCTATACGCCGGATCAATTCATCGTGATAAATGGCGACGTTTACGATCTG…
Salmonella phage 101	13	96	14	101_00031	ATGGCTAAACAGAAGCCGCGCGGGATTCGCAATAACAACCCGGGCAACATCGAGTGGGGGTCGCCGTGGCAAGGGCTGATCCCGCGCAGTGAAGCGACGGACAGCCGCTTCGCGCAGTTCAAAGACCCGGCATCCGGCATCCGCGCCATTGCCGTCACTCTGACCACCTACTACGATAAGCGCAAAGCGAATGACGGTAGCAAAATCGACTCGGTGCGAGAAGTTATCGAGCGGTGGGCACCCGCCGTTGAGAACAACGTATCGGCCTACGCTAAACAGGTTGCCGCCGTTCTGGCCGTTGATCCGAATAGCGAAACGCTGAACCTCCACGACTACGACACCATGCGCGGTCTGGTGGAAGGCATCATCCGCCACGAAAACGGGAACCCGGAAGCGTTC…
Salmonella phage 101	13	70	14	101_00009	ATGAATCTTTTGACTATGATGGCCGCCTCCAGCCTGCCTAACTATCTGGCTGGAAACGGCGACCTCGGCTCTTGGGAGCCAACCCAAATCTTCGCAGGTGAAGCGGATATTGTGACCGAAGGCGGTGCCGCTGGCGCTGACATCGAGATCTATCAGGTTATCGCGAAGAACGCCGCTGGCGCTATGGTGCCACATGACCCGACCGCGACCACTGGCACGTCTCCGGACGAAGTACCAGCACCGCAGTCTGTGGCTATCGGTATCGCAGCGCAGCCCGCGAAGTCCGGCCAGAACGTGCCGTACTACATCGGTGGTGTATTCAACCACGCTGCCCTCGGTTGGCACGCGTCGCTTGATACGCTGGCAAAACGTCAGGCGGTCTTCGACCGTACTAACATC…
Salmonella phage 101	13	161	14	101_00034	ATGAACGTGAATATGTGTAACCCGGCGGCCAAGCCCGTCATGATCTATCTGGCCGGGCCGTACCGCCCGTACATCATCGGTTCAGGCTGCACCGTTCCGACGACGGTCAACATCCTGAAAGCCGAAGAGACGGCCGTGTCGGTTGTCGATCAACTCTACGTCCACAAGATGTTCCCGGTCACGCCGCACCTGAACACGGCCAACTTCGAGCACAAGACCGAAAGAGAAATCCCGGATGAATACTGGCTGGAATGCACGATGGAATTGATGCGCCGCTGTGACGCTGTTCTGCTGATTGGTGAAGACGCGATGCGCAGTTCAGGCACCCGCGCGGAGATTGAAGAGGCGAAGCGGCTGAATATCCCGGTCTTCAATAACCTCGATCATCTGGTGTCCTCG…
Salmonella phage 101	13	130	14	101_00018	ATGGCGAAGTGGATGAAGTTGAAGGCCGGGTCGTACACGGCGGTCATGTATGTCGATGACTCCGGCACCCTGTCTATCGATCATGCCGTCGTCGCGACTGCGGCCATCGGCACCAATCCGAACAGCGGGGAGTTTACGATCTCTGCCGACGGCGTGTACCGCTTCGACTGCATCTATTCCAACGTCCCGGCCGACACCCCGGCGTACATGGCATTCCAGCTAATCCTTGACGGCCAGACCGTCGAGGTTAGCCGGGCCAACGATTTTATCGCGGACATCGTGCCGATCCCGGATAAGGCATTGGGGCCGAAGCCGCCATACTCTGACGACGTTCGCCTGACATACCCGGTGTTCCTGCCGCTGCCGAACTGGAAAGACGGCGTCACCGAGCGCATCGAG…
Salmonella phage 101	13	127	14	101_00068	ATGAATTACTGGCAAGAGTACGGCGAAACGCTTTGGGGGAATGGGTACACCATCGTACCTATCTACGCCCCGGACGCCGATAAGAAGGGCGCGGGTAAACGCCCCATCGGTAAGGATTGGGAACGAACCATTAACGATAAGGAGCAGATCCAGCGTTGGGCGGAACGCTTCACCAAAAACGGTATTGGCATCCTGACCAAATACACCCCGGCCGTGGACATCGACGTGTACGATAAAGACGCCGTGGCGCATATGTCGGATTGGGTGCTGGAGAATGTTGGCCGCGCGCCTTGTCGTATCGGCCGGGAGCCAAAGAAACTTTTCCTGTTCAGGTCGGAATCGCCATTCTCGAAAGTGAAGTCCGGCGTGTGGGAAGACGACTTCGGCCAGCGCCATGCG…
Salmonella phage 101	13	95	14	101_00062	ATGAATAAAACCGGATTTTCGGGGAACGCCGCAAGGGCCGCTATAAAGTTTACCGCGTGCGGCGCGATCGTGGCGTTTATCGGGGCGGCGGTTATTTTCGGCGACAACGTCGGGCCGTATAAAGTGTTTTTGTACACCGTCGCCGGGGGCGTATGTGTGCGCCTGATTTGGCCGACTCAAGACGAGGGCGACGCGCTTTTAAAACGGGATGACGGGCCGTAA
Salmonella phage 101	13	0	14	101_00052	ATGGCCGCGACTACCGACAAAAGCGTGCGTGAAACTCACGAAAAACTTCTGCTTGGTATGAAGGACGGCGATTCGTTCTTTATCGAAGGCGTGAAGCCGCAGGATCTTGGCTATCTGCGTCGAATGGGCTATCGGCTTAACATCCGCCTGTCCATCCGGTTCACGTTGCAAGACCAGATCTACGGGAAGATGGGTACCCGCGTTTACCGGGACAGAGCGGACAAAAAGGAGTAA
Salmonella phage 101	13	37	14	101_00045	ATGAAGAAGATCGCTGCGCTAACGCTGTTTGTATTGATTATCTGCGGTGTGCTGTTTGTTATTGGCCGTGTGGGCGCGGCGATCGGGTGTAACGACGTCAGCGTCCAGACCGAACTACCAACCAAATACAGCCCGTTAAGCGGCTGCTACATCAAACGAGACGGCCAATGGGAGCCGTTAGACTGGAGACTATGA
Salmonella phage 101	13	157	14	101_00054	GTGGAAGGCATTGAATTCGTTCGCGTGCAGTTCCAAGAACTGCGCAAAGTCCGGTTAGACCAAATCACCTGCAAACTGTCTGCCCTTGAGACGTTTTTCAAGGACATGGAAGACGAGGTGCAGGCCCACAGTACCAAAATGCTCGACCTCGCCACGCTGGACAACGACGAGGCGGCGTATAACACGGTCAGCGACCAGTACGCTGAATCAATGGCGGGCCTTCGGGCGGCCAAAGAAGCACTACGCGCCGCGATGTTCCATGCAGCGCAATCCATGTACCACGGAGCACCAGCCAATCTAATCAACTTGGGAGCCATAGAGAATGAAAATCAAGGGTTATGA
Salmonella phage 101	13	61	14	101_00005	ATGACACCAGAAGAATGCCGCGCGCAATATCGCCTCATGCTCAAAGAAGCGATGGATGCGTACCACCAATTAAACCTCGGCGGCTCGGTGCGCGTCGTGGTGGATCAGAACAGTGAACGCGTGGAATATACCGCAGCGAACCGACAAAGCCTATGGGCCTACATCGTTCGACTGCAAAACGCGATTAATTCGGACAACCCTTGCGCGGCCTTCATGGGCCTACCAAGTTCACCAGCAGGATTCTTATTCCCATGA
Salmonella phage 101	13	112	14	101_00071	ATGAGTAGTAAGTCACTGTTAGTCCGCATCATGCGGGAATTCGGCGGTGGCGGCCACTCAATCTTCGCGCCTTCTGCGTCAGCGCGTTGGATCGCATGTTCTGGAAGCCTGATAGCCGGGCTTTTCGAGCATGACGAAACCATCTACGAGGCGGCGGAAGGCACGGTGGCCCACGGAATCGCCGAACAATGGCTGCGAACGGATGTCCGGCCAACCCATTTAATCGGTACGGTCGAGACGATCACGGAAGGCGGTGTCAGCCATGACATCCCCATTACGCGGTCAATGCTCGACTCGGTTCAGGAGTACGTTGACTGGTGCCGATTTGAAGAGGGTGAAATGTTCACGGAAATCCGGGTCTGGTTTACCGACCTGATGCCGCGAGCGAACCCGGATGAA…
Salmonella phage 101	13	49	14	101_00010	ATGGCTGGACTTTACACTACTTACCAACTGCTCGAAGTACAGCGCAAGCTGAAAACGCTGCCTGCGTTCTTCCTGCAATGGTTCCCGCGCCAGATTAACTTTCAGGAAGACATGATTGCCTTCGATAAAGTTATTCAGGACGTAACCCGCGTTGCTCCGTTCGTTGCACCGAACGTACAGGGCCGCGTGATCAAAGAAAGCGGCTATAACACGAAGACTTTTAAACCAGCCTACGTGAAGCCGAAACACGTCATCGACCCTAACATGATCATCCCGCGTCAGCCGGGTGAAGCGTTGGGTACGGGCACCCTGTCTATCGCGCAGCGCCGCGACCGTGTCATCGCTTACCTGCTGATGAAACACCGCGCCATGCACGAAAATACGTGGGAATGGATGGCG…
Salmonella phage 101	13	9	14	101_00025	ATGCTGAAATTTATGGACGGTTTTGACCAGCTACGCGGCTGGTCTGACGTTACGGATGGGCTGACCAAATGCGGGTACACCGTGTCTGGCACGCCCACGTTAGAAGAAGGACGCGTGGCTACGCAGATGGCGGTATCACTGCCGGACACGGCCAGCCTGAAACGCGTGTTCACCTCCGGGGCCACGAAAGTCGTGTTTGGCTTTGCCTTCCGGGCCATCGGTCTGCGCCACACCCTGATTACCATCAAAGATGTCGTGACGATTACGTGGAGCGAGACGGACGGGAAGATCACGGCCGCTGGCGGTACCGGAACGGCGGTGCTGCTGCTGGACTTGTGGTACTACATCGAAGTGGTTCTGGACAAGACCACCAGCACGATCGAGGTGTACGTGAACAAC…
Salmonella phage 101	14	101	28	101_00038	ATGGCTACGATGAAAGAGCGACACAAGATACCGCACTTCCAGTACAGCGGGGGGATCTGGTACTGCTACCGGGCGTTTGACGGCGGCGCGAAGTGTTACCCGGAATACTCGCCCACCAGCCACGCCGAGCTATGGTACAGCGACAAGGCGATGGCCCGCATGGTGGAAGTGTACGGCTGGTGGAAAGCCAAAGACCCGAAGAATGCCCGCCTGACCGATGCAATGCTGCTGCGCTACGCCGGGGCCATCCGCTACGTGGAAGAGGGTAGCCGCCGGAAATGGGGCATGGTCATCAAAGACCTGCGCATCTTCGCGGAGAACGTCGGTAGCCGCTTCTCGCGGGAGTATTTCGCCCGGGCAAGGAAAGAGGACGTCAAGCGCGCGAAAACGATGCGTGGC…
Salmonella phage 101	14	17	28	101_00013	ATGCCTGTTAACGTGTTAGCGATTGGCTCCAACGAGTTGAAGGAGTATCTGGAACAGGTACCGGAAATCGCTAACAACTCGATCCGCATGGCGATTAATAGCGTGGCTGCTGGCAAGGGCATGACCCTTATCAAGAAGTCGATGACCGACGAGATCGCCTTTCCATCCGGCTATCTCAACGCAGACCGCCTAAAGCTAACTAAGCGCGCCACTCAGACCAACCTCGAAGCCGTCATTACCGGGCGTAAACGCGCCACCAGCCTCGCCCGTTTCGTTACTGGTGGGGCGATGGTCGCTAATAGCAAACGGGGCGGCGGCGTACAAGTTCGCGTGAAGAAGGGTAAGACCACCTACCTGAAAAACGCGTTTCTGGTGCGCCTGAACAAAGGGGCCAGTCTT…
Salmonella phage 101	14	35	28	101_00014	ATGAGTCAAAGGCTTGACATTCTTAAAGCATTGACAGCGCACCTTGAACAGATCACCATTGCAAACGGATACGCTTATGACCTGAAAGGTAAAGTGTATCGCGGGCGCGACCGATTTGGGGCGGACTTCACGGCCCGCCTGCCTATCGTGTCGATCCTCGAAGCGAAGGCCACCGACTACGGTAGCTTTGCCAACGAGGAACAGACCGTACGCATGGACGATTGGGTGCTGCTGGTACAGGGGTGGGTCAAAGATGACCCGCGAAACCCGACCGACCCGGCGTACGAACTGCTGGCCGAGGTGGAAAAAAGACTGGCTATGCTGGTGGCGAAGGACGAGCAGGGGCAACCGATGTATCCGGCCCTCTACCGCTTGGGTGGGAAGATTGCTAAACTCACA…
Salmonella phage 101	14	117	28	101_00023	ATGCCGAAAAAGACCGCCCCGAATCAGGGGCTACCCTACGGGTGGATTCGCGGGGAAGACTATTGGGGTGGCCCGATGTCCGACTCGCAAATCTTCCTCGACACCACGCTATTCCTGACACTGGAATCGCTGACCTTCTCCGCTCCGCCGCCTAACGCGGTGGACGGGGCCACCTACGTCGTCGCGGCCAACCCGACGGGGGCGTGGGCCGGGCATGAAGGCGATGTGGCCGTGTACGTGGAAAAGGTCTGGACGTTTTACACGCCTCGCTACGGATGGCGCGCTCGCGTTCGTTCGTACGAGAAGTTCTTGTGGTTCAATGGCACGACGTGGATTGACGAGGCGACCGGGGAAGACCCGGTCAACCCTGACCCTGACCCAAGCGTTAAGCCGAAATGG…
Salmonella phage 101	14	6	28	101_00042	ATGGCCGATAAAAAATTGAGATTCGGACACCTTGAAGCGGGCGACATGACACTGGAACGTAACTCGATTCGCATCGGGTACAGCCCGGAAGTGTCGTTCGCCGTGAAACGCCGCGTCGAGCGCACCACCGCCACGCAGATAATCGTCGGCAATACGCGGTACCGGAAAGACGATGGCCGCGCGATCGGCGAAGCCGGGTGCCTGTTTAACCCGGAGGACATCGGCGAAGGCAAGATGGTCAACATAGAGATCGTTACCGAGGCCGAATTCCGGGAGATCCAGAGCATGTTCTACGAGTTCAAGGCCGGAGTTTTAGCCGCGTGCGAGGGGCATGACATCACCGCGAGTGACTTGGCTGTCCTGTTCCGGGATCGGGAGTTACGCGAAGGGGTGGTGGCG…
Salmonella phage 101	14	67	28	101_00030	ATGAGCGAAATGGAACGGGAACGGCCGGGGGATAACTCCGGCGGCATCAAGTTAGACTTGTCTGTCAATCTCCCCACGATTCTGACGATGGCTTCGATGCTGGTGGCGGCGGTACTGTACGTCAACAACCGCTTCGCCGACCTATCAAACCAGAACACGCAGACGGACACCCGGCTTACCAACGTCGAGAAACGTCAGGACTCCACTGACGCGGCGTTCACGGTTCTCCGGGCCGAAACCGTCTCGCAAAACTCCGCCCTTCGTTCAGACCTTCGCGCCGACATGCGCGACCTGAAACAAAGCGTGGATACCCTATCTTCCCAAATGATGAGGAAATAA
Salmonella phage 101	14	19	28	101_00051	ATGGGAGCCTATGCCACGCCCCAAGTAGACCAATACTGGCAGGTCAGAACGACAGGCCAGATCATGCTGATACGCCAGCCGGAGGATCATGTGTTCAGTCCGGAATGGCACCTGAACTACCGCCGGGTACGCCTGCTGCATCACCCGGAATCCTCCTGCGTCTTTGTCGAGGACTACGGCACCTGCCTGAGCGCGCTGGATGACCCATGCGTCATCGAACTGGACTTGAAGGAGTACAAATACTGGAATCTTATTTACAGTAACCCCGACATATGA
Salmonella phage 101	14	75	28	101_00065	GTGGTGATTATGGCGGGCTTATGGTTTTTAGTGGTGACGATGTGCGGCGCGGTTGGCGCTGATAATATGGCGGCCGATTGTCACGATTATGTGATTGACGCGGGGATCTCTTATGACGATTGCCGCGCGGCCGTGGCGACTTATCCGGGCCGTATTGGCTTGTATTCCGTGCGGTGTGACCGTGGCGAGGCGGTAGAAGGGGGCAACGATGAATAA
Salmonella phage 101	14	135	28	101_00055	ATGCAGCCGACTAATACCGCGTTGATGGTGAACAACGCCATGCACCCGAAAGGCCGCATCGACGTCGTCCCGGCGTTCCGCGCTATCGAACGGATCTACAGCGTGACCATCCATGCCACGCACACCGGGATCAAGGTGTCGGCGGCCACGAATCACCGCGTGACCTTCTATCAGTCTGGCGACCCGGCCATCGCGAAGCACGGCGAGGCACGCGGCGCGGATGAATGCACGGCCATGCGCATGTACATCGTGAAGTTTCTGGATTGGGCCATGACGAATATGCCATGCCCGGAAGTGCAGAATGTCGTCGTGGAGGTGGCTGGTGGAAGGCATTGA
Salmonella phage 101	14	167	28	101_00044	ATGAAAATTCCCGCAGGAGACGTTAAGCCGGGCGTACTCGCGACCATCTTCGGCGAGCAGTTCCGCCTTCGCTATATCACGTATCACAACGTCGGCAGCGTCACGCTGCGCTTCCAGCCGGGCGACGAACCGCTGTCACCGTTCACCGAGAATGACGTGCTGACCATGACCGTTCCGCGTACGTTCGAAGTCGAGGTGGATAGCGATGGCCGATGA
Salmonella phage 101	14	5	28	101_00053	ATGGGCTTTGCAGCGTACGGCGAAGAGGTTGACAGCAAATTTGCGCTCGCCATCCCCGGAACAAACGCCATCGTCTTCCAGATCGAGAAGCGCGAACGTGTGTTGCCCGGCGTCAGCGTACGAAATGAAGTCGTGAAGCGCATGGCCGCGTTGCGGGAGAAAGAGATCGAGGGTTGGGAGCCGAACCGCAAGGATTGGGCGCAGATGAAGGACGACGTGGAAGCGGAAATGCTGAAACACGCGCCTATCCGCCCGTCCCGCGTCAACGTCATCCTGTCCGCCCCGTTCGTGTACGTGTTCACGTCGAGCGCGAAGACGGCGGAAGAGTGCAGCGCGCTGATCCGTACCGCGCTCGGCACATGGCCCGTCGAACACCTCCTGCCGAGCGAGTATGAGCTG…
Salmonella phage 101	14	62	28	101_00011	ATGCCAAAACGTAAAGTTCTCCAGACCGTCATCGTTTACCGCGACGGCGCGCGTATCAAACCGTCCATCGGCGAGATCTTCGATTTCAAACAAGCCGAACTGGACAGCATCAACAAAATCAACCCGGATGCCATCGGCCGCCCGGTGATGGAAGTTGACGTGGAAAATCAGGCAGCGCAGGAAGCCGCAGCGCAGCAGGCGAAAGCTGAAACGTCCAAAAAAGACGAGAAGGCTGACGGCGCTAAGAAAAACGCCAAAGACGATAAAAAGTCTGGCGCGGAAGACGAAGTCTAA
Salmonella phage 101	14	73	28	101_00067	ATGGATAAGGCGCAACGCTTAACGGCCGCACGTATGGCGGCGGATCGGTATGCCGGGATCGCAAGGGCAAAAGGTTTTAAGCGTCATGTCGATGGCGTGACTTTTAGCCGGGCCGATGCGGATCTAACGTGGGATGACCGGGCGCGCGCTTTCCGCGTGACGCTGTACAAAATGGACGGGGCCGCGCGTCTTACCGTTGCCACTGTACGCGCGAATGCGATGCTTAACGTGCTGTTAAAAGCGTTTATCTAA
Salmonella phage 101	14	156	28	101_00057	ATGAGCAAAGAACTAAGCCCGGCCGAACTGACTGGCGCAATGATGACGACCGAGCCGGATGTTGAACTGCCGTCACGCGTGCGCGTGTACAGCGTCGTGGGGAACCTCATTGCGCTGGAAGTCGGTGGCGTGTACACCCTGTCCCAAGAACTCCCGCTTGACCGTACGCTTTCGCAGGTACAGGACGAGGCCAATGCCCTCAAAGCGAAGATGCGGGCCAGCCTTAATTCTTCCATCCGGAACGCCATGAAACACCACGGCCAACGGTTTAGCATGGAATCCGCGCTGGTGACGTACCCGTCTGGCCGCATGTTCATTCAGGCCGTTGTGACCTGTACGGCCACCGACGTCGCGGATGACGACGAAGTTTAA
Salmonella phage 101	14	47	28	101_00056	ATGAAAACCACGCACCACCCTATTGAACTGAGTCCGGTACGCGACATCACCCGCACGGCCTTTATCTATAAGAAGCCCGGCCAGAAGGACGGCGAGATCTACATCGAGAAGGACAACGGCGACACCGAGATCGTTACCCCCCTGACCCGCGCAGACGCCATCGCATTGATCGCCGGGCTGCGTTCAGCCTTTGACATTCCGGACGAGAACGCCGAGAAGGTCGAACTGCTACAGCGCCGCCTTGACCAGACGCAGGAGCATATCGAAAGCATTTCGCTGGTCACGGCGGCCAACATCATGTTCGAGAATGGCCTGCGCACCGCAGTTCTTACGCCGTCCCGCTTGATCACCGGGCAGATGCCTGAACTGGAAATCGACGCGACTCGCCCGGACACCATC…
Salmonella phage 101	14	116	28	101_00015	ATGAACGATAACTACCAAAACAACTACGTGGTAGGTCGCGGAACGGTCTACTTTGACCGATTCCAAGACGGCACTAACCGTAAGACGGGTGAAATGTATTTCGGTAACACGCCGGAATTCACCATCAACACCGATTCCGAAACGCTGGATCACTACTCTTCCGATCATGGTATGCGCGTGATGGATGCGTCCGTCCTGCTGGAAGCGTCTCAGGGCGGTACCTTTACCTGTGACAACATCAACGCGGATAACCTCGCGCTGTGGTTCCTCGGTGAAGTATCGAACACCACTCAGACGCAGCAGACCGACGCGAAAGAAGTGTTCAACCCGATCATGCGCGGCCGTTACTATCAACTCGGCACCACTGACGATAACCCGACGGGTGTTCGCAGCGTGACT…
Salmonella phage 101	14	172	28	101_00041	ATGCTGAACATTACTGCCGACGAAATGTACCAAGCCGCTACCGACCATCACACCGCCGAAGCCGTGGAAGTCCGCAGCGAAGTCGAACGTCTTATCCGCCGGGCCGCGATGGCCGGGCTGACCACCACCACCGTATCACTCGCTCGCGACGGCCACCCGCTGTCCGACAAGTCTCGCGCCATGTTGGTAGGCTGGATCAAAGATGCCGGGTTCAACATCTATTCCGACCCGGACGAACCGCCGTGCTCACTGCAAATCACATGGGGGAGGGCCGCCGCATGA
Salmonella phage 101	14	152	28	101_00047	ATGAGCCAGTATGTTGATGCACTCAACGCCATGAAAAACATGGACGAACACGAACCGAAGATGATCGGCGACCAATGGCGCACGCCGGAATGGCTGTTTCAAGCGATTAACAAGCTGTACGGGCCAATCGTGCTTGACCTGTTCACCGACGGCCAGAACGCCAAATGTCAGCGCTTCTTCACTGCCGAAGACAATGCGTTAAAGCAGGACTGGTCAAAACGTCTGGCCGAGATCCACGCCAGCGACGGGTTCGACCAGAAGACCCGCGTTTGGGCCTACGCTAACCCCCCTTACAGCCAGAAGCGCGCCGGGAAAGAACACCTTACCGGGATGACCCACATCATGCGCAAGGCCGATGAAGAACGGGCCAAAGGCGCTGGCACCATCTGGCTGACCAAG…
Salmonella phage 101	14	183	28	101_00048	ATGAGCGAACCAAAAGTCACTTACATCACCGACGACAAAAGCCTGAAAGACATCCTCGTCATGGCTATCGAGCAGGAAGGCGGCATATCCCCAAATCATATCCTGTGCGTGGCGCATAAATACCTTCTCGATAACTGCGGCGTTCCGGAAGGGAACATCCAGTCAGTCGATGAAGTCGAGGTGGACGGCGACGCAATGCCCCGGGAGATCCGCATTCACTGGACGCGGGTTAAACGTCCGTCCGCTGTTACGCCAACGGCCGCAGAAGTGACCGAGTGGGAGCGCGAGCAGTGCCAGCAGATCCTGAGCACCATACTCGAAACGGTACGTGCCAGTGCTAAATACGCGAAGATTGCAGGCACCACCAGCATCGGTCTGGCCGGAAGCCTCGCCATGCAG…
Salmonella phage 101	14	150	28	101_00072	ATGGCCGAGAAATTAGTCCCTGCGAAAAAAGTCAAGAATGGCGTGCTGTACAAATCTGGTCACATCAAGATTTCTAACGTACGTGCTTCTTACCCGCACCTCGATAAGCCGTACGGCGGTGAAGACGGCGGCGAGCCGAAATACTCGCTGACGCTTTTGATGCCGAAAGACAGCCACGGCGAGATCGAGAAAATCATCCGTGAGCAGATCGAAGTCACCAAGAAGAACCACAAGACAGGCGCGCTGAAAGTCGCCCCGTCCATGTTGTTCATCAAAGACGGTGATACCGATTTTCCGGATAAACCGGAATGCGAAGGGATGTGGGTTATCTCCGCACGCGAAAGCAAACGCCCGGATGTGTATAACATCGAGCGCGAAGAGTTGACTACCTCTTCCGAA…
Salmonella phage 101	14	46	28	101_00003	ATGACGAAGAGTAATGCGCCACTGGCAACCCGGAATCGCCGCTCTAATGCGCCGGACGCCGACACCGAAGCGATGATTTTTCAGGGCTGCAACATCACGCAACTGGCAAAGCTGTTCCGCATGGAGCGCCGGGACATCACGCCGAAAATCATGGACGTCCCGCCAGTCGGCGAGCGCGGCGGGTACCCGATCTACGCGGTACACGAAGTGGCCCCGTACCTCGTTAAGCCGTTGTACGACGTTGAGACGTACCTGCGCCGCATGAATTTCAAGGATCTGCCGAAGGAGTTGTCGAAAGAGTTTTGGGCCGGGCAGCGCGCAAAGCAGGACTTCGACATCAAAGCGGGCAACCTGTGGGAAACCGAGAAGGTGATCGAGCACTTCGGCGAGGCGGTGAAG…
Salmonella phage 101	14	119	28	101_00012	ATGGCTTCTAACTTCGCAGCAATTAAAGCGAAGGCTCGCAGGGACGTACACGCGTCCCTGTCAGTACCTGCTCGCTACGAGAATTATTCGCAGGACGTCATCGTCGAAGGTCTTAGCGTCCGCTGGCACAACAAAATCGCTATCATGGGCGATCTTGAAAACGGCGGATACGCGAACATCGTTGAGGGCGTCGAGCGAATCATTTTCACGCGTGAAGAACTGGCCGTCAAAGGCGTGGTGCTGTCCGAAGGCGATAGCATCATAATGACGGCCGAGGGCTACGAGAACGCCCGTCTGGTTCTCAAAACGCAAGAACCCATCGTCGGGCCAGTGGAAGTCGTCTGGCAGGTGGCGAGGGCCGACTGA
Salmonella phage 101	14	110	28	101_00026	ATGTTTAAATTCTGTGACGGGTACGACCACTATGCCGAAATCGGCGTGAAGGGTACGGCCCTACAAGGTTATCTGGAAGCCGCCGGGTACGTGGTGCGTAATGCCAGCGATACCACGTTTTCCGTTGTCGAGGGCCGCCGGACTGGTGCGCGCGCGCTGAAATTCACCGTGGCCGCCAGTTCGTCCGTCAACGCCTCCCTGTCATGGGGATTCACCACGACGGCCTCGTCGGTCGTCTTCGGATTTGCCATGAAAGCCGGGCTGTCCCGTATGCGTATCGCGCGTATCGAGAACATCGTGGACATCGAGTGGGACACCACGACCGGGAAAATCCGCGTAGGGGAAGAGTTGGGCGTGAACCCGCTGATCCTGAACGCATGGTACTACTTCGAAATCGAG…
Salmonella phage 101	14	20	28	101_00024	ATGGCAAGTTATTTTGATGGATATGAGCAGTTCCGGTCTACGGACAAGTCTAACCCGGGAACCTTTATGCGGCTCGCCGGGTACACGGTTCGCGGTGCAATCTCCGCAGGTCTTGGCCGCCTCCCGACGAGCATCGGACTGTACACGCTGAACAGCGCCTACGAGCGCGATTGGACGTGGGGCGGCGATACCCTTACCATCGGCTTCGCGTGCAAGCAGCAGGCGCGTGGCGCGCTATTTGGGCTAAAGATCGGCGACGCCACTGGCCGCGATGTTCCGCATGTCGTTGTCTACACCGACCCGGTGTCGGCGCTCGTCACCATCCAGACCGGGCCAGACCAGTCGGAAGTCGGGTATGTCACGCCGATCCCGACACGCTGGTATTACTATGAAGTCGTG…
Salmonella phage 101	14	120	28	101_00040	ATGAATTACATGCGTATGAAGGCCGACCGCACCCGCGCCGTCATCAGTGAACTGGAAGCCGCTGGCTATCTGGTGGCCGTCAACGGTGTCCACGACGAGATCTGGTTTGACATTATCCATCAGGTAGGGCCGCTCACCGCAGAGGAACGCCAGTCCGTAGAAGACCGTCTGCTGGCCGCGTACAGCGAAGACTTGAAGGAGTGGGCGGAACACCTGCTGGCGTCATGGCGCGAATCACACCCGCACATCGTACGAATTTGGGATGGAGTGCCGATGCGGAATTTCGATAAAGAGGATAAGTATAAAAAATGA
Salmonella phage 101	14	146	28	101_00066	ATGAATAAAGGCCAATACCGCGCCGCGCGTCGCCTGATACGTGATAACGGGATCTACGCGTTGCGATGGCTGGACGATGACACCGCGCCGATTATGGACGTGTTAGCAAGCCAGCCGGATGACCAGTTAGAGACAAGGGCGGCGATCGTGGCGTACAGCGCCCGCGCCGGGCTTGCGTGCAATGTGCGTAAAACGGCGTCACTTGAACTTTTAGCGCGGTACCATGACCGCAAGGCGGCCCACAATGGATAA
Salmonella phage 101	14	132	28	101_00002	TTGAGTAGAGCGCTCGCGTACTGCCTGCGGACGGTTAAACTGAACCGCAGCGACATGCACGACTATCAGGACGAAGGCGTCCAGTTCATCAAAGACCATCCGTACTGCGGCATGTTCGTAGACCTCGGATTGGGTAAAACCGTCATGACAGGTACGGCCATGCTCGACCTGATCGCGGACGGCGAAATTAACAAAGTGCTCGTCGTCGCGCCGAAGCGAGTGGCCCGTACCGGGTGGCCGACGGAATTCGACGAGTGGGGCCACCTGTGTTTCTACAAGATGTCGATTATCGCCGGGAACGCCAAAGAGCGCACGGCCGCTGCTCATAAAGACTGCCATTTTTACACGATCAGCGTGGATAACATCGCGTGGCTGTGTGAGCACTTCAAGACGAAATGG…
Salmonella phage 101	14	168	28	101_00020	ATGTGGTGGGCGTTAGCAATGCTGGTGGCCTCGGTGCTGATCAACGCGGCCCTCGCGCCGAAGCCTGCATCGGCAAAACCAGCAACAATTCAAGATTTCGACATCCCGCAGGTGAAGGAAGGCACGCCGCAGTCGGTGGTATTCGGCGAGGTGTGGACAGCCGACTGGCAGGTATTGGGCTTCGGCAACTTCCGAACCAAAGCAGTTAAAGCGAAACAGGCGAAAAAATAA
Salmonella phage 101	11	122	2	101_00046	ATGGTAGACGTGAAGAAAGAACGCGGTCTGAGAAAGACCAGCAGATATAAGTTTGAAGAAGCCATCCTCAACGCGCTGAACATGGACAGTTTTGACTACGAGGACGACGGCGATATGCGCGACCACGCAGTGAAGATTATCAATGACCTGCAATCCTCGCCGAAAAGCAAGGATCAGAACGACGCCGAGGATTTCCGCAAGGCCGTGCTGGCGCAGTTAGGGTTAGACCAAGCCGGATACGCCACGCCATTGATCATGAAGGAGCACGTTCTTGGCCTGATTCAGTCGCTGCTCGATACCGAACAGAAATACCTGAAACTGCCGAAAGGCAAGACAGACCCGACTGTCACGGTATTCCATCTGGAGCGGCCAGCGTTGAGCCAACCCACGGCGGAAATC…
Salmonella phage 101	11	191	2	101_00004	ATGAAGTTTAAGAGCATCGGGCAGATTATCAGTTCGGTGGCCGAGCAGTTACGGCCGCCAATGCGCATGACGGTGGCCGACGCGGCCGCCAAGTATCGCTACGTCAACCAACCCGGCGCATACGTCGGGGATTGGCTAAACTCGACCACGCCGTACATGGTTGAGCCGATGAACATGATGAACAGCCGGGCGTACGACAAGATGGCGTTTGTCGGCCCGGCACAGTCCGGTAAAACGGATGCGCTGATCCTGAATAGCATTGTCTATTCGGTGAAAGTTGACCCGATGGATCTGATGATCTACTGCCCGACGTCAACGGCAGCGCGTGACTTCTCAATGCGACGTGTAGACCGTCTTCACCGCCATAGCCCGAAAGTGGGCGAAATGCTGATGAAGAAC…
Salmonella phage 101	9	128	1	101_00060	ATGAATCTTAATTCTATCAATAAAGAGCAACGTTTATACGTCATGAAAGCGGGCGCGGGCTTTACCTGCTACGGGTTCGACGTGCTGAACAATAAAGCGCGCCGGGCGTTGGAATGGTTAAAGCGTCACGGCCGCGCGGCTGAAATGCTGTTAGGGGCAAAAGGGATCGACGTCACCGCGCTGGATATTCCGGCCCGCGTTGGTACTAAAAAGCATTTTAACGCGTGCAATAAGGTATTCGACGCCGCGCGGATCTATTCCATCGCAAGCGGCAATAAATGCGATGCGGAATATACGCCGCAATTAGTCGGCCTTGAGGGTCGCCGCGTGGAAGTGGTGGACGCATACGGGGAAAAGCGCCGCTTTATCGTGGGGCGGTCATCCGGCTGGATGCCTTGC…
Salmonella phage 101	1	56	1	101_00073	GTGCGCCTTTTTCAGACCTTCGGCGAGCACGTCGCGCGCCAGTGCCTGAACGATGTTTTCCACCAGCTTACCGCCGTGGCTGTAGATCTTGCCCCACTTGGTACCGCTGCCTTCCACCTTGCCTTCGTACTGGAAGTTGGTCTTTGTGTACTTCTCGCCTTTCTTCGGCCCCTTCTGAACCGTCATCTGGCGCTCGACCAGACGCGGGCGGAAGTAATACATTTTGCGGCCAGACGGCAGGCGGATGGTCAGGAATGGCTTCGTGTATTCGATGACCAGACAGCCCCACACGACGGCCTGACGGGTACGGATAACCTTGAATACCGCGTTTTCGAGGTCATACCATGCGCGCACAATTTCCGGGCAAAGGTCGCGGAACGCCTGTACCGACTCTTCGGC…
Salmonella phage 101	4	142	1	101_00037	ATGACCGCGCCATCCCGCTGCGATAACTGCTTGTCGAACCGGGTTGAGCAAACGCAAAATGATCGCGTATACGGTCGGGCGTACGGTACGTGGCCGGAGATATATTATTGCAATGACTGCGGGGCGTACGTGGGTTGTCATGAAAAAACGCTAATCCCGCTAGGTCGTATGGCCGATGGAAAAACAAGGGCGCTGAGAGTTAAAGCACATGCGGCATTCGACCCGCTTTGGCAGTCAGGCTCGATGTCTCGTACTAAAGCGTACCTCCAGTTGTCGCGTAAACTAGGAATCGACATAAAAGATTGTCACATAGCGATGCTATCGGATGCGCAATTACAAACAGTTATCCTAATTTATCAGGATAATGACGGGGCCGATTCAACCGATGTCATCTAA
Salmonella phage 101	8	187	1	101_00027	ATGCCTGTAGTTTGGCACTGCGGTTTTAATGGGATCATCACTAACACGATGGGTCAGGGTCAGTCGAACCTGTTTATCAACACAAACGATACCGCGACGGTAAGCCATGTCCTCTCCAACGACAATTTAATCAATAACGTTTTTGGTCGTGGCGGCAACGGCACCCAAAACGGCGGCTTTCTCCCTTTGATCAATTACTACGGACGTAAATGGTCGTCATCCGGGTCGTACGGGTCGTCTTATATTTTTGGTCGTGTTAAGCCGTCTTTCTTTGATAACTCCGTGCCATGCCTAAGCACCGAACAATTCCAACCATCTAATAATTCCGACTGGTGGGGGGGATGGCAGTTCCGTATCGATTTGTGCTGGCCTTCGGCGGAACGCCTGACGACGTCGTGG…
Salmonella phage 374	5	15	1	374_00033	ATGATCGACGTTGAGGCTATAAAACGGAAATACCGTGCCAAGATAAAACCGGGCTGGCCGATTAAAGGCGACTCCGTGCATTTCACTGACCGATTCAACGGGCATAAATACTACGGAACCGTGCTCGAATGGGAACGCACCGGGCCGCGTGAAGAGGATATTTTTTGGCGGGTGCGCCTGCCTAGCGGGGATATTATTTCCTGCGAGTTCAGCGAGATTAATCAGGTAGACCGATCTCCTGAAAATGAAAAATACGTGGACGAATATAACCGAGGCTTAATATGA
Salmonella phage 374	14	101	28	374_00030	ATGGCTACGATGAAAGAGCGACACAAGATACCGCACTTCCAGTACAGCGGGGGGATCTGGTACTGCTACCGGGCGTTTGACGGCGGCGCGAAGTGTTACCCGGAATACTCGCCCACCAGCCACGCCGAGCTATGGTACAGCGACAAGGCGATGGCCCGCATGGTGGAAGTGTACGGCTGGTGGAAAGCCAAAGACCCGAAGAATGCCCGCCTGACCGATGCAATGCTGCTGCGCTACGCCGGGGCCATCCGCTACGTGGAAGAGGGTAGCCGCCGGAAATGGGGCATGGTCATCAAAGACCTGCGCATCTTCGCGGAGAACGTCGGTAGCCGCTTCTCGCGGGAGTATTTCGCCCGGGCAAGGAAAGAGGACGTCAAGCGCGCGAAAACGATGCGTGGC…
Salmonella phage 374	14	17	28	374_00056	ATGCCTGTTAACGTGTTAGCGATTGGCTCCAACGAGTTGAAGGAGTATCTGGAACAGGTACCGGAAATCGCTAACAACTCGATCCGCATGGCGATTAATAGCGTGGCTGCTGGCAAGGGCATGACCCTTATCAAGAAGTCGATGACCGACGAGATCGCCTTTCCATCCGGCTATCTCAACGCAGACCGCCTAAAGCTAACTAAGCGCGCCACTCAGACCAACCTCGAAGCCGTCATTACCGGGCGTAAACGCGCCACCAGCCTCGCCCGTTTCGTTACTGGTGGGGCGATGGTCGCTAATAGCAAACGGGGCGGCGGCGTACAAGTTCGCGTGAAGAAGGGTAAGACCACCTACCTGAAAAACGCGTTTCTGGTGCGCCTGAACAAAGGGGCCAGTCTT…
Salmonella phage 374	14	35	28	374_00055	ATGAGTCAAAGGCTTGACATTCTTAAAGCATTGACAGCGCACCTTGAACAGATCACCATTGCAAACGGATACGCTTATGACCTGAAAGGTAAAGTGTATCGCGGGCGCGACCGATTTGGGGCGGACTTCACGGCCCGCCTGCCTATCGTGTCGATCCTCGAAGCGAAGGCCACCGACTACGGTAGCTTTGCCAACGAGGAACAGACCGTACGCATGGACGATTGGGTGCTGCTGGTACAGGGGTGGGTCAAAGATGACCCGCGAAACCCGACCGACCCGGCGTACGAACTGCTGGCCGAGGTGGAAAAAAGACTGGCTATGCTGGTGGCGAAGGACGAGCAGGGGCAACCGATGTATCCGGCCCTCTACCGCTTGGGTGGGAAGATTGCTAAACTCACA…
Salmonella phage 374	14	117	28	374_00044	ATGCCGAAAAAGACCGCCCCGAATCAGGGGCTACCCTACGGGTGGATTCGCGGGGAAGACTATTGGGGTGGCCCGATGTCCGACTCGCAAATCTTCCTCGACACCACGCTATTCCTGACACTGGAATCGCTGACCTTCTCCGCTCCGCCGCCTAACGCGGTGGACGGGGCCACCTACGTCGTCGCGGCCAACCCGACGGGGGCGTGGGCCGGGCATGAAGGCGATGTGGCCGTGTACGTGGAAAAGGTCTGGACGTTTTACACGCCTCGCTACGGATGGCGCGCTCGCGTTCGTTCGTACGAGAAGTTCTTGTGGTTCAATGGCACGACGTGGATTGACGAGGCGACCGGGGAAGACCCGGTCAACCCTGACCCTGACCCAAGCGTTAAGCCGAAATGG…
Salmonella phage 374	14	6	28	374_00026	ATGGCCGATAAAAAATTGAGATTCGGACACCTTGAAGCGGGCGACATGACACTGGAACGTAACTCGATTCGCATCGGGTACAGCCCGGAAGTGTCGTTCGCCGTGAAACGCCGCGTCGAGCGCACCACCGCCACGCAGATAATCGTCGGCAATACGCGGTACCGGAAAGACGATGGCCGCGCGATCGGCGAAGCCGGGTGCCTGTTTAACCCGGAGGACATCGGCGAAGGCAAGATGGTCAACATAGAGATCGTTACCGAGGCCGAATTCCGGGAGATCCAGAGCATGTTCTACGAGTTCAAGGCCGGAGTTTTAGCCGCGTGCGAGGGGCATGACATCACCGCGAGTGACTTGGCTGTCCTGTTCCGGGATCGGGAGTTACGCGAAGGGGTGGTGGCG…
Salmonella phage 374	14	67	28	374_00038	ATGAGCGAAATGGAACGGGAACGGCCGGGGGATAACTCCGGCGGCATCAAGTTAGACTTGTCTGTCAATCTCCCCACGATTCTGACGATGGCTTCGATGCTGGTGGCGGCGGTACTGTACGTCAACAACCGCTTCGCCGACCTATCAAACCAGAACACGCAGACGGACACCCGGCTTACCAACGTCGAGAAACGTCAGGACTCCACTGACGCGGCGTTCACGGTTCTCCGGGCCGAAACCGTCTCGCAAAACTCCGCCCTTCGTTCAGACCTTCGCGCCGACATGCGCGACCTGAAACAAAGCGTGGATACCCTATCTTCCCAAATGATGAGGAAATAA
Salmonella phage 374	14	19	28	374_00017	ATGGGAGCCTATGCCACGCCCCAAGTAGACCAATACTGGCAGGTCAGAACGACAGGCCAGATCATGCTGATACGCCAGCCGGAGGATCATGTGTTCAGTCCGGAATGGCACCTGAACTACCGCCGGGTACGCCTGCTGCATCACCCGGAATCCTCCTGCGTCTTTGTCGAGGACTACGGCACCTGCCTGAGCGCGCTGGATGACCCATGCGTCATCGAACTGGACTTGAAGGAGTACAAATACTGGAATCTTATTTACAGTAACCCCGACATATGA
Salmonella phage 374	14	75	28	374_00003	GTGGTGATTATGGCGGGCTTATGGTTTTTAGTGGTGACGATGTGCGGCGCGGTTGGCGCTGATAATATGGCGGCCGATTGTCACGATTATGTGATTGACGCGGGGATCTCTTATGACGATTGCCGCGCGGCCGTGGCGACTTATCCGGGCCGTATTGGCTTGTATTCCGTGCGGTGTGACCGTGGCGAGGCGGTAGAAGGGGGCAACGATGAATAA
Salmonella phage 374	14	135	28	374_00013	ATGCAGCCGACTAATACCGCGTTGATGGTGAACAACGCCATGCACCCGAAAGGCCGCATCGACGTCGTCCCGGCGTTCCGCGCTATCGAACGGATCTACAGCGTGACCATCCATGCCACGCACACCGGGATCAAGGTGTCGGCGGCCACGAATCACCGCGTGACCTTCTATCAGTCTGGCGACCCGGCCATCGCGAAGCACGGCGAGGCACGCGGCGCGGATGAATGCACGGCCATGCGCATGTACATCGTGAAGTTTCTGGATTGGGCCATGACGAATATGCCATGCCCGGAAGTGCAGAATGTCGTCGTGGAGGTGGCTGGTGGAAGGCATTGA
Salmonella phage 374	14	167	28	374_00024	ATGAAAATTCCCGCAGGAGACGTTAAGCCGGGCGTACTCGCGACCATCTTCGGCGAGCAGTTCCGCCTTCGCTATATCACGTATCACAACGTCGGCAGCGTCACGCTGCGCTTCCAGCCGGGCGACGAACCGCTGTCACCGTTCACCGAGAATGACGTGCTGACCATGACCGTTCCGCGTACGTTCGAAGTCGAGGTGGATAGCGATGGCCGATGA
Salmonella phage 374	14	5	28	374_00015	ATGAAAATCAAGGGTTATGAGAAAGCCATTATCCTGCACCTCGGCGCGCTGTATGACGCGGCCAACGACGGTAACGAGAAGGTCAAGCCGCTGCACCGCCTGATCCTGAATCTGCCGAACGTTGACGAAGAGGCGGTGACGGCTTTCGCTAAAGGAGCGTTAAGCGATGCACTCGAAAAGCATGAAGTGTCAGATCCGCCGGAGGCGTCTTACAAGACAATGGGCTTTGCAGCGTACGGCGAAGAGGTTGACAGCAAATTTGCGCTCGCCATCCCCGGAACAAACGCCATCGTCTTCCAGATCGAGAAGCGCGAACGTGTGTTGCCCGGCGTCAGCGTACGAAATGAAGTCGTGAAGCGCATGGCCGCGTTGCGGGAGAAAGAGATCGAGGGTTGGGAG…
Salmonella phage 374	14	62	28	374_00058	ATGCCAAAACGTAAAGTTCTCCAGACCGTCATCGTTTACCGCGACGGCGCGCGTATCAAACCGTCCATCGGCGAGATCTTCGATTTCAAACAAGCCGAACTGGACAGCATCAACAAAATCAACCCGGATGCCATCGGCCGCCCGGTGATGGAAGTTGACGTGGAAAATCAGGCAGCGCAGGAAGCCGCAGCGCAGCAGGCGAAAGCTGAAACGTCCAAAAAAGACGAGAAGGCTGACGGCGCTAAGAAAAACGCCAAAGACGATAAAAAGTCTGGCGCGGAAGACGAAGTCTAA
Salmonella phage 374	14	73	28	374_00001	ATGGATAAGGCGCAACGCTTAACGGCCGCACGTATGGCGGCGGATCGGTATGCCGGGATCGCAAGGGCAAAAGGTTTTAAGCGTCATGTCGATGGCGTGACTTTTAGCCGGGCCGATGCGGATCTAACGTGGGATGACCGGGCGCGCGCTTTCCGCGTGACGCTGTACAAAATGGACGGGGCCGCGCGTCTTACCGTTGCCACTGTACGCGCGAATGCGATGCTTAACGTGCTGTTAAAAGCGTTTATCTAA
Salmonella phage 374	14	156	28	374_00011	ATGAGCAAAGAACTAAGCCCGGCCGAACTGACTGGCGCAATGATGACGACCGAGCCGGATGTTGAACTGCCGTCACGCGTGCGCGTGTACAGCGTCGTGGGGAACCTCATTGCGCTGGAAGTCGGTGGCGTGTACACCCTGTCCCAAGAACTCCCGCTTGACCGTACGCTTTCGCAGGTACAGGACGAGGCCAATGCCCTCAAAGCGAAGATGCGGGCCAGCCTTAATTCTTCCATCCGGAACGCCATGAAACACCACGGCCAACGGTTTAGCATGGAATCCGCGCTGGTGACGTACCCGTCTGGCCGCATGTTCATTCAGGCCGTTGTGACCTGTACGGCCACCGACGTCGCGGATGACGACGAAGTTTAA
Salmonella phage 374	14	47	28	374_00012	ATGAAAACCACGCACCACCCTATTGAACTGAGTCCGGTACGCGACATCACCCGCACGGCCTTTATCTATAAGAAGCCCGGCCAGAAGGACGGCGAGATCTACATCGAGAAGGACAACGGCGACACCGAGATCGTTACCCCCCTGACCCGCGCAGACGCCATCGCATTGATCGCCGGGCTGCGTTCAGCCTTTGACATTCCGGACGAGAACGCCGAGAAGGTCGAACTGCTACAGCGCCGCCTTGACCAGACGCAGGAGCATATCGAAAGCATTTCGCTGGTCACGGCGGCCAACATCATGTTCGAGAATGGCCTGCGCACCGCAGTTCTTACGCCGTCCCGCTTGATCACCGGGCAGATGCCTGAACTGGAAATCGACGCGACTCGCCCGGACACCATC…
Salmonella phage 374	14	116	28	374_00054	ATGAACGATAACTACCAAAACAACTACGTGGTAGGTCGCGGAACGGTCTACTTTGACCGATTCCAAGACGGCACTAACCGTAAGACGGGTGAAATGTATTTCGGTAACACGCCGGAATTCACCATCAACACCGATTCCGAAACGCTGGATCACTACTCTTCCGATCATGGTATGCGCGTGATGGATGCGTCCGTCCTGCTGGAAGCGTCTCAGGGCGGTACCTTTACCTGTGACAACATCAACGCGGATAACCTCGCGCTGTGGTTCCTCGGTGAAGTATCGAACACCACTCAGACGCAGCAGACCGACGCGAAAGAAGTGTTCAACCCGATCATGCGCGGCCGTTACTATCAACTCGGCACCACTGACGATAACCCGACGGGTGTTCGCAGCGTGACT…
Salmonella phage 374	14	172	28	374_00027	ATGCTGAACATTACTGCCGACGAAATGTACCAAGCCGCTACCGACCATCACACCGCCGAAGCCGTGGAAGTCCGCAGCGAAGTCGAACGTCTTATCCGCCGGGCCGCGATGGCCGGGCTGACCACCACCACCGTATCACTCGCTCGCGACGGCCACCCGCTGTCCGACAAGTCTCGCGCCATGTTGGTAGGCTGGATCAAAGATGCCGGGTTCAACATCTATTCCGACCCGGACGAACCGCCGTGCTCACTGCAAATCACATGGGGGAGGGCCGCCGCATGA
Salmonella phage 374	14	152	28	374_00021	ATGAGCCAGTATGTTGATGCACTCAACGCCATGAAAAACATGGACGAACACGAACCGAAGATGATCGGCGACCAATGGCGCACGCCGGAATGGCTGTTTCAAGCGATTAACAAGCTGTACGGGCCAATCGTGCTTGACCTGTTCACCGACGGCCAGAACGCCAAATGTCAGCGCTTCTTCACTGCCGAAGACAATGCGTTAAAGCAGGACTGGTCAAAACGTCTGGCCGAGATCCACGCCAGCGACGGGTTCGACCAGAAGACCCGCGTTTGGGCCTACGCTAACCCCCCTTACAGCCAGAAGCGCGCCGGGAAAGAACACCTTACCGGGATGACCCACATCATGCGCAAGGCCGATGAAGAACGGGCCAAAGGCGCTGGCACCATCTGGCTGACCAAG…
Salmonella phage 374	14	183	28	374_00020	ATGAGCGAACCAAAAGTCACTTACATCACCGACGACAAAAGCCTGAAAGACATCCTCGTCATGGCTATCGAGCAGGAAGGCGGCATATCCCCAAATCATATCCTGTGCGTGGCGCATAAATACCTTCTCGATAACTGCGGCGTTCCGGAAGGGAACATCCAGTCAGTCGATGAAGTCGAGGTGGACGGCGACGCAATGCCCCGGGAGATCCGCATTCACTGGACGCGGGTTAAACGTCCGTCCGCTGTTACGCCAACGGCCGCAGAAGTGACCGAGTGGGAGCGCGAGCAGTGCCAGCAGATCCTGAGCACCATACTCGAAACGGTACGTGCCAGTGCTAAATACGCGAAGATTGCAGGCACCACCAGCATCGGTCTGGCCGGAAGCCTCGCCATGCAG…
Salmonella phage 374	14	150	28	374_00071	ATGGCCGAGAAATTAGTCCCTGCGAAAAAAGTCAAGAATGGCGTGCTGTACAAATCTGGTCACATCAAGATTTCTAACGTACGTGCTTCTTACCCGCACCTCGATAAGCCGTACGGCGGTGAAGACGGCGGCGAGCCGAAATACTCGCTGACGCTTTTGATGCCGAAAGACAGCCACGGCGAGATCGAGAAAATCATCCGTGAGCAGATCGAAGTCACCAAGAAGAACCACAAGACAGGCGCGCTGAAAGTCGCCCCGTCCATGTTGTTCATCAAAGACGGTGATACCGATTTTCCGGATAAACCGGAATGCGAAGGGATGTGGGTTATCTCCGCACGCGAAAGCAAACGCCCGGATGTGTATAACATCGAGCGCGAAGAGTTGACTACCTCTTCCGAA…
Salmonella phage 374	14	46	28	374_00067	ATGACGAAGAGTAATGCGCCACTGGCAACCCGGAATCGCCGCTCTAATGCGCCGGACGCCGACACCGAAGCGATGATTTTTCAGGGCTGCAACATCACGCAACTGGCAAAGCTGTTCCGCATGGAGCGCCGGGACATCACGCCGAAAATCATGGACGTCCCGCCAGTCGGCGAGCGCGGCGGGTACCCGATCTACGCGGTACACGAAGTGGCCCCGTACCTCGTTAAGCCGTTGTACGACGTTGAGACGTACCTGCGCCGCATGAATTTCAAGGATCTGCCGAAGGAGTTGTCGAAAGAGTTTTGGGCCGGGCAGCGCGCAAAGCAGGACTTCGACATCAAAGCGGGCAACCTGTGGGAAACCGAGAAGGTGATCGAGCACTTCGGCGAGGCGGTGAAG…
Salmonella phage 374	14	119	28	374_00057	ATGGCTTCTAACTTCGCAGCAATTAAAGCGAAGGCTCGCAGGGACGTACACGCGTCCCTGTCAGTACCTGCTCGCTACGAGAATTATTCGCAGGACGTCATCGTCGAAGGTCTTAGCGTCCGCTGGCACAACAAAATCGCTATCATGGGCGATCTTGAAAACGGCGGATACGCGAACATCGTTGAGGGCGTCGAGCGAATCATTTTCACGCGTGAAGAACTGGCCGTCAAAGGCGTGGTGCTGTCCGAAGGCGATAGCATCATAATGACGGCCGAGGGCTACGAGAACGCCCGTCTGGTTCTCAAAACGCAAGAACCCATCGTCGGGCCAGTGGAAGTCGTCTGGCAGGTGGCGAGGGCCGACTGA
Salmonella phage 374	14	110	28	374_00041	ATGTTTAAATTCTGTGACGGGTACGACCACTATGCCGAAATCGGCGTGAAGGGTACGGCCCTACAAGGTTATCTGGAAGCCGCCGGGTACGTGGTGCGTAATGCCAGCGATACCACGTTTTCCGTTGTCGAGGGCCGCCGGACTGGTGCGCGCGCGCTGAAATTCACCGTGGCCGCCAGTTCGTCCGTCAACGCCTCCCTGTCATGGGGATTCACCACGACGGCCTCGTCGGTCGTCTTCGGATTTGCCATGAAAGCCGGGCTGTCCCGTATGCGTATCGCGCGTATCGAGAACATCGTGGACATCGAGTGGGACACCACGACCGGGAAAATCCGCGTAGGGGAAGAGTTGGGCGTGAACCCGCTGATCCTGAACGCATGGTACTACTTCGAAATCGAG…
Salmonella phage 374	14	20	28	374_00043	ATGGCAAGTTATTTTGATGGATATGAGCAGTTCCGGTCTACGGACAAGTCTAACCCGGGAACCTTTATGCGGCTCGCCGGGTACACGGTTCGCGGTGCAATCTCCGCAGGTCTTGGCCGCCTCCCGACGAGCATCGGACTGTACACGCTGAACAGCGCCTACGAGCGCGATTGGACGTGGGGCGGCGATACCCTTACCATCGGCTTCGCGTGCAAGCAGCAGGCGCGTGGCGCGCTATTTGGGCTAAAGATCGGCGACGCCACTGGCCGCGATGTTCCGCATGTCGTTGTCTACACCGACCCGGTGTCGGCGCTCGTCACCATCCAGACCGGGCCAGACCAGTCGGAAGTCGGGTATGTCACGCCGATCCCGACACGCTGGTATTACTATGAAGTCGTG…
Salmonella phage 374	14	120	28	374_00028	ATGAATTACATGCGTATGAAGGCCGACCGCACCCGCGCCGTCATCAGTGAACTGGAAGCCGCTGGCTATCTGGTGGCCGTCAACGGTGTCCACGACGAGATCTGGTTTGACATTATCCATCAGGTAGGGCCGCTCACCGCAGAGGAACGCCAGTCCGTAGAAGACCGTCTGCTGGCCGCGTACAGCGAAGACTTGAAGGAGTGGGCGGAACACCTGCTGGCGTCATGGCGCGAATCACACCCGCACATCGTACGAATTTGGGATGGAGTGCCGATGCGGAATTTCGATAAAGAGGATAAGTATAAAAAATGA
Salmonella phage 374	14	146	28	374_00002	ATGAATAAAGGCCAATACCGCGCCGCGCGTCGCCTGATACGTGATAACGGGATCTACGCGTTGCGATGGCTGGACGATGACACCGCGCCGATTATGGACGTGTTAGCAAGCCAGCCGGATGACCAGTTAGAGACAAGGGCGGCGATCGTGGCGTACAGCGCCCGCGCCGGGCTTGCGTGCAATGTGCGTAAAACGGCGTCACTTGAACTTTTAGCGCGGTACCATGACCGCAAGGCGGCCCACAATGGATAA
Salmonella phage 374	14	132	28	374_00068	TTGAGTAGAGCGCTCGCGTACTGCCTGCGGACGGTTAAACTGAACCGCAGCGACATGCACGACTATCAGGACGAAGGCGTCCAGTTCATCAAAGACCATCCGTACTGCGGCATGTTCGTAGACCTCGGATTGGGTAAAACCGTCATGACAGGTACGGCCATGCTCGACCTGATCGCGGACGGCGAAATTAACAAAGTGCTCGTCGTCGCGCCGAAGCGAGTGGCCCGTACCGGGTGGCCGACGGAATTCGACGAGTGGGGCCACCTGTGTTTCTACAAGATGTCGATTATCGCCGGGAACGCCAAAGAGCGCACGGCCGCTGCTCATAAAGACTGCCATTTTTACACGATCAGCGTGGATAACATCGCGTGGCTGTGTGAGCACTTCAAGACGAAATGG…
Salmonella phage 374	14	168	28	374_00048	ATGTGGTGGGCGTTAGCAATGCTGGTGGCCTCGGTGCTGATCAACGCGGCCCTCGCGCCGAAGCCTGCATCGGCAAAACCAGCAACAATTCAAGATTTCGACATCCCGCAGGTGAAGGAAGGCACGCCGCAGTCGGTGGTATTCGGCGAGGTGTGGACAGCCGACTGGCAGGTATTGGGCTTCGGCAACTTCCGAACCAAAGCAGTTAAAGCGAAACAGGCGAAAAAATAA
Salmonella phage 374	12	170	14	374_00053	ATGTCATTAGCAGATTACGCACCAGAAATCGAAGAAATCACCATCCCGGCCAGACACGGTAAAAAGGCTGGCTCGTTTAACGTCCGTGGGCTTTCCTTCCACGACATTTCCAAAATCATCCGCGTCCACTATCACGACCTTGATGGCCTGTTCGACCTGTATCAGAAGACTGCCGGGGAAGACCTGACGGCCATCGCTACGGGGCGTTTCGCCGTGTCGCTGGTATCGGACGCGCCGGGGCTGGTGGCACATGTCATTGCGCTGGCCGCCGATGAAGAAGCCGAACTGGAAAAGGTACAGACGCTGCCGCTTCTGGTGCAGTTCGACGCCTTGAAAAAGATTGCTGGTCTGACGTTCTCGGACGTTGAAGAAGTAAAAAAGATGTTCGCTCAGGTAATG…
Salmonella phage 374	12	27	14	374_00045	ATGCAGCTTATCCTCGACCACATCGGCGGCGCGATGTACGTCAGCAAAGTGACGGGCAAACTGTCCCTGCGGTTGATCCGGAAGGACTACGACTTCGACACGCTGCCGATCTTCGACACGGATTCCGGGCTGCTGTCCATTCAGGAAGCGACCAACGCGTCTCCGGCCAATCTGGTTAATGAAGTGGTCGTGACCTACCACAACCCTGTCATGGACGAAGACCAGCAGGTGCGTAGCCACAACCTCGCGCAGATCCAGAATCAGGGCTGTCTGAACAGCAACACGATTGAATACCTCGGCATCCCTACCGGGAAACTGGCGATGCAGGTGGCACAGCGTGATTTGCGCGCCGCGTCTACCAACGTCCGCCGTTTCACCGTGATCTGTGACCGCCGGGCA…
Salmonella phage 374	12	74	14	374_00018	ATGAAGACCCACGTAATGAAATTCGTACCTTTCAACCAAGCGTTGATCGGGAAAGAAGTGCTGTACGTTTTCCCCCTGCCATACGGGCCGCGCTGCCTGATCCGCACCAACGGAACCGACATTGAAGTCGTTAACGCCGATACAACCGACAACCTGACGGGCTTCGTCCCGGATCTCGAAGACCACGTACGCCGCCTGTACTCGGCCATGTTCAGCGAGCCTAACCCGAAATACACGCGGAACGGCGAGCAGGTCGTGTTCCCGTACATGGTGTTCGACGTCATCCTGCATGACCGTTCATCCACCAGCAACGACGACGGCAGCGCTGACGGCGTCAGGGCGGCGCTGGAAGATTGGGATGACATTGGCGTACCCATGAACGCCGAAAAGGCCGCCATG…
Salmonella phage 374	12	85	14	374_00074	ATGCGATTTCCGAAATGGGCTTTAAATGATGACCGGATGAAGGTCAAATTCCTAATGACACAAGCGGCGTTAGAGATCGACCCGAATGCCAGAATGGCGGACTTAGCGAAGGCTGCGAAGGTAAGCTACTCGACTCTTTTATGGGCGACGCAAAATAACGTATCGAGCGCCGTGGCCGAAAAAGTTTGCAGCGCGGTACCGCTGACCGGAATCCGCCCCCACTGGCTGACTAACCCTTCTTGGATCAAAACTGACAGCGAAACAGGGGAAATCCTTGAATGA
Salmonella phage 374	12	12	14	374_00047	ATGAGCAGACACGACGAGCCGCAGGATCAGCCGCGCATCTTTATGCGCCATGCCCGGAAACTCGGGTATTGCAAAAACGGGTCGGAGCGCTTGGCCGAGCGCTTCGGTATCACCTTCGAACAATTCCTACGGGAAGGCTACCCGGTAGCGGAAGCCATGAAGTCCGCAAACCCGCTGCTGCGTAAAGCCGCAGCCGTGGCCCAACAAGAATGGGACGAGGCGCACGCACATGGGAAGTAA
Salmonella phage 374	12	106	14	374_00073	ATGTCTGGTATCTTCGAACAACTGCTGGCTGAACAACAAAAAACTAACACCCTGCTGGAAGGCGTTCTGGCAGCACTGAAAGGCGGCGCGGTGAACACTTCCGCTGACGCTGGTAGCGAAACCACTGAAAAAACCACCACTACCACCAAAGGCGGTGCTAAGGGCGGCGCGAAAGGCGGTGCAGGTAAAACCGAAACTAAAGCGGTCAAGCCGAAACACACCAAAGACGAAGTAGTCGCGGCTGTCGTTGCGGTTAAAGACGCGTTCGGAGCGCCGGAAGCCAAGAAAATCACCGCACACTTCGGCCTCGCCAAAGTCGCGGAAGCGAAGGAAGAACACTTCGACGAAATCGTCGAAATGTGTGAAGCCAAACTGGCTGAAAAAGATGAAGGCGGTAAC…
Salmonella phage 374	12	13	14	374_00004	ATGGATATTAACGGGATCAAGGTCGCAAGCGTCGAGCGTTTCAACAAATACGCGGAATGGTTAGCGCGTCAAATGGTGGCGGGCGTGCCGCTGGCGTCGCACGCTTGCCCGCATTGCGGATCGGCGTTGCACGTCATCGCAAACGGTGACAAGGGCGATCAATGGGATTCTACTTGCGCTTGTCCGGTGTGCGCTAAAATGTTTCACCGCTCAATCATTCACGGCGACGGCGCGCCCGCGATTAACATCATTAAACTGGATCGGGGGTGGTGA
Salmonella phage 374	12	53	14	374_00009	ATGCAAACTATCATCACTAAATATTCTAACGGTTCAATCATGGCTAAATGCTGGAATGGCTGGACGCGTTCACAGTATGACGCGGAATTAAACAGTGAACAAAATCACCGCGCGGCCGCTGAAAAGTTGATCGCAAAACTCAACGCGAATAAATCAGTTAGTTGGGGGATTGTTGCTAGTGCGCCATCCGTGCCGGGCGTGCGCGGTTCGGATAACGGCTGGACGTTTATGATCGGTTATATTCCAGACGTTGCGCCGCTGGATATGTCGATCACTGTTAAATTCTGCCCGGCAACAAATAAAGGCCCGGCGTTTATGCGCGCTTATTCGTGGTTAGTGCCGCGCGGGATCAAGGTTAACTATTCGCCACGCGTCGCCGACGGGTCAGACATTCAAGCC…
Salmonella phage 374	12	147	14	374_00029	ATGAAACGCGGATCATTATTCCAGCAGGAGGCCCGCCGACAGGCTTCGGTCATCCGCCAACGCGCGAAGTGGGATCTGTACCCGTTCGTCCGGCACATCGTTAAGCGGCTCCTGCGCGGCGACGAAGATGTCGTACGTTCGATGTACGGCAAAGGCATGACCGACGCAATGGCGTCCTTCTACGGTATTACCCGTTCGCCCGGGCCACGTCGTATCCACGCCCGGTCTGGCCGTCCGTACCCACTGCCATTCATCGTGCGCGAAGGCTCGCCGATACACATGGCCCCGGTATACCGCCAGTTGACTATCGATCCGTGGCTTCCGCCGAGGGAAGCGCTGGCCGCGAAGGGCATCAAGATAGAAAACTCGGACGACATCATCCATCTGCTGTCCGTAAAC…
Salmonella phage 374	12	23	14	374_00005	ATGACTCACGATCAAATCGTTGCAATGGTTGGAAAATATAACATCAAGGCCGATCGCGCCGTGTCTTATAACTTTGATAAATACGGTTCGACGCAAGTCGAGATCCGCGAGGTTGACGGCGGGTCATTAATCTGGCGTGGCTGGTCTTATGAATCCAACTTTGAAAACGTGTTAGAAAGCGCGCTCGATCATTCCGGTGTACTGAAAACCGCCGACGAAATCGCAGAACAGGCCGCCGCCGCCCGCGCTCAAAAGCTCCGCACTGACGCGATTTTCTTTGAGGTTCACGGCTTCGAAGATGATTTCATTTTGAACCTGTCCGACTTTACCCGCGAAGAAATCGAAGCGGAGATCATCGCGATGAATGCAGAACTTAACGCGGCAAGCGCCGACGCCGAC…
Salmonella phage 374	12	109	14	374_00051	ATGGCTAACAGTAAAGACGTCGAGCTACGAATCCGGGCGAGGGACTACAGCCAGAAGCCCCTAAAGGCTGTGACCAGTGCCATCGAGCAGATGGCGAAGGCGCAGGACGAACAGCGTAAAGCAGCCGAGCGCGGTGAAGTCTCGACGCGTGATCTGGAAGCCGCATACAAAAAGCTGGAAAGTGCCGGGAACCAACTGCTTAAACTCAACTCGCTGATCGAGGTGTTCAAACGGCAGAATCAGGCCATGACGGAGGCGACGGCTAAGACCGAAGGACTCCGCCAGAAACAGGCCGATCTCCAGAAGACCTACGATTCCACCGAGAAGGTTACGCAGAAACAGGAACGGGCGCTGGCCCGGGTAACACGTCAGGTTGAAGCCGCCACCCGCGCGGAAGCG…
Salmonella phage 374	12	77	14	374_00049	ATGTCTTACAACATTATCGAGACGTCCAACGACAACGGCAGGCCCGTATTCATGTACGAGTTTCGCCTGCTGGATAAATACTGGCGTTATACCTCCGCAGACGCTAAAGTAAGTGCGCTGGGGAGCATTTGGGAACCGATGGGAGTGTCCGACGACGGGATTAAACAAACGGGCGAGGCTAAGACGGATGCGCTAAATCTGACGCTGCCAAACTCGAATCCTGTCGTCGGCCTCTTCATCGGGACTCCCCCCGGCTCCCCCGTAACCCTGACTATCCGACGGATGCACCTTGACGATAACGACCCGGTGGTCTGTTATGTCGGCACCGTCGATAGCATCAATCAGGGCGAAAACCCAACCGTAGCAACTGTCACCTGCTCCACCCTGTCAGCCACAATG…
Salmonella phage 374	12	80	14	374_00062	ATGAGCAACCACGTAAGAGCGAGCGTCTCAATGGCGCTCAGTCGAATGAACGGCCAGCCGATCGCCATTCGCGAGAATGACCCGACGCTGCTGACCAACATGCAGCAGATGATGTCCTGCGATGACGAAGATTTTCAGGAGCGCGCTGAACAGCAGATGCGCGAAAACCTGTGTGCAGCGTACGGCGTTGGCCGACCGTCTGCGGACAAGCCTTTCGCCTTCTCGAACGGCCTCGCCATCATCCCGATTCACGGCACCCTGATTAACCGCTATGGCGGGTATTACTACGGCTACGTGACGGGCTACAATTTTATCCGCAGTCAGCGTAATGCAGCGCTGGCCGACCCGGATGTCGAGGCTATCATCTACGACGTTAACTCGAACGGCGGGGAAGCAGCA…
Salmonella phage 374	12	113	14	374_00069	ATGGCCGAGCCGATAATCAGAGAATCGAAGGTCGAAAAGCGCTGCTGCGAATACGCGCAGGGGCGCGGGTGGTGGGTGTCGAAATTCACCGCCCCCGGCAAAAAAGCCGTCCCGGATCGCGTGCTGATCCGTGGCGGCATTGTGCTTTTTATCGAATTCAAACGCCCCGGCGAAGAACCAACGGCGCAGCAGTATCACCGCCATAAGGAAATGCGTAAGGCCGGGGCAAACGTGACATGGGTGGACAATTTTGCAGACTTTAAAAACTACATTATCGCCTTTGAGTAG
Salmonella phage 374	9	128	2	374_00008	ATGAATCTTAATTCTATCAATAAAGAGCAACGTTTATACGTCATGAAAGCGGGCGCGGGCTTTACCTGCTACGGGTTCGACGTGCTGAACAATAAAGCGCGCCGGGCGTTGGAATGGTTAAAGCGTCACGGCCGCGCGGCTGAAATGCTGTTAGGGGCAAAAGGGATCGACGTCACCGCGCTGGATATTCCGGCCCGCGTTGGTACTAAAAAGCATTTTAACGCGTGCAATAAGGTATTCGACGCCGCGCGGATCTATTCCATCGCAAGCGGCAATAAATGCGATGCGGAATATACGCCGCAATTAGTCGGCCTTGAGGGTCGCCGCGTGGAAGTGGTGGACGCATACGGGGAAAAGCGCCGCTTTATCGTGGGGCGGTCATCCGGCTGGATGCCTTGC…
Salmonella phage 374	9	7	2	374_00052	ATGTCCGAGGGACACCCGGCCGCCCGGCATTACCCGTTAGGATATTTGTGGTCAGAAACGAAAATCGCGAAGCGCCGGGTAAACGCGGGTTATGTAACCCAAAGTTTACTGATGCAGTCCTGTATCGGCGCTGTACTCAACGGCAAGAAAGGCGGGAAAGAGTATAAAAAACTAATCAAGGAATTATCTGATGGCTAA
Salmonella phage 374	10	59	2	374_00032	ATGACTGCGATGAAAAGGACATTTGACAAAGAGCCGCTTGTCGTCAGCTTTTCCGGCGGCCAGTCGTCCGGCTTTCTTTGTGCATACCTGATCGAGAACTACGGCCACAAATATGACCTGCGTTTCGTGTTCGCCAATACGGGCCGGGAGCACGAAGAAACACTGATCTTCGCCGACAAGGTAGATAAACACTTCGGCCTGAATCTGGTTTGGCTGGAAGGCTACGCCAGTCCGGAACACGGCGTCGGGATGCGCCACCGGGTTGTCAGTTTCGAGACGGCCGCGCGCAAGGGCGAACCGTTTGAAAGCCTGATCAGCGTCGAGGGCATCCCGAACATATCGCGCCAGAAGTGCAGCGACTACCTGAAAACGCAGACGATCCGCCACTGGATGCGCAGC…
Salmonella phage 374	10	133	2	374_00039	GTGGCGGATGAAGACGTAGGTATCAGCGCGGCCAAACTGGTCGGCGAAGCCTTGCAGTGGAATGGCGAGAAGCCCAAACTCACATACCTGTCCCGGTGTGTGGGCGAAGCGTTAGCCATTTCCGCATTGAACATGGACGCGGCGAAAAACTTCGGGGAGGTTTTGCAGTGGGACGGTAAATTGCCAACCATCTTCCGCGCGGCCGAGTTGGTCGGCGAAGTGCTGGCGATTCAGAAGATGGAGATCCGCGCGTCAACGATGGTCTGTGAAGCGCTGGTCAAAGAGCCACAATTTATGGCGGCCGAAATGATCTGCGAGGCTATCGGTCAGGCGGCCACGGAACGGCCACCGCTTTACGCAGATGCGGTGTATGAGTATGTCACGCAGCACGACGTCGTA…
Salmonella phage 374	2	186	4	374_00010	ATGGAAAAGGTATACAACGCGATCAAGGGTCAGACGTTGCAGCATTGGCTATCAATCGTTATTAAGCGCGACGAAAGCGGCACGGCAACGGTTGAACTGCATAGCACGATCCACGTTAACCGGGTAAGCACGCTTTCTTTCTCATGGGGGAAGGAATTCACCGACGCGATATTTTAA
Salmonella phage 374	2	94	4	374_00064	ATGACCGAGAAAAAGAGAAGCACTACACAACGGGCGAAGAAAGCGGCAAAGACCGCCGACGTCGCTACGTTGGACGCCACGCCGCAGAATCCTTCGGCACTCGGTGGCGGCTTAGAGGGGGCGGAACGGAACACGCGTGAAATGTTCCGCTGGACGCCTGCCATCATTTCACCAGACCAGCAGATCGCCCAAGACGGTACGCTGGCGCTTTCGCGTGCGCAGGACATCGTACAGAACGACGGCTACGCATTTGGCGCGGTGGCGATTCACCGTGACAGCGTCGTCGGCTCGCAGTACAAACTCAACTCGAAACCGAATTCGCTGGTGCTCGGCGCGCCGGAAGGTTGGGCGGATGAATTTCAGGAGGTAGTCGAGGCGCGCTTCAACATGGTGGCCGAG…
Salmonella phage 374	2	55	4	374_00063	ATGATCCACATCATCGAAGCGCTGCTGCCGGGCCAGACTCGCGGTATCAGTGAAATGGTCGCAGCGTTGAAGCAGATGAAGATGACCCGAAACTTTCAGGAAGTCACGCTGCAAAACGCCATCGTCAACGCGACCTACGCGGCCGCCATCGAATCAGAATTGCCGTCTGACGTGGTCTTCAATCAGATGGGGATGGGACAGACGCCGTTCGGCGACATCCTGAAAACCTACATGGGGAGTCTGGCCGAGTACATCGCCGGATCGAAAAACATCGCAATCGACGGGGCGAAAATCCCGCACCTGTTCCCCGGTACGAAACTGAAAATGCAGCCCGCAGGAACGCCGGGCGGAGTCGGAACCGATTATGAAGAATCGTTGCTCAGGAACATCGCCGCATCA…
Salmonella phage 374	2	140	4	374_00019	ATGGTCTACGCGCTCGACGCATTGCAGGCGATGGAATTTTTCATCAATACGATGGGTAACTGGATGACGGCCAGCCAGATGTACAGCATCAGCGTTGACCGCATGAGCAGCATGGATCAATACGGCACCGGGCGCACGCCGCGCGTTGAAATGAATCCTCGCGTGATGGAGTCGGCCAGCCTCGCCAGATCGAACAGCGGCCGCCAGCACAAAATCGTTAACATCGTTGAATTCTCTAACATCTTAAAGGTATCCAAATGA
Salmonella phage 374	13	54	13	374_00007	ATGAAACTAAATATCACCGCGCCGGGCCTGTTCTTTAATCGTGGCGGCGACCGCGTCACCGTGGATCAAATCGTTTTAGAGAATAGCGCCGGGGCCGTCGTGTCATTCCCTGTTAAGGGCCGGATCTGGAAAATGTACCGGGGCGCATACCGTCCGCGCGAATTCAAGATCTGGACGGCGGCGGGCAAGTTTTACGCGGGCGAACAATCCCGATCGCCGTGGGATATTGTCGGCGAGGTTGTCGCGGACGATGTGCGCCCGGTCTACTGGCAAGATCTGACCGATGACCAGAAAGCGCAAGCCGCCGCCAAATATCACAACGGGGAAGGCACGCCGGAAGATTATTTCACCTATACGCCGGATCAATTCATCGTGATAAATGGCGACGTTTACGATCTG…
Salmonella phage 374	13	96	13	374_00037	ATGGCTAAACAGAAGCCGCGCGGGATTCGCAATAACAACCCGGGCAACATCGAGTGGGGGTCGCCGTGGCAAGGGCTGATCCCGCGCAGTGAAGCGACGGACAGCCGCTTCGCGCAGTTCAAAGACCCGGCATCCGGCATCCGCGCCATTGCCGTCACTCTGACCACCTACTACGATAAGCGCAAAGCGAATGACGGTAGCAAAATCGACTCGGTGCGAGAAGTTATCGAGCGGTGGGCACCCGCCGTTGAGAACAACGTATCGGCCTACGCTAAACAGGTTGCCGCCGTTCTGGCCGTTGATCCGAATAGCGAAACGCTGAACCTCCACGACTACGACACCATGCGCGGTCTGGTGGAAGGCATCATCCGCCACGAAAACGGGAACCCGGAAGCGTTC…
Salmonella phage 374	13	70	13	374_00061	ATGAATCTTTTGACTATGATGGCCGCCTCCAGCCTGCCTAACTATCTGGCTGGAAACGGCGACCTCGGCTCTTGGGAGCCAACCCAAATCTTCGCAGGTGAAGCGGATATTGTGACCGAAGGCGGTGCCGCTGGCGCTGACATCGAGATCTATCAGGTTATCGCGAAGAACGCCGCTGGCGCTATGGTGCCACATGACCCGACCGCGACCACTGGCACGTCTCCGGACGAAGTACCAGCACCGCAGTCTGTGGCTATCGGTATCGCAGCGCAGCCCGCGAAGTCCGGCCAGAACGTGCCGTACTACATCGGTGGTGTATTCAACCACGCTGCCCTCGGTTGGCACGCGTCGCTTGATACGCTGGCAAAACGTCAGGCGGTCTTCGACCGTACTAACATC…
Salmonella phage 374	13	161	13	374_00034	ATGAACGTGAATATGTGTAACCCGGCGGCCAAGCCCGTCATGATCTATCTGGCCGGGCCGTACCGCCCGTACATCATCGGTTCAGGCTGCACCGTTCCGACGACGGTCAACATCCTGAAAGCCGAAGAGACGGCCGTGTCGGTTGTCGATCAACTCTACGTCCACAAGATGTTCCCGGTCACGCCGCACCTGAACACGGCCAACTTCGAGCACAAGACCGAAAGAGAAATCCCGGATGAATACTGGCTGGAATGCACGATGGAATTGATGCGCCGCTGTGACGCTGTTCTGCTGATTGGTGAAGACGCGATGCGCAGTTCAGGCACCCGCGCGGAGATTGAAGAGGCGAAGCGGCTGAATATCCCGGTCTTCAATAACCTCGATCATCTGGTGTCCTCG…
Salmonella phage 374	13	130	13	374_00050	ATGGCTTTGAGCGGACTGCGCCCCGCGCGCGAACAGTTTAACCAAGCAATCTACGACGCCCTTAACGGGGCGTACCAGCTTTACGTTCAGGACGTCTTCGGGCAGGCTGCGGCCAACCAGACGTACTACATGGCGAAGTGGATGAAGTTGAAGGCCGGGTCGTACACGGCGGTCATGTATGTCGATGACTCCGGCACCCTGTCTATCGATCATGCCGTCGTCGCGACTGCGGCCATCGGCACCAATCCGAACAGCGGGGAGTTTACGATCTCTGCCGACGGCGTGTACCGCTTCGACTGCATCTATTCCAACGTCCCGGCCGACACCCCGGCGTACATGGCATTCCAGCTAATCCTTGACGGCCAGACCGTCGAGGTTAGCCGGGCCAACGATTTTATC…
Salmonella phage 374	13	127	13	374_00075	ATGAATTACTGGCAAGAGTACGGCGAAACGCTTTGGGGGAATGGGTACACCATCGTACCTATCTACGCCCCGGACGCCGATAAGAAGGGCGCGGGTAAACGCCCCATCGGTAAGGATTGGGAACGAACCATTAACGATAAGGAGCAGATCCAGCGTTGGGCGGAACGCTTCACCAAAAACGGTATTGGCATCCTGACCAAATACACCCCGGCCGTGGACATCGACGTGTACGATAAAGACGCCGTGGCGCATATGTCGGATTGGGTGCTGGAGAATGTTGGCCGCGCGCCTTGTCGTATCGGCCGGGAGCCAAAGAAACTTTTCCTGTTCAGGTCGGAATCGCCATTCTCGAAAGTGAAGTCCGGCGTGTGGGAAGACGACTTCGGCCAGCGCCATGCG…
Salmonella phage 374	13	95	13	374_00006	ATGAATAAAACCGGATTTTCGGGGAACGCCGCAAGGGCCGCTATAAAGTTTACCGCGTGCGGCGCGATCGTGGCGTTTATCGGGGCGGCGGTTATTTTCGGCGACAACGTCGGGCCGTATAAAGTGTTTTTGTACACCGTCGCCGGGGGCGTATGTGTGCGCCTGATTTGGCCGACTCAAGACGAGGGCGACGCGCTTTTAAAACGGGATGACGGGCCGTAA
Salmonella phage 374	13	0	13	374_00016	ATGGCCGCGACTACCGACAAAAGCGTGCGTGAAACTCACGAAAAACTTCTGCTTGGTATGAAGGACGGCGATTCGTTCTTTATCGAAGGCGTGAAGCCGCAGGATCTTGGCTATCTGCGTCGAATGGGCTATCGGCTTAACATCCGCCTGTCCATCCGGTTCACGTTGCAAGACCAGATCTACGGGAAGATGGGTACCCGCGTTTACCGGGACAGAGCGGACAAAAAGGAGTAA
Salmonella phage 374	13	37	13	374_00023	ATGAAGAAGATCGCTGCGCTAACGCTGTTTGTATTGATTATCTGCGGTGTGCTGTTTGTTATTGGCCGTGTGGGCGCGGCGATCGGGTGTAACGACGTCAGCGTCCAGACCGAACTACCAACCAAATACAGCCCGTTAAGCGGCTGCTACATCAAACGAGACGGCCAATGGGAGCCGTTAGACTGGAGACTATGA
Salmonella phage 374	13	157	13	374_00014	GTGGAAGGCATTGAATTCGTTCGCGTGCAGTTCCAAGAACTGCGCAAAGTCCGGTTAGACCAAATCACCTGCAAACTGTCTGCCCTTGAGACGTTTTTCAAGGACATGGAAGACGAGGTGCAGGCCCACAGTACCAAAATGCTCGACCTCGCCACGCTGGACAACGACGAGGCGGCGTATAACACGGTCAGCGACCAGTACGCTGAATCAATGGCGGGCCTTCGGGCGGCCAAAGAAGCACTACGCGCCGCGATGTTCCATGCAGCGCAATCCATGTACCACGGAGCACCAGCCAATCTAATCAACTTGGGAGCCATAGAGAATGAAAATCAAGGGTTATGA
Salmonella phage 374	13	61	13	374_00065	ATGACACCAGAAGAATGCCGCGCGCAATATCGCCTCATGCTCAAAGAAGCGATGGATGCGTACCACCAATTAAACCTCGGCGGCTCGGTGCGCGTCGTGGTGGATCAGAACAGTGAACGCGTGGAATATACCGCAGCGAACCGACAAAGCCTATGGGCCTACATCGTTCGACTGCAAAACGCGATTAATTCGGACAACCCTTGCGCGGCCTTCATGGGCCTACCAAGTTCACCAGCAGGATTCTTATTCCCATGA
Salmonella phage 374	13	112	13	374_00072	ATGAGTAGTAAGTCACTGTTAGTCCGCATCATGCGGGAATTCGGCGGTGGCGGCCACTCAATCTTCGCGCCTTCTGCGTCAGCGCGTTGGATCGCATGTTCTGGAAGCCTGATAGCCGGGCTTTTCGAGCATGACGAAACCATCTACGAGGCGGCGGAAGGCACGGTGGCCCACGGAATCGCCGAACAATGGCTGCGAACGGATGTCCGGCCAACCCATTTAATCGGTACGGTCGAGACGATCACGGAAGGCGGTGTCAGCCATGACATCCCCATTACGCGGTCAATGCTCGACTCGGTTCAGGAGTACGTTGACTGGTGCCGATTTGAAGAGGGTGAAATGTTCACGGAAATCCGGGTCTGGTTTACCGACCTGATGCCGCGAGCGAACCCGGATGAA…
Salmonella phage 374	13	9	13	374_00042	ATGCTGAAATTTATGGACGGTTTTGACCAGCTACGCGGCTGGTCTGACGTTACGGATGGGCTGACCAAATGCGGGTACACCGTGTCTGGCACGCCCACGTTAGAAGAAGGACGCGTGGCTACGCAGATGGCGGTATCACTGCCGGACACGGCCAGCCTGAAACGCGTGTTCACCTCCGGGGCCACGAAAGTCGTGTTTGGCTTTGCCTTCCGGGCCATCGGTCTGCGCCACACCCTGATTACCATCAAAGATGTCGTGACGATTACGTGGAGCGAGACGGACGGGAAGATCACGGCCGCTGGCGGTACCGGAACGGCGGTGCTGCTGCTGGACTTGTGGTACTACATCGAAGTGGTTCTGGACAAGACCACCAGCACGATCGAGGTGTACGTGAACAAC…
Salmonella phage 374	11	122	3	374_00022	ATGGTAGACGTGAAGAAAGAACGCGGTCTGAGAAAGACCAGCAGATATAAGTTTGAAGAAGCCATCCTCAACGCGCTGAACATGGACAGTTTTGACTACGAGGACGACGGCGATATGCGCGACCACGCAGTGAAGATTATCAATGACCTGCAATCCTCGCCGAAAAGCAAGGATCAGAACGACGCCGAGGATTTCCGCAAGGCCGTGCTGGCGCAGTTAGGGTTAGACCAAGCCGGATACGCCACGCCATTGATCATGAAGGAGCACGTTCTTGGCCTGATTCAGTCGCTGCTCGATACCGAACAGAAATACCTGAAACTGCCGAAAGGCAAGACAGACCCGACTGTCACGGTATTCCATCTGGAGCGGCCAGCGTTGAGCCAACCCACGGCGGAAATC…
Salmonella phage 374	11	191	3	374_00066	ATGAAGTTTAAGAGCATCGGGCAGATTATCAGTTCGGTGGCCGAGCAGTTACGGCCGCCAATGCGCATGACGGTGGCCGACGCGGCCGCCAAGTATCGCTACGTCAACCAACCCGGCGCATACGTCGGGGATTGGCTAAACTCGACCACGCCGTACATGGTTGAGCCGATGAACATGATGAACAGCCGGGCGTACGACAAGATGGCGTTTGTCGGCCCGGCACAGTCCGGTAAAACGGATGCGCTGATCCTGAATAGCATTGTCTATTCGGTGAAAGTTGACCCGATGGATCTGATGATCTACTGCCCGACGTCAACGGCAGCGCGTGACTTCTCAATGCGACGTGTAGACCGTCTTCACCGCCATAGCCCGAAAGTGGGCGAAATGCTGATGAAGAAC…
Salmonella phage 374	11	50	3	374_00070	GTGGCAGATTGCATTAATCTTGACTATGAATCCCGAAGCCGGGTGAACCTTAAAACGAGCGGATTCGACCGCTATTCGAATGACGAATCGACGAAAGTGCTGATGGGTGCATGGTCTATCAACGGCGGAGCGGTGCAGCACGTAGACCTTCACCGAGGCAAAAAGTTGCCCGGCGAACTGCGTGAAGCGCTGGAAGACCCGGACGTGGAGAAATGGGCCTTTAATGCGCAGTTCGAACGCGTGATGACCCGCCGCGTTCTCGGCATCAAGACACCGTACAAAGCGTGGCGCTGTACGATGGCGCTGGCCTACATGCTCGGCTTCGCTGGCGACCTTCTGGCCGTCGGCACGCAAATCGGCTTACCGGAAGATAAACTGAAAGACCCGGAAGGAAAGCGC…
Salmonella phage 374	7	86	2	374_00025	ATGGCCGATGAACTGAAACTGGCAGTAGGCCGCACGTATCGCGCCAAGCGGCCGCAGAACCGAAGCGGTCTGGTGAATGACCGAACCATCCTGCATATCGGTGCCACGCACATCCAGTACGACGGCCCGGTCGTAGGCTTTGGCCGCCACTATCCGAGTTGTACCCGCGAAGCGTTTCTGCAATGGGCTGCGCGCGACGTGACTGACGAATTACCGAAGGGAGAATACGCAGAATGGCCGATAAAAAATTGA
Salmonella phage 374	7	68	2	374_00036	ATGCACCTCGGCCACATTTTTATCCGCGTTTGCCTGTTCCCGCAGCGTGTCATTGTTCTGGTTATTAATCTGATCCTGTTTGCCCTTCGTGCGTCCTGCCCGCCAGACGCCGAAGAGGGCCACAACGAAAACGAGCGCCGCAAGGACGCCCGTCTTAATCCGGGCGAGTAG
Salmonella phage 374	1	39	3	374_00059	ATGATCATCCCGCGTCAGCCGGGTGAAGCGTTGGGTACGGGCACCCTGTCTATCGCGCAGCGCCGCGACCGTGTCATCGCTTACCTGCTGATGAAACACCGCGCCATGCACGAAAATACGTGGGAATGGATGGCGGCGCAGGCTGCGCAGTATGGTTACGTTGACGTTCAGGGTCAGGACTACCCGCTGGTGCGAGTAGACTTCGGCCGTGATGCAGCGCTGACCATGACTACCGACTGGACTGCCAGCGGCGTCACCCTGATGGACATGATTGCTGACCTGCGCGATGGTCAACGTCTGGTGTCCGATAAGTCTATGTCCGGCACCGTGATCCGCGACTACGTCTTCGGCGGAGACGCTTGGGATCAGTTCGTCAAGGTCGGCGGCAAAGACCTGTGG…
Salmonella phage 374	1	179	3	374_00046	ATGGGAAGTAAAGCCAAGAAGATTACGGTTGGGTACAAATACTACATGGGCCTGTTTATGGGTCTTTTCCGTGGCCCGGTGAATGAGATTGTCGAGATCCGCGTGGGCGACCGTACCGCGTGGACAGGCTCAATCACTGGCAACACAACCATCCAGATCAACCGCGAAGACTTGTTCGGCGGCACGAAGGCGGAAGGGGGCATTGATGGCCCGCTCGAAGTTTATATGGGCGCGCCGACGCAGACCGTCAGCCAGAAGTTAAAGAACATGCTCGGCGGCCGCCAGCCGGAATTCCGTGGTGTCGTTACCGCGTATTTCGACGGCCTGATCTGCGCCATGAACCCTTACCCGAAGCAGTGGAAATTCAAGGCCCGCCGCTCTACGGCCGGGTGGACAGGC…
Salmonella phage 374	1	24	3	374_00060	ATGGCTGGACTTTACACTACTTACCAACTGCTCGAAGTACAGCGCAAGCTGAAAACGCTGCCTGCGTTCTTCCTGCAATGGTTCCCGCGCCAGATTAACTTTCAGGAAGACATGATTGCCTTCGATAAAGTTATTCAGGACGTAACCCGCGTTGCTCCGTTCGTTGCACCGAACGTACAGGGCCGCGTGATCAAAGAAAGCGGCTATAACACGAAGACTTTTAAACCAGCCTACGTGAAGCCGAAACACGTCATCGACCTAACATGA
Salmonella phage 374	4	142	1	374_00031	ATGACCGCGCCATCCCGCTGCGATAACTGCTTGTCGAACCGGGTTGAGCAAACGCAAAATGATCGCGTATACGGTCGGGCGTACGGTACGTGGCCGGAGATATATTATTGCAATGACTGCGGGGCGTACGTGGGTTGTCATGAAAAAACGCTAATCCCGCTAGGTCGTATGGCCGATGGAAAAACAAGGGCGCTGAGAGTTAAAGCACATGCGGCATTCGACCCGCTTTGGCAGTCAGGCTCGATGTCTCGTACTAAAGCGTACCTCCAGTTGTCGCGTAAACTAGGAATCGACATAAAAGATTGTCACATAGCGATGCTATCGGATGCGCAATTACAAACAGTTATCCTAATTTATCAGGATAATGACGGGGCCGATTCAACCGATGTCATCTAA
Salmonella phage 374	8	187	1	374_00040	ATGCCTGTAGTTTGGCACTGCGGTTTTAATGGGATCATCACTAACACGATGGGTCAGGGTCAGTCGAACCTGTTTATCAACACAAACGATACCGCGACGGTAAGCCATGTCCTCTCCAACGACAATTTAATCAATAACGTTTTTGGTCGTGGCGGCAACGGCACCCAAAACGGCGGCTTTCTCCCTTTGATCAATTACTACGGACGTAAATGGTCGTCATCCGGGTCGTACGGGTCGTCTTATATTTTTGGTCGTGTTAAGCCGTCTTTCTTTGATAACTCCGTGCCATGCCTAAGCACCGAACAATTCCAACCATCTAATAATTCCGACTGGTGGGGGGGATGGCAGTTCCGTATCGATTTGTGCTGGCCTTCGGCGGAACGCCTGACGACGTCGTGG…
Salmonella phage FSL SP-124	2	66	2	AGF88014	ATGGCCGATGGAAAAACAAGGGCGCTGAGAGTTAAAGCACATGCGGCATTCGACCCGCTTTGGCAGTCAGGCTCGATGTCTCGTACTAAAGCGTACCTCCAGTTGTCGCGTAAACTAGGAATCGACATAAAAGATTGTCACATAGCGATGCTATCGGATGCGCAATTACAAACAGTTATCCTAATTTATCAGGATAATGACGGGGCCGATTCAACCGATGTCATCTAA
Salmonella phage FSL SP-124	2	124	2	AGF88006	ATGGTAGACGCATCAAAACAGAAGCACGCTGGCAAATCTTCCGCGCAGCGCTTCCGCGACGCAGTGATGAACGCTTTAAACCTCGACATGGACGACTTTGAAACGGACGACGACGCGACCGACCACGTTCTCGGTCTTCTCAATTCCATGATGGACAATCAGGTCGCCATCCCGAAAGCCGTGGCACCTTCGGCCCCCCGGTCATGGCAATACGAATTCCGGGACGTCAAAGACAGCAACGATTATTCCGAATTAGTCAAAGTGCTGCATGATGCGCTGACGCAAGCCGCGTATGGTAAAGGGCGGGAACGCCACGCAAACGACCTGCCTTTCCACCAGCAGCCGATGAACGCTATTTCCGACCTGATCGGTAGCCCGCTCGGCTTGGTCTATCAGGTG…
Salmonella phage FSL SP-124	13	54	14	AGF87991	ATGAAACTGAATATCACCGCGCCGGGCCTGTTCTTTAATCGTAGCGGCGACCGCGTCACCGTCGATCAAATCGTTTTAGAGAATAGCGCCGGGGCCGTCGTGTCATTCCCTGTTAAGGGCCGGATCTGGAAAATGTACCGGGGCGCATACCGTCCGCGTGAGTTTAAGATCTGGACGGCGTCGGGCAAGTTTTACGCGGGCGAACAATCCCGATCGCCGTGGGATATTGTCGGCGAAGTTGTCGCGGACGATGTGCGCCCGGTCTACTGGCAAGATCTTACCGATGACCAGAAAGCGACGGCGGCGGCCAAATATCACAACGGCGAAGGCACGCCGGATGATTATTTTACCTATACGCCGGATCAATTCATCGTGATTAATGGTGACGTGTACGATCTG…
Salmonella phage FSL SP-124	13	96	14	AGF88019	ATGGCTAAACAGAAGCCGCGTGGGATTCGTAATAACAACCCCGGCAATATCGAGTGGGGGTCGCCGTGGCAAGGGCTGATCCCTCGCAGTGAAGCAACGGATAACCGCTTCGCACAATTCAAAGACCCGGCATCCGGCATCCGCGCCATTGCCGTCACCCTGACCACCTACTACGACAAGCGCAAGGCCAACGACGGCAGCAAAATCGACTCGGTTCGCGAAGTGATCGAGCGGTGGGCACCCGCCGTTGAGAACAACGTATCGGCCTACGCTAAACAGGTGGCCGCCGTTCTGGCCGTTGACCCGAATAGCGAAACGCTGAACCTCCACGACCACGACACCATGCGCGGTCTGGTGGAAGGCATCATCCGCCACGAAAACGGCAACCCGGCGTCGTTT…
Salmonella phage FSL SP-124	13	70	14	AGF88040	ATGATGGCCGCGACCAGCCTGCCTAACTATCTGGCTGGAAATGGCGACCTCGGCTCTTGGGAGCCAACCCAAATCTTCGCAGGCGAAGCAGATATTGTGACCGAAGGCGGTGCCGCTGGCGCTGACATCGAGATCTATCAGGTTATCGCGAAGAACGCCGCTGGCGCTATGGTGCCACATGACCCGACTGCGACCACTGGCACGTCTCCGGACGAAGTACCAGCACCGCAGTCTGTGGCTATCGGTATCGCAGCGCAGCCCGCGAAGTCCGGCCAGAACGTGCCGTACTACATCGGTGGTGTATTCAACCACGCGGCCCTCGGCTGGCACGCGTCGCTTGATACGCTGGCAAAACGTCAGGCGGTCTTCGACCGTACTAACATCCACATCGGCAATCTG…
Salmonella phage FSL SP-124	13	161	14	AGF88016	ATGAACGTGAATATGTGTAACCCGGCGGCCAAGCCCGTCATGATCTATCTGGCCGGGCCGTACCGCCCGTATATCATCGGCTCGGGCTGCACCGTTCCGACGTCGGTCAACATCCTGAAAGCCGAAGAGGCGGCGGTGTCGCTTATTGACCGACTCTACGCCCACAAGATGTTCCCGGTCACGCCGCACCTGAACACGGCCAACTTCGAGTACAAAACCGAGAACGAGATCCCGGACGAATTCTGGCTGGAATGCACGATGGAATTGATGCGCCGTTGCGACGCGGTGCTGCTGATCGGTGCTGACGCGATGCGCAGTTACGGTACCCGCGCGGAGATCGAAGAGGCGAAGCGGCTGAATATTCCGGTCTTCAATGACCTCGACCATCTGGTTTCATGT…
Salmonella phage FSL SP-124	13	130	14	AGF88030	ATGGCTTTGAGCGGACTGCGCCCCGCGCGCGAACAGTTTAACCAAGCAATCTACGACGCCCTTAACGGGGCGTACCAGCTTTACGTTCAGGACGTCTTCGGGCAGGCGGCGGCCAACCAGACGTACTACATGGCGAAGTGGATGAAGTTGAAGGCCGGGACTTACACGGCGGTCATGTATGTCGATGACTCCGGCACCCTGTCTATCGATCATGCCGTCGTCGCGACTGCGGCCATCGGCACCAACCCGAACAGCGGGGAGTTTACGATCTCGGCCGACGGCGTGTATCGGTTCGACTGCATCTACTCAAACGTCCCGGCCGATACCCCGGCATACATGGCCTACCAGTTAATCCTTGACGGCCAGACCGTCGAGGTTAGCCGGGCCAATGACTTTATC…
Salmonella phage FSL SP-124	13	127	14	AGF88054	ATGAATTACTGGCAAGAGTACGGCGAAACGCTTTGGGGGAATGGGTACACCGTTGTACCTATCTACGCCCCGGACGCCGATAAGAAGGGCGCGGGTAAACGCCCCATCGGTAAGGATTGGGAACGAACCATTAACGATAAGGAGCAGATCCAGCGTTGGGCGGAACGCTACACGAAAAACGGTATCGGCATCCTGACCAAATACACCCCGGCGGTGGACATCGACGTATACGATGAAGACGCCGTGGAGCATATGGCGAATTGGGTGCTGGAAAATGTTGGCCGCTCGCCATGTCGTATCGGACGTGAGCCGAAGAAACTTTTCCTGTTCAGGACGGAATCGCCATTCTCGAAAGTGAAGTCTGGTGTTTGGGAAGATGACTTCGGCCAGCGCCATGCG…
Salmonella phage FSL SP-124	13	95	14	AGF87990	ATGAATAAAACCGGATTTTCGGGGAACGCCGCAAGGGCCGCGATCAAGTTTACCGCGTGCGGCGCGATCGTGGCGTTTATCGGGGCGGCGGTTATTTTCGGCGACAACGTCGGGCCGTATAAAGTGTTTTTGTATACCGTCGCCGGGGGCGTATGTGTGCGCCTGATTTGGCCGACACAAGACGAGGGCGACGCGCTTCTAAAACGGGATGACGGGCCGTAA
Salmonella phage FSL SP-124	13	0	14	AGF88000	ATGGCCGCGACTACCGACAAAAGCGTGCGTGAAACTCACGAAAAACTTCTGCTCGGAATGAAGGACGGCGATTCGTTCTTTATCGAGGGCGTGAAGCCGCAGGATCTAGGCTATCTGCGTCGAATGGGCTATCGGCTTAACATCCGCCTGTCCATCCGGTTCACGTTGCAAGACCAGATCTACGGGAAGATGGGTACCCGCGTTTACCGGGACAAAGCGGACAAAAAGGAGTAA
Salmonella phage FSL SP-124	13	37	14	AGF88007	ATGAAGAAGATCGCTGCGCTAACGCTGTTTGTACTGATTATCTGCGGTGTGCTGTTTGTTATTGGCCGTGTGGGCGCGGCGATCGGGTGTAACGACGTCAGCGTCCAGACCGAACTACCAACCAAATACAGCCCGTTAAGCGGCTGCTACATCAAACGAGACGGCCAATGGGAGCCGTTAGACTGGAGACTATGA
Salmonella phage FSL SP-124	13	157	14	AGF87998	GTGGAAGGCATTGAATTCGTTCGCGTGCAGTTCCAAGAACTGCGCAAAGTCCGGTTAGACCAAATCACCTGCAAACTGTCTGCCCTTGAGACGTTTTTCAAGGACATGGAAGACGACGTGCAGGCCCATAGTACCAAAATGCTCGACCTCGCCACGCTGGACAACGACGAGGCGGCGTATAACACGGTCAGCGACCAGTACGCTGAATCAATGGCGGGCCTTCGGGCGGCCAAAGAAGCACTACGCGCCGCGATGTTCCATGCAGCGCAATCCATGTACCACGGAGCACCAGCCAATCTAATCAACTTGGGAGCCATAGAGAATGAAAATCAAGGGTTATGA
Salmonella phage FSL SP-124	13	61	14	AGF88043	ATGACACCAGAAGAATGCCGCGCGCAATATCGCCTCATGCTCAAAGAAGCGATGGATGCGTACCACCAATTAAACCTCGGCGGCTCGGTGCGCGTCGTGGTGGATCAGAACAGTGAACGCGTGGAATATACCGCAGCGAACCGACAAAGCCTATGGGCCTACATCGTTCGACTGCAAAACGCGATTAATTCGGACAACCCTTGCGCGGCCTTCATGGGCCTACCAAGTTCACCAGCAGGATTCTTATTCCCATGA
Salmonella phage FSL SP-124	13	112	14	AGF88050	ATGAGTAGTAAGTCACTGTTAGTCCGCATCATGCGGGAATTCGGCGGTGGCGGCCACTCAATCTTCGCGCCTTCTGCGTCAGCGCGTTGGATCGCATGTTCTGGAAGCCTGATAGCCGGGCTTTTTGAGCATGACGAAACCATCTACGAGGCGGCGGAAGGCACGGTGGCCCACGGAATCGCCGAACAATGGCTGCGAACGGATGTCCGGCCAACCCATTTAATCGGTACGGTCGAGACGATCACGGAAGGCGGTGTCAGCCATGACATCCCGATTACGCGGTCAATGCTCGACTCGGTTCAGGAGTACGTGGACTGGTGCCGATTTGAAGAGGGTGAAATGTTCACGGAAATCCGGGTCTGGTTTACCGACCTGATGCCGCGAGCGAACCCGGATGAA…
Salmonella phage FSL SP-124	13	49	14	AGF88039	ATGGCTGGACTTTACACTACTTACCAACTGCTCGAAGTACAGCGCAAGCTGAAAACGCTGCCTGCGTTCTTCCTGCAATGGTTCCCGCGCCAGATTAACTTTCAGGAAGACATGATTGCCTTCGATAAAGTTATTCAGGACGTAACCCGCGTCGCTCCGTTCGTTGCACCCAACGTACAGGGCCGCGTGATCAAAGAAAGCGGCTACAACACGAAGACTTTTAAACCAGCCTACGTGAAGCCGAAACATGTCATCGACCCTAACATGATCATCCCGCGTCAGCCGGGTGAAGCGTTGGGAACTGGCACCCTGTCTATCGCGCAGCGCCGCGACCGTGTCATCGCATATCTGCTGATGAAACACCGCGCCATGCACGAAAATACGTGGGAATGGATGGCG…
Salmonella phage FSL SP-124	13	9	14	AGF88023	ATGCTGAAATTTATGGACGGTTTTGACCAGCTACGCGGCTGGTCTGACGTTACGGACGGGCTGACCAAATGCGGGTACACCGTGTCTGGCACGCCCACGTTAGAAGAAGGACGCGTGGCTACGCAGATGGCGGTATCACTGCCGGACACGGCCAGCCTGAAACGCGTGTTCACCTCCGGGGCCACGAAAGTCGTGTTTGGCTTTGCCTTCCGGGCCATCGGTCTGCGCCACACCCTGATCACCATCAAAGACGTTGTGACGATTACGTGGAGCGAGACGGACGGTAAAATCACGGCGGCGGGCGGTACCGGAACGGCGGTGCTGCTGCTGGACTTGTGGTACTACATCGAGGTGGTGCTCGACAAAACCACCAGCACGATCGAGGTGTACGTGAACAAC…
Salmonella phage FSL SP-124	14	101	28	AGF88013	ATGGCTACGATGAAAGAGCGACACAAGATACCGCACTTCCAGTACAGCGGCGGGATCTGGTACTGCTACCGGGCGTTTGACGGCGGAGCGAAGTGTTACCCGGAATACTCGCCCACCAGCCACGCCGAGCTATGGTACAGCGACAAGGCGATGGCCCGCATGGTGGAAGTGTACGGCTGGTGGAAGGCCAAAGACCCGAAGAATGCCCGCCTGACCGATGCAATGCTGCTGCGCTACGCCGGGGCCATTCGCTACGTGGAAGAAGGTAGCCGACGGAAATGGGGCATGGTCATCAAAGACCTGCGCATCTTCGCGGAGAACGTCGGTAGCCGCTTCTCGCGGGAGTATTTCGCCCGGGCAAGGAAAGAGGACGTCAAGCGCGCGAAAACGATGCGTGGC…
Salmonella phage FSL SP-124	14	17	28	AGF88036	ATGCCTGTTAACGTGTTAGCGATCGGCTCAGACGAGTTGAAAGAGTATCTGGAACAGGTACCGGAAATCGCTAACAACTCGATCCGCATGGCGATTAATAGCGTGGCTGCTGGCAAGGGCATGACCCTTATCAAGAAGTCGATGACCGACGAGATTGCTTTCCCAACCGGGTATCTCAACGCAGACCGCCTCAAGCTGACTAAGCGCGCCACTACTTCCAACCTCGAAGCCGTCATTGTCGGCCGTAAGCGCGCCACCAGCCTCGCCCGTTTCGTTACAGGCGGCGCAATGGTGACGAATAGCAAACGGCCCGGCGGTGTACAGGTGCGGGTGAAGAAGGGCAAGACGACGTACCTGAAAAATGCGTTTCTTGTGCGGCTGAACAAAGGCGCGAGCCTC…
Salmonella phage FSL SP-124	14	35	28	AGF88035	ATGAGTCAAAGGCTTGACATTCTTAAAGCATTGACAGCGCACCTTGAACAGATCACCATTGAGAACGGATACGCCTACGACCTGAAAGGCAAAGTGTATCGCGGGCGCGACCGATTCGGTGCGGACTTCACGTCCAAACTGCCTATCGTGTCGATCCTCGAAGCGAAGGCCACGGACTACGGAGCCTTTGCCAACGAGGAACAGACCGTACGAATGGATGATTGGGTGCTGCTGGTGCAGGGGTGGGTCAAAGATGACCCGAGAAACCCGACCGACCCGGCGTACGAACTGCTGGCCGAGGTGGAAAAGCGACTGGCGATGTTGGTGGCGAAGGACGAGAACGGACAACCGATGTATCCGGCCCTCTACCGCTTGGGTGGGAAGATTGCTAAACTCACA…
Salmonella phage FSL SP-124	14	117	28	AGF88025	ATGCCGAAAAAGACAGCCCCGAATCAGGGGCTACCCTACGGGTGGATTCGCGGGGAGGACTATTGGGGCGGCCCGATGTCCGACTCGCAGATCTTCCTCGACACCACGCTATTCCTGACACTGGAATCACTGACCTTCTCCGCTCCGCCGCCTAACGCGGTGGACGGGGCCACCTACGTCGTCGCGGCCAACCCGACGGGGGCGTGGGCCGGACATGAAGGCGACGTGGCCGTGTACGTGGAAAAGGTCTGGAATTTTTACACGCCGCGCTACGGATGGCGCGCTCGCGTCCGTTCGTACGAGAAATTCCTGTGGTTCAATGGCACGACGTGGATTGACGAGGCGACCGGGGAAGACCCGGTCAACCCTGACCCCGACCCAAGCGTTAAGCCGAAATGG…
Salmonella phage FSL SP-124	14	6	28	AGF88009	ATGGCCGATAAAAAATTGAGATTCGGACACCTCGAAACGGGTGACATGGCGCTGGAGCGTAACAGCATCCGCATCGGGTACAGCCCGGAAGTAACGTTCGCCGTGAAACGCCGCGTAGAGCGCACCACGCCGACGCAGATCATCATCGGCAACTCGCGCTACCGGAAGGACGATGGCCGGGCCGTGGGCGAAGCCGGGTGCCTGTTTACCGAGGACGACATCGGTGAAGGGAAAACCGTCAACATCGAGATCGTAACCGAGGCCGAATTCCGGGAGATACAGCACCTGTTCTACGAATTCAAGGAAGGTGTGCTGGCCGCGTGCGCCGGGTACGAAATCACTGCGACGGACTTGGCCGTCCTGTTCCGCGACCGGGAAGTGCGCGAAGGGATAGTGGCG…
Salmonella phage FSL SP-124	14	67	28	AGF88020	ATGAGCGATATGGAACGGGAACGGCCGGACGATAATTCCGGGGGCATCAAGTTAGATTTGTCGGTCAATCTCCCCACGATTCTGACGATGGCGTCCATGCTGGTAGCGGCGGTGCTGTATGTCAATAACCGTTTTGCTGACCTGTCCAACCAGAATACCCAAGCCGAGACGCGTTTGACCAACGTGGAGAAACGGCAGGACGCAACTGATGCTGCGTTCACGGTGCTACGTGCTGAAACCGTCTCGCAAAACTCCGCCCTACGTTCAGACCTGCGCGCCGACATGCGCGACCTGAAACAAAGCGTGGACACACTATCTTCCCAAATGATGAGGAAATAA
Salmonella phage FSL SP-124	14	19	28	AGF88001	ATGGGAGCCTATGCCACGCCCCAAGTAGACCAATACTGGCAGGTCAAAACGACAGGCCAGATCATGCTGATACGCCAGCCGGAGAACCATGTGTTCAGCCCGGAATGGCACCTGAACTACCGCCGGGTGCGCCTGCTGCACCATCCGGAATCCGCCTGCGTCATGGTGGAAGACTATGGTACCCACCTTAGCGCGCTGGATGACCCATGCGTCATCGAACTGGACTTGAAGGAGTACAAATACTGGAATCTTATTTACAGTAACCCCGACATATGA
Salmonella phage FSL SP-124	14	75	28	AGF87987	ATGGCGGGATTATGGTTTTTTGTTGTGACGATGTGCGGCGCGGTTGGCGCTGATAATATGGCGGCCGATTGTCATGATTATGTGATTGACGCGGGGATCTCTTATGACGATTGCCGCGCGGCCGTGGCGACTTATCCGGGCCGCATTGGTCTGTATTCCGTGCGGTGTGACCGTGGCGAGGCGGTAGAAGGGGGCAACGATGAATAA
Salmonella phage FSL SP-124	14	135	28	AGF87997	ATGCAGCCGACTAATACCGCGTTGATGGTGAACAACGCCATGCACCCGAAAGGCCGCATCGACGTCGTCCCGGCGTTCCGCGCTATCGAGCGGATCTACAGCGTGACCATCCATGCCACGCACACCGGGATCAAGGTGTCGGCGGCCACGAATCACCGCGTGACCTTCTATCAGTCTGGCGACCCGGCCATCGCGAAGCACGGCGAGGCACGCGGCGCGGATGAATGCACGGCCATGCGCATGTACATCGTGAAGTTTCTGGATTGGGCCATGACGAATATGCCATGCCCGGAAGTGCAGAATGTCGTCGTGGAGGTGGCTGGTGGAAGGCATTGA
Salmonella phage FSL SP-124	14	167	28	AGF88008	ATGACCATGAAAATTCCCGCAGGAGACGTTAAGCCGGGCGTACTCGCGACCATCTTTGGCGAGCAATTCCGCCTTCGCTATATCACGTATCACAACGTCGGCAGCGTCACGCTGCGCTTCCAGCCGGGCGACGAACCGCTGTCACCTTTTACCGAGAATGACGTGCTGACCATGACCGTTCCGCGCACGTTCGAAATCGAGGTGGACACCGATGGCCGATAA
Salmonella phage FSL SP-124	14	5	28	AGF87999	ATGAAAATCAAGGGTTATGAGAAAGCCATTATCCTGCACCTCGGCGCGCTGTATGACGCGGCCAACGACGGTAACGAGAAGGTCAAGCCGCTGCACCGCCTGATCCTGAATCTGCCGAACGTTGACGAAGAGGCGGTGACGGCTTTCGCTAAAGGAGCGTTAAGCGATGCACTCGAAAAGCATGAAGTGTCAGATCCGCCGGAGGCGTCTTACAAGACGATGGGCTTTGCAGCGTACGGCGAAGAGGTTGACAGTAAATTCGCCCTCGCTATCCCCGGGACAAACGCCATCGTCTTCCAGATCGAGAAGCGCGAACGTGTGCTGCCCGGCGTCAGCGTACGAAATGAAGTCGTGAAGCGCATGGCCGCGTTGCGCGAGAAAGAGATCGAGGGTTGGGAG…
Salmonella phage FSL SP-124	14	62	28	AGF88038	ATGCCAAAACGTAAAGTTCTCCAGACCGTCATCGTTTACCGCGACGGCGCGCGTATCAAACCGTCCATCGGCGAGATCTTCGATTTCAAACAAGCCGAACTGGACAGCATCAACAAAATCAACCCGGATGCCATCGGCCGCCCGGTGATGGAAGTTGACGTTGAAAATCAGGCTGCACAGGAAGCCGCAGCGCAGCAGGCGAAAGCTGACGCGTCCAAAAAAGACGAGAAGGCTGACGGTGCTAAGAAAAACGCCAAAGACGATAAAAAGTCTGGCGCGGAAGATGAAGTCTAA
Salmonella phage FSL SP-124	14	73	28	AGF87985	ATGGATAAGGCGCAACGCTTAACGGCTGCACGTATGGCGGCGGATCGGTATGCCGGGATCGCACGGGCAAAAGGTTTTAAACGTCATGCGGATGGCGTGACTTTTACCCGGGCCGATGCGGATCTAACGTGGGATGACCGGGCGCGCGCTTTCCGTGTGACGCTGTACAAGATGGACGGCCGATCACGCGTCGCCGTTGCCACTGTACGCGCTAATGCGATGCTTAACGTGCTGTTAAAATCCTTTATCTAA
Salmonella phage FSL SP-124	14	156	28	AGF87995	ATGAGCAAAGAACTAAGCCCGGCCGAACTGACTGGCGCAATGATGACGACCGAGCCGGATGTTGAACTGCCGTCACGCGTGCGCGTGTACAGCGTCGTGGGGAACCTCATTGCGCTGGAAGTCGGTGGCGTGTACACCCTGTCCCAAGAACTCCCGCTTGACCGTACGCTTTCGCAGGTACAGGACGAGGCCAATGCCCTCAAAGCGAAGATGCGGGCCAGCCTTAATTCTTCCATCCGGAACGCCATGAAACACCACGGCCAACGGTTCAGCATGGAATCCGCGCTGGTGACTTACCCGTCTGGCCGCATGTTCATTCAGGCCGTTGTGACCTGTACTGACACCGACGTTTCGGACGACGACGAAGTTTAA
Salmonella phage FSL SP-124	14	47	28	AGF87996	ATGAAAACCACGCACCACCCTATTGAACTGAGTCCGGTACGCGACATCACCCGCACGGCCTTTATCTACAAGAAGCCCGGCCAGAAGGACGGCGAGATCTACATCGAGAAGGACAACGGCGACACCGAGATCGTTACCCCCCTGACCCGCGCGGACGCTATTGCGTTGATCGATGGCCTGCGGTCTGCCTTCGACATTCCGGACACGAACGCGGAGAAGGTCGAACTGTTACAGCGCCGCCTCGACCAGACCCAAGACCACATCGAAAGTATTTCGCTGGTCACGGCGGCCAACATCATGTTCGAGAATGGCCTGCGCACCGCAGTCCTTACGCCGTCCCGCCTGATCACCGGGCAGATGCCTGAACTGGAAATCGACGCGACTCGCCCGGACACCATC…
Salmonella phage FSL SP-124	14	116	28	AGF88034	ATGAACGATAACTACCAAAACAACTACGTGGTAGGTCGCGGAACGGTCTACTTTGACCGATTCCAAGACGGCACTAACCGTAAGACGGGTGAAATGTATTTCGGTAACACGCCGGAATTCACCATCAACACTGATTCCGAAACGCTGGATCACTACTCTTCCGATCACGGTATGCGCGTGATGGATGCGTCCGTCCTGCTGGAAGCGTCTCAGGGTGGTACCTTTACCTGTGACAACATCAACGCGGATAACCTCGCGCTGTGGTTCCTCGGTGAAGTGTCGAACACCACTCAGACGCAGCAGACCGACGCGAAAGAAGTGTTCAACCCGATCATGCGCGGCCGTTACTATCAACTCGGTACCACTGACGATAACCCGACGGGTGTTCGCAGCGTGACT…
Salmonella phage FSL SP-124	14	172	28	AGF88010	ATGCTGACTATCACTGCCGATGAAATGTATAAAGCTGCTACCGACCACCACACCGCCGAAGCGATTGAAGTACGTGACGAGGTAGAGCGTCTTATCCGCCGGGCCGCATCGGCCGGGCTGACCACCACTACGGTCGCGCTGTTACACAACGACCACCCGCTGTCCGATAAGTCCCGCGCCATGCTTATCGGCTGGATTAAGGACGCCGGGTTCGAAATCTACTCCGATCCGGACGAGCCGCCGTGCTCCCTGCAAATCTTATGGGGGAGGGCCGCAGCATGA
Salmonella phage FSL SP-124	14	152	28	AGF88005	ATGAGCCAGTATGTTGATGCACTCAATGCCATGAAAGGCATGGACGAACACGAACCGAAGATGATCGGCGACCAATGGCGTACGCCGGAATGGCTGTTCCAAGCGATTAACAAGCTGTACGGGCCAATCGTGCTCGACCTGTTCACCGACGGCCAGAACGCCAAATGCCAGCGCTTCTTCACCGCCGAGGACAACGCGTTAAAGCAGGACTGGTCAAAACGTCTGGCCGAGATCCATGCCAGCGACGGGTTCGATGCGAAGACCCGCGTTTGGGGGTACGCTAACCCGCCGTACAGCCAGAAGCGCGCCGGGAAAGACCACCTGACCGGAATGACGCACATCATGCGCAAGGCCGACGAGGAACGGGCCAAAGGCGCGGGAACCATCTGGCTGACAAAG…
Salmonella phage FSL SP-124	14	183	28	AGF88004	ATGAGCGAACAAAAAGTCACATACATCACCGACGATAAAAGCCTGAAAGACATCCTCGTCATGGCTATCGAGCAGGAAGGCGGTATATCCCCAAATCATATCCTGTGCGTGGCGCATAAATACCTTCGCGATAACTGCGGAACGCCGGAAGCGAACATCCAGTCAGTCGATGAAGTCGAGGTGGACGGCGACGCAATGCCCCGGGAAATCCGCATTCGCTGGACGCGCGTCAAACGCCCATCCGCTGTTACACCAACGGCCGAAGAAGCGACCGAGTGGGAGCGCGAGCAGTGCCAGCAGATCCTGAGCACCATCCTCGAAACGGTACGCGCCCGGGCTAAATTCTCGAAGATGGCTGGCACCACCAGCATCAGTCTGGCCGAAAGTCTCGCCATGCAG…
Salmonella phage FSL SP-124	14	150	28	AGF88049	ATGGCCGAGAAATTAGTCCCTGCGAAAAAAGTCAAGAATGGCGTGCTGTACAAATCTGGTCACATCAAGATTTCTAACGTACGTGCTTCTTACCCGCACCTCGATAAGCCGTACGGCGGTGAAGACGGCGGCGAGCCGAAATACTCGCTGACGCTTTTGATGCCGAAAGACAGCCACGGCGAGATCGAGAAAATCATCCGTGAGCAGATCGAAGTCACCAAGAAGAACCACAAGACAGGCGCGCTGAAAGTCGCCCCGTCCATGTTGTTCATCAAAGACGGTGATACCGATTTTCCGGATAAACCGGAATGCGAAGGGATGTGGGTTATCTCCGCACGCGAAAGCAAACGCCCGGATGTGTATAACATCGAGCGCGAAGAGTTGACTACCTCTTCCGAA…
Salmonella phage FSL SP-124	14	46	28	AGF88045	ATGACGAAGAGTAATGCGCCACTGGCAACCCGGAATCGCCGCTCTAATGCGCCGGACGCCGATACCGAAGCGATGATCTTTCAGGGCTGCAACATCACGCAACTGGCGAAGCTGTTTCGCATGGAGCGCCGGGACATCACGCCGAAAATCATGGATGTCCCGCCTGTCGGCGAGCGTGGCGGGTACCCGATCTACGCGGTTCACGAAGTGGCCCCGTACCTCGTTAAGCCGCTGTACGATGTCGAGACGTACCTGCGCCGCATGAACTTCAAGGATCTGCCGAAGGAGTTGTCGAAAGAGTTTTGGGCCGGGCAGCGCGCAAAGCAGGACTTCGACATCAAAGCGGGCAACCTGTGGGAAACCGAGAAGGTGATCGAGCACTTCGGCGAGGCGGTGAAG…
Salmonella phage FSL SP-124	14	119	28	AGF88037	ATGGCTTCTAACTTCGCCGCAATTAAAGCGAAGGCTCGCAGGGACGTACATGCGTCCCTGTCTGTCGCTGCTCGCTATGAGAATTATGCGCAGGATGTCATCGTAGACGACATTAGCGTCCGCTGGCACAACAAGATCGCCATCATGGGCGACTTGGAAAACGGTGGTTACGCTAACGTTATCGAGGGCATCGAGCGCATCATTTTTATGCGTGACGAGTTAAATGCAAAAGGGATCATGCTGTCCGAAGGCGATAGCATCATCATGACGGCCGAGGGGTACGAGAACGCCCGTTTGGTACTCAAAACGCAGGAACCTATCGTCGGGCCAGTGGAAATCGTCTGGCAGGTGGCGAGGGCTGACTGA
Salmonella phage FSL SP-124	14	110	28	AGF88022	ATGTTTAAATTCTGTGACGGGTACGACCACTACGCCGAAATCGGTGTGAAGGGTACCACCCTGCAAGGTTATCTGGAAGCCGCCGGGTACGTGGTGCGTAACGCCAGCGATACCACGTTTTCCGTTGTCGAGGGCCGCCGGACAGGTGCGCGTGCGCTGAAATTCACCGTGGCCGCCAGTTCATCGGTCAACGCCTCACTGTCATGGGGCTTTACCACGACGGCGACGCTGGTGGTCTTCGGCTTCGCCATGAAAGCCGGGCTGTCCCGTATGCGTATCGCGCGTATCGAGAACATCGTGGACATCGAGTGGGACACCACTACCGGGAAAATCCGCGTAGGGGAAGAGTTGGGGGTCAACCCGCTGATCCTGAACGCATGGTACTACTTCGAGATCGAG…
Salmonella phage FSL SP-124	14	20	28	AGF88024	ATGGCAAGTTATTTTGATGGATATGAGCAGTTCCGGTCTACGGACACGTCTAACCCGGGAACCTTTATGCGGCTCGCCGGGTACACGGTTCGCGGTGCAGTCTCCGCAGGTCTTGGCCGCCTCCAGACGAGCATCGGCCTGTACACGCTGAACAGCGCCTACGAGCGCGATTGGACGTGGGGCGGTGATACCCTTACCGTCGGCTTCGCGTGCAAGCAGCAGGCGCGTGGCGCGCTATTCGGGCTAAAGATCGGTGACGCCACTGGCCGCGATGTTCCGCATGTCGTTGTCTACACTGACCCGGTGTCGGCGCTCGTCACCATTCAGACCGGGCCAGACCAGTCGGAAGTCGGGTATGTCACGCCGATCCCGACGCGCTGGTATTACTATGAAGTCGTG…
Salmonella phage FSL SP-124	14	120	28	AGF88011	ATGAACTACATGCGCATGAAAGCCGACCGCACCCGCGCCGTCATCGCAGAACTGGAAGCGGAAGGCTATCTGGTGGCCGTCAACGGTATCCATGACGAGATCTGGTTTGACATCATCCATCAGGTCGGGCCGATGTCCGCCGAGGAACGCCAGTCCATTGAATACCGACTTCTGGCCGCATACAGCGAAGACCTGAAAGAGTGGGCTGACCACCTGCTCGGATCGTGGCGCGAGGCGCACCCGGGCATCGTACGCATTTGGGACGGCGTGCCTGTCCGTAATTTCAACGAAGAGGATAAATATAAAAAATGA
Salmonella phage FSL SP-124	14	146	28	AGF87986	ATGAATAAAGGCCAATACCGCGCCGCGCGTCGCCTGATACGTGATAACGGGATCTATGCGTTGCGATGGCTGGACGATGACACCGCGCCGATTATGGACGTGTTAGCAAGCCAGCCCGATGACCAGTTAGAGACAAGGGCGGCGATCGTGGCGTACAGCGCCCGCGCCGGGCTTCCCTGCAATGTGCGTAAAACGGCGTCACTTGATCTTTTAGCGCGGTACAATGACCGCAAGGCGGCGCACAATGGATAA
Salmonella phage FSL SP-124	14	132	28	AGF88046	ATGCACGACTATCAGGACGAAGGCGTCCAGTTCATCAAAGACCATCCGTACTGCGGCATGTTCGTAGACCTCGGCTTGGGTAAGACTGTCATGACCGGGACGGCCATGCTCGACCTGATCGCGGACGGCGAAATCAACAAAGTCCTCGTCGTCGCGCCGAAGCGAGTGGCCCGTACCGGGTGGCCGACGGAATTCGACGAGTGGGGGCATCTGTGCTTCTACAAGATGTCGATTATCGCCGGAAACGCCAAAGAGCGCGCAGCGGCCGCGAGTAAGGACTGTCATTTCTACACGATCAGCGTGGATAACATCGCGTGGCTATGTGAGCACTTCAAGACGAAATGGCCGTTCGACGCCGTGGTGCTGGACGAGTCGAGCATGTTCAAATCCCACACCTCG…
Salmonella phage FSL SP-124	14	168	28	AGF88028	ATGTGGTGGGCGTTAGCAATGCTGGTGGCCTCGGTGCTGATCAACGCGGCCCTCGCGCCGAAGCCTGCATCGGCAAAACCAGCAACAATTCAAGATTTCGACATCCCGCAGGTGAAGGAAGGCACGCCGCAGTCGGTGGTTTTCGGCGAGGTGTGGACAGCCGACTGGCAGGTATTGGGCTTCGGCAACTTCCGAACCAAAGCAGTTAAAGCGAAACAGGCGAAAAAATAA
Salmonella phage FSL SP-124	12	170	14	AGF88033	ATGTCATTAGCAGATTACGCACCAGAAATCGAAGAAATCACCATCCCGGCCAGACACGGTAAAAAGGCTGGTTCGTTTAACGTCCGTGGGCTTTCCTTCCACGACATTTCCAAAATCATCCGCGTCCACTATCACGACCTTGATGGCCTGTTCGACCTGTATCAGAAGACCGCCGGGGAAGACCTGACGGCCATTGCTACGGGGCGATTCGCCGTGTCGCTGGTATCAGACGCGCCGGGGCTGGTGGCACATGTCATCGCGCTGGCCGCTGACGAAGAAGCCGAACTGGAAAAGGTACAAACGCTGCCGCTTCTGGTGCAGTTCGACGCCTTGAAAAAGATTGCTGGTCTGACGTTCTCGGACGTTGAAGAAGTAAAAAAGATGTTCGCTCAGGTAATG…
Salmonella phage FSL SP-124	12	27	14	AGF88026	ATGGGGAGTAAAGCCAAGAAGATTACGGTTGGGTACAAATATTACATGGGCCTGTTCATGGGCCTTTTCCGTGGCCCGGTGAATGAGATTGTCGAGATCCGCGTGGGCGACCGTACCGCGTGGACAGGCTCTATCACTGGCAACACCACCATCCAGATTAACCGGGAAGACCTGTTCGGCGGCACGAAGGCGGAGGGTGGCATTGATGGCCCGCTCGAACTGTACATGGGCGCGCCGACGCAGACCGTCAGCCAGAAGTTAAAGAACATGCTCGGTGGCCGTCAGCCGGAATTCCGTGGTGTCGTTACCGCGTATTTCGATGGCCTGATCTGCGCCATGAACCCATACCCGAAGCAGTGGAAATTCAAGGCCCGCCGCTCTACGGCCGGGTGGACTGGC…
Salmonella phage FSL SP-124	12	74	14	AGF88002	ATGCCGATGAAGACCCACGTAATGAAATTCGTGCCGTTCAACCAAGCGTTGATCGGGAAAGAAGTGCTATACGTTTTCCCCCTGCCATACGGGCCACGCTGCCTGATCCGTACCAACGGCACCGACCTCGAAATGGTCAACGCTGACGACGGCGCACCGCTTACCGGGTTTGTCCCGGATCTCGAAGACCATATCCGCCGCCTGTACTCGGCCATGTTCAGCGAGCCTAACCCGAAATACACGCGGAACGGCGAACAGGTCGTGTTCCCGTACATGGTGTTTGACGTCATCCTGCATGACCGCAGTTCCACCAGCGAGGACGACGGCAGCGCTGACGGCGTTTCTGCGGCGCTGGAAGACTGGGATGACATCGGCATACCGATGGGCGCTGAAAAGGCC…
Salmonella phage FSL SP-124	12	85	14	AGF88053	ATGCGATTTCCGAAATGGGCTTTAAATGATGACCGGATGAAGGTCAAATTTCTAATGACACAAGCGGCGTTAGAGATTGACCCGAATGCCAGAATGGCGGACTTAGCTAAGGCTGCGAAGGTAAGCTACTCGACTCTTTTATGGGCGACGCAAAATAACGTATCGAGCGCCGTGGCCGAAAAAGTTTGTAGCGCGGTGCCGCTGACCGGAATCCGCCCCCACTGGCTGACTAACCCTTCTTGGATCAAAACTGACAGCGAAACAGGGGAAATCCTTGAATGA
Salmonella phage FSL SP-124	12	12	14	AGF88027	ATGAGCAGACACGACGAGCCGCAGGATCAGCCGCGCATCTTTATGCGCCATGCCCGGAAACTCGGGTATTGCAAAAACGGGTCGGAGCGCTTGGCCGAGCGCTTCGGTATCACCTTCGAACAATTCCTACGGGAAGGCTACCCGGTAGCGGAAGCCATGAAGTCCGCAAACCCGCTGCTGCTCAAAGCCGCAGCCGTGGCACAACAAGAATGGGACGAGGCGCACGCACATGGGGAGTAA
Salmonella phage FSL SP-124	12	106	14	AGF88052	ATGTCTGGTATCTTCGAACAACTGCTGGCTGAACAACAAAAAACTAACACCCTGCTGGAAGGCGTTCTGGCAGCACTGAAAGGCGGCGCGGTTAACACTTCCGCTGACGCTGGTGGCGAAACGACTGAAAAAACCACCACCACCACTAAAAAAGGCGGCACCAGCAAGTCAACCAAAACCACCGAAACCAAAGCGACCAAGCCGAAACACACCAAAGACGAGGTAGTCGCGGCTGTCGTTGCGGTTAAAGACGCGTTCGGCGCGCCGGAAGCCAAGAAAATCACCGCTCACTTCGGCCTCGCGAAAGTCGCGGAAGCGAAGGAAGAACACTTCGACGAAATCGTTGAAATGTGTGAAGCCAAACTGGCCGAAAAAGACGAAGGCGGTAACGTCGAAGAA…
Salmonella phage FSL SP-124	12	13	14	AGF87988	ATGGATATTAACGGGATCACGGTGGCAAGCGCCGAGCGTTTCAACAAATACGCGGAATGGTTAGCGCGTCAAATGGTGGCGGGCGTGCCGTTGGCGTCGCACGCTTGCCCGCATTGCGGATCGGCGTTGCACGTCATCGCAAACGGTGACAAGGGCGATCAATGGGATTCTACTTGCGCTTGCCCGGTGTGCGCTAAGATGTTTCACCGCTCAATATTGCACGGCGACGGCGCGCCCGCGATTAACGTCATTAAACTGGATCGGGGTTGGTAA
Salmonella phage FSL SP-124	12	53	14	AGF87993	ATGCAAACTATCATCACTAAATATTCTAACGGTTCAATCATGGCTAAATGCTGGAATGGCTGGACGCGTTCACAATATGACGCGGAATTAAACAGTGAACAAAATCACCGCGCGGCCGCTGAAAAGTTGATCGCTAAACTCAACGCTAATAAATCCGTTAGTTGGGGGATCGTTGCTAGCGCGCCATCCGTGCCGGGCGTGCGTGGTACGGATAACGGCTGGACGTTTATGATCGGTTATATTCCGGAGGTCGCGCCGCTGTTAATGTCAATCACCGTTAAATTCTGCCCGGCGACAAATAAAGGCCCGGCATATATGCGCGCGTTTTCGTGGTTAGTTCCGCGCGGGATCAAGGTTAACTATTCGCCACGCGTCGCCGACGGGTCAGACATTCAAGGC…
Salmonella phage FSL SP-124	12	147	14	AGF88012	ATGAAACGCGGATCATTATTCCAGCAGGAGGCCAGCCGACAGGCTTCGGTCATCCGCCAACGCGCGAAGTGGGATCTGTACCCGTTCGTCCGGCATATCGTTAAGCGGCTCCTGCGCGGCGACGAAGAAGTCGTACGCTCGATGTACGGCAAAGGGCTGACCGACGTTATGGCATCGTTCTACGGTATTACCCGTTCGCCCGGGCCACGTCGTATCCACGCCCGGTCTGGCCGTCCGTACCCGCTGCCATTCATCGTGCGCGAAGGCTCGCCGATACACATGGCCCCGGTATACCGCCAGTTGACTATCGATCCGTGGCTTCCGCCGAGGGATGCGCTGGCCGCGAAGGGCATCAAGATAGAAAACTCGGACGACATCATCCATCTGCTGTCCGTAAAC…
Salmonella phage FSL SP-124	12	23	14	AGF87989	ATGACTCACGATCAAATCGTTGCAATGGTTGGAAAATATAACATCAAGGCCGATCGCGCCGTGTCTTACAACTTTGATAAATACGGTTCGACGCAAGTCGAGATCCGCGAGATAGACGGCGGCTGTTTAGTGTGGCGCGCGTGGTCTTATGAAAGCAATTTTGAAAACGTGTTAGAAAGCGCGCTCGATCATTCCGGTGTACTGAAAACCGCCGACGAAATCGCAGAACAGGAAGCCGCCGCCCGCGCTCAAAAGCTCCGCAATGACGCGATTTTCTTTGAGGCGCACGGCTTCGAAGATGATTTCATTCTTAACCTTTCCGACTTTACCCGCGCTGAAATCGAAGCGGAGATCATCGCGATGAATGCAGAATTAAACGCGGCAAGCGCCGACGCCGAC…
Salmonella phage FSL SP-124	12	109	14	AGF88031	ATGGCTAACAGTAAAGACGTCGAGCTACGAATCCGGGCGAGGGACTACAGCCAGAAGCCCCTAAAGGCTGTGACCAGCGCTATCGAGCAGATGGCGAAGGCGCAGGACGAACAGCGTAAAGCAGCCGAGCGCGGTGAAGTCTCGACGCGTGATCTGGAAGCCGCATACAAAAAGCTGGAAAGTGCCGGGAACCAACTGCTTAAACTCAACTCGCTGATCGAGGTGTTCAAACGGCAGAATCAGGCCATGACGGAGGCGACGGCCAAGACCGAAGGACTCCGCCAGAAACAGGCCGATCTCCAGAAGACCTACGATTCAACCGAGAAGGTCACGCAGAAACAGGAACGGGCGCTGGCCCGGGTAACACGTCAGGTCGAAGCCGCAACCCGCGCGGAAGCG…
Salmonella phage FSL SP-124	12	77	14	AGF88029	ATGTCTTACAACATTATCGAGACGTCCAACGACAACGGCAGGCCCGTATTCATGTACGAGTTTCGCCTGCTGGATAAATACTGGCGTTATACCTCCGCAGACGCTAAAGTAAGTGCGCTGGGGAGCATTTGGGAACCGATGGGAGTGTCCGACGACGGGATTAAACAAACGGGCGAGGCTAAGACGGATGCGCTAAATCTGACGCTGCCAAACTCGAATCCCGTAGTCGGCCTCTTCATCGGGACTCCCCCCGGCTCCCCCGTAACCCTCACTATCCGACGGATGCACCTTGACGATAACGACCCGGTGGTCTGTTATGTCGGCACCGTCGATAGTATCAATCAGGGTGAAAACCCTACCGTTGCAACCGTCACCTGCTCCACCCTGTCAGCCACGATG…
Salmonella phage FSL SP-124	12	80	14	AGF88041	ATGAACGGCCAGCCGATCGCCATTCGCGAGAATGACCCGACGCTGCTGACCAACATGCAGCAGATGATGTCCTGCGATGACGAAGATTTTCAGGAGCGCGCTGAACAGCAGATGCGCGAAAACCTGTGTGCAGCGTACGGCGTGGGCCGACCGTCTGCGGACAAGCCTTTCGCCTTCTCCAACGGCCTCGCTATCATCCCGATTCACGGCACCCTGATTAACCGCTATGGCGGGTATTACTACGGCTACGTGACGGGGTACAATTTTATCCGCAGTCAACGAAATGCAGCGATGGCCGACCCGGATGTCGAGGCTATCATCTACGACGTTAACTCGAACGGCGGGGAAGCAGCAGGCTGTTTCGAACTGTCACAGGAAATGTTTGATACACGCGGCGAG…
Salmonella phage FSL SP-124	12	113	14	AGF88047	ATGGCCGAGCCGATAATCAGAGAATCGAAGGTCGAAAAGCGCTGCTGCGAATACGCGCAGGGGCGCGGGTGGTGGGTGTCAAAATTCACCTCCCCCGGCAAAAAAGCCGTCCCGGATCGCGTGCTGATCCGTGGCGGCGTTGTGCTTTTTATCGAATTCAAACGCCCCGGCGAAGAACCAACGGCGCAGCAGTATCACCGCCACAAGGAAATGCGTAAGGCCGGGGCTAACGTGACATGGGTGGACAATTTTGCAGACTTTAAAAACTACATTATCGCCTTTGAGTAG
Salmonella phage FSL SP-124	11	191	4	AGF88044	ATGAAGTTTAAGAGCATCGGGCAGATTATCAGTTCGGTGGCCGAGCAGTTACGGCCGCCAATGCGCATGACGGTGGCCGACGCGGCCGCCAAGTATCGCTACGTCAACCAACCCGGCGCATACGTCGGGGATTGGCTTAACTCGACGACGCCGTACATGGTCGAGCCGATGAACATGATGAACAGCCGGGCGTACGACAAGATGGCGTTTGTCGGCCCGGCGCAGTCCGGTAAAACCGATGCGCTGATCCTGAATAGCATTGTCTATTCGGTGAAAGTTGACCCGATGGATCTGATGGTCTACTGCCCGACGTCAACGGCCGCGCGCGACTTCTCGATGCGACGTGTAGACCGTCTTCACCGCCATAGCCCGAAGGTGGGCGAAATGCTGATGAAGAAC…
Salmonella phage FSL SP-124	11	50	4	AGF88048	GTGACCGATTGCATTAATCTGGACTATGAATCCCGAAGCCGGGTGAACCTTAAAACGAACGGATTCGACCGATATTCGAACGACGAATCGACTAAAATTCTGATGGGCGCATGGTCTATCAATGGCGGAGCGGTGCAGCACATCGACCTTCACCGAGGGAAGAAGTTGCCCGGCGAACTGCGTGAAGCGCTGGAAGACCCGGCCGTCGAGAAGTGGGCCTTTAACGCGCAGTTCGAACGCGTAATGACCCGCCGGGTGCTCGGCATCAAGACGCCGTATAAATCGTGGCGCTGTACGATGGCGCTGGCGTACATGCTCGGCTTTGCTGGCGACCTTCTGGCCGTCGGCACGCAGATCGGCTTGCCGGAAGAGAAACTGAAAGACCCGGAAGGCAAGCGC…
Salmonella phage FSL SP-124	11	98	4	AGF88042	ATGACCGAGAAAAAGAGAAGCACTACACAACGGGCGAAGAAAGCGGCAAAGACCGCCGACGTCGCTACGTTGGACGCCACGCCGCAGAATCCTTCGGCACTCGGTGGCGGCTTAGAGGGGGCTGAACGGAACACGCGTGAAATGTTCCGCTGGACGCCTGCCATCATTTCACCAGACCAGCAGATCGCCCAAGACGGTACGCTGGCGCTTTCGCGTGCGCAGGACATCGTACAGAACGACGGCTACGCATTTGGCGCGGTGGCGATTCACCGTGACAGCGTCGTCGGCTCGCAGTACAAACTCAACTCGAAACCCAATTCGCTGGTGCTCGGCGCGCCGGAAGGTTGGGCGGACGAGTTTCAGGAAGTAGTCGAGGCGCGCTTCAACATGGTGTCCGAG…
Salmonella phage FSL SP-124	11	90	4	AGF88003	ATGAGAATCGAAGCCAATGGCGGGAGCCATTTATCCGTCGTGCAGCATAGCGACCAGTTTTATTGTCGCGACTGTCAGAAGACATGGGACGCGAATGACATCGACCCTCCGCCATGCACGGCCCCGGAATCCGACGAGCCAAAGAAAACCGTATGGAAGCGTTGGCAAGGCGGCCCGGCCTGTCTCCAGAACTTGCCGAAGGAAGAAACGACACCGACCGGACGACGCGTTACGGCCAGCCCGGCATTCGCGTATCCGTACGGTACCCCTGCGAGCGGTGAACGTCGTGCGGTGCCTCCAGTGCCGCCTGAGTGGATCGCCGAGTACATGAGCGGCGTCGATAAGGTCGTGCAGTCCGTCGGCGCGTACGTGCTGTACACGGACAACGCGGCCACAATG…
Salmonella phage FSL SP-124	3	48	1	AGF88055	ATGGTGAATTCAGATAAAAAGTTAAAATGTGGAACGGCGTTGGAAAGAGCGATGAACAAAAAGTCGGCTAATGAGGTATGCGACGGGGCTAAAAAACGGCTGATGGATTCGATAGTCGCCGAAATTGAAGATAAAGGGTATACCAACTCCGAAGTTTGCAGCATGACTTGCGTTCCTAGTAGCCGAGTAAAGGATTTAAAGGAAAAACGGGGTGACGGATTCCAATTTGAAACGCTTTTACGCATGGCAATAACGTTAAAATTGGATGTTGAAATCACCGCAATCTGGAATCGCGACGTGATCAAAGCCCGCGTAAAAATATCGTGA
Salmonella phage FSL SP-124	9	128	3	AGF87992	ATGATCCTGAATTCCATCAATAAAGAACAGCGTTTATATGTCATGAAAGCGGGCGGCGGTTTTACCTGCTACGGGTTCGACGTGCTGAACAATAAAGCGCGCCGGGCGTTGGAATGGTTAAAGCGTCACGGCCGCGCGGCTGAAATGCTGTTAGGGGCAAAGGGGATCGACGTCATCGCGCTGGATATTCCCGCCCGCGTTGGTACTAAAAAACATTTTGCCGCGTGCAATAAGGTATTCGACGCCGCGCGGATCTATTCCATCGCAAGCGGCAATAAATGCGATGCGGAATATACACCGCAATTAGTCGGCCTTGAGGGTCGCCGCGTGGAAGTGGTGGACGCATACGGGGAAACGCGCCGTTTCACCGTGGGGCGGTCATCCGGCTGGATGCCTTGC…
Salmonella phage FSL SP-124	9	107	3	AGF88051	GTGACCAGCATTACTTTCACCAACGTATCTACTTCCGGCGGCGCAGTTCTCGCGCGTACGTGGGCGGAGTTTCGTTTTCAGATAGGTGATCGCGATGTGCTGTTCAGAGTTACTTCCCCTGTGTCGAAACACGAAGCGCCGCTGCTCGTAACCCACGCATCATCCGGGCTGCGAGTTTGCGACATCTGGTGGGACGACGTGGCGAAGACTCGCTTTAACGCAGGCCGCAATAATTACAGCGGTGCAGGCGCTAGGGCATTGGTAGCGACGATTGAGCGCGTCGGTAAACACCGATTCCTCAATGCGATAAAGGCGTATCCGAATGAGTAG
Salmonella phage FSL SP-124	9	7	3	AGF88032	ATGTCCGAGGGACACCCGGCCGCCCGGCATTACCCGTTAGGATATTTGTGGTCAGAAACGAAAATCGCGAAGCGCCGGGTAAACGCGGGTTATGTCACCCAAAGTTTACTGATGCAGTCCTGTATCGGCGCTGTACTCAACGGCAAGAAAGGCGGGAAAGAGTATAAAAAACTAATCAAGGAATTATCTGATGGCTAA
Salmonella phage FSL SP-124	4	159	1	AGF88018	GTGGCCCTCTTCGGCGTCTGGCGGGCAGGACGCACGAAGGGCAAACAGGATCAGATTAATAACCAGAACAATGACACGCTGCGGGAACAGGCAAACGCGGATAAAAATGTGGCCGAGGTGCATAATGAAATCAATAAACTCCCTGATGGTGGCGCTAACGATCTGCTTCGCCGTAAGTGGATGCGTCGAAAGGATTAA
Salmonella phage FSL SP-124	10	59	2	AGF88015	ATGACTGCGATGAAAAGGACATTTGACAAAGAGCCGCTTGTCGTCAGCTTTTCCGGCGGCCAGTCGTCCGGCTTTCTTTGTGCATACCTGATCGAGAACTACGGCCACAAATATGACCTGCGTTTCGTGTTCGCCAATACGGGCCGGGAGCACGAAGAAACACTGATCTTCGCCGACAAGGTAGATAAACACTTCGGCCTGAATCTGGTTTGGCTGGAAGGCTACGCCAGTCCGGAACACGGCGTGGGGATGCGCCACCGGGTCGTCAGTTTCGAGACGGCCGCGCGGAACGGCGAACCGTTTGAAAGCCTGATAAGCGTCGAGGGCATCCCGAACATTTCGCGCCAGAAGTGCAGCGACTACCTGAAAACGCAGACGATTCGCCACTGGATGCGAAGC…
Salmonella phage FSL SP-124	10	133	2	AGF88021	GTGGCTGATGAAGACGTGGGTATCAGCGCGGCCAAGTTGGTCGGCGAAGCCTTACAATGGAATGGCGAGAAGCCCAAACTCACATACCTGTCCCGGTGTGTAGGGGAAGCGTTAGCCATTTCTGCGTTAAACATCGACGCGGCAAAAAACTTTGGGGAGGTTTTACAGTGGGACGGTAAATTACCTGTCCTCTTCCACGCGGCCAAGTTGGTCGGCGAAGTTCTGGTCGTCGAAGTCATCGAGATCCGCGCGTCAACGATGGTCTGTGAAGCGCTGGTCAAAGAGCCGCAGTTTATGGCGGCCGAAATGATCTGCGAGGCACTCGGTCAGGCGGCCACGGAACGGCCGCCGCTTTACGCAGATGCGGTATATGAGTACGTCACGCAGCACGACGTCGTA…
Salmonella phage FSL SP-124	8	34	1	AGF87994	ATGGAAAAGGTATATAACGCGATCAAGGGTCAGACGTTGCAACATTGGTTATCAATCGTTATTAAGCGCGACGAAAGCGGCACGGCAACGGTTGAACTGCATAGCACGATCCACGTTAACCGGGTAAGCACGCTTTCTTTTTCATGGGGGAAGGAATTCACCGACGCCGATATTTTAAATGACAATGATTTATTACGCGTTATTTATCAGAAGTACGGCCGCGAAATTTTCACCGCCGAATATACCCGCGATTTCAAATAA
Salmonella phage BP12C	2	33	1	YP_009300888.1	ATGAAAACTAATCTCTTTTTAATCGCGTTTGCCATCGCAATGATTAGCGGCGGCATATGGGGCGGGGAAGACTTCGCCGCGATCGTCATCGTTGGCGGTTTAGGCTTCGCGGCGTTAGGGATCGCCGTCATGGTTGGCGGCGCGGCGGTGTGCGTATTACGCGACATCGTGATCGGTGTGCGTCACCTGTTCAAACGTTAA
Salmonella phage BP12C	13	54	14	YP_009300882.1	ATGAAACTGAATATCACCGCGCCGGGCCTTTTCTTTAATCGTGGCGGCGACCGCGTCACCGTGGATCAAATCGTTTTAGAGAATAGCGCCGGGGCCGTCGTGTCATTCCCGGTTAAGGGCCGGATCTGGAAAATGTACCGGGGCGCATACCGTCCGCGCGAGTTTAAGATCTGGACGGCGGCGGGCAAGTTTTACGCGGGCGAACAATCCCGATCGCCGTGGGATATTGTCGGGGAAGTTGTCGCGGACGATGTGCGCCCGGTCTACTGGCAAGATCTGACCGATGACCAGAAAGCGACGGCGGCGGCCAAATATCACAACGGCGAAGGCACGCCGGAAGATTATTTCACCTATACGCCGGATCAATTCATCGTGATAAATGGTGACGTGTACGATCTG…
Salmonella phage BP12C	13	96	14	YP_009300913.1	ATGGCTAAACAGAAGCCGCGTGGGATTCGCAATAACAACCCCGGCAATATCGAGTGGGGGTCGCCGTGGCAAGGGCTGATCCCGCGTAACCAAGCGACGGATAATCGCTTCGCCCAATTCAAAGACCCGGCATCCGGCATCCGCGCCATTGCCGTCACCCTGACCACCTACTACGACAAGCGCAAGGCCAACGACGGCAGCAAAATCGACTCGGTTCGCGAAGTGATCGAGCGGTGGGCACCCGCCGTTGAGAACAACGTATCGGCCTACGCTAAACAGGTGGCCGCCGTTCTGGCCGTTGACCCGAATAGCGAAACGCTGAACCTCCACGACCACGACACCATGCGCGGTCTGGTGGAAGGCATCATCCGCCACGAAAACGGCAACCCGGCGTCGTTT…
Salmonella phage BP12C	13	70	14	YP_009300935.1	ATGAATCTTTTGACTATGATGGCCGCCACCAGCCTGCCTAACTATCTGGCTGGAAACGGCGACCTCGGCTCTTGGGAGCCAACCCAAATCTTCGCAGGTGAAGCGGATATTGTGACCGAAGGCGGTGCCGCTGGCGCTGACATCGAGATCTATCAGGTTATCGCGAAGAACGCCGCTGGCGCTATGGTGCCACATGACCCGACGGCGACCACTGGCACGTCTCCGGACGAAGTACCAGCACCGCAGTCTGTGGCTATCGGTATCGCAGCACAGCCCGCGAAGTCCGGCCAGAACGTGCCGTACTACATCGGTGGTGTATTCAACCACGCAGCCCTCGGTTGGCACGCGTCGCTTGATACGCTGGCAAAACGTCAGGCGGTCTTCGACCGTACTAACATC…
Salmonella phage BP12C	13	161	14	YP_009300910.1	ATGAACGTGAATATGTGTAACCCGGCGGCCAAGCCCGTCATGATCTATCTGGCCGGGCCGTATCGCCCGTATATCATCGGTTCGGGCTGCACCGTTCCGACGTCGGTCAACATCCTGAAAGCCGAAGAGACGGCGGTGTCGCTTATTGACCGACTCTACGCCCACAAGATGTTCCCGGTCACGCCGCACCTGAACACGGCCAACTTCGAGCACAAAACCGAGAACGAGATCCCTGACGAATTCTGGCTGGAATGCACGATGGAATTGATGCGCCGTTGTGACGCGGTATTGCTGATCGGCGAGGACGCGATGCGCAGTTACGGTACCCGCGCGGAGATCGAAGAGGCGAAGCGGTTGAATATCCCGGTCTTCAATGACCTCGACCATCTGGTTTCATGT…
Salmonella phage BP12C	13	130	14	YP_009300925.1	ATGGCTTTGAGCGGACTGCGCCCCGCGCGCGAACAGTTTAACCAAGCAATCTACGACGCCCTTAACGGGGCGTACCAGCTTTACGTTCAGGACGTTTTCGGGCAGGCGGCGGCCAACCAGACGTACTACATGGCGAAGTGGATGAAGTTGAAGGCCGGGACTTACACGGCGGTCATGTATGTCGATGACTCCGGCACCCTGTCTATCGATCATGCCGTCGTCGCAACTGCGGCCATCGGCACCAACCCGAACAGTGGAGAGTTTACGATCTCGGCCGACGGCGTGTATCGGTTCGACTGCATCTATTCAAACGTCCCGGCCGATACCCCGGCGTACATGGCATTCCAGTTAATCCTTGACGGCCAGACAGTCGAGGTTAGCCGGGCCAACGACTTTATC…
Salmonella phage BP12C	13	127	14	YP_009300949.1	ATGAACTACTGGCAAGAGTACGGCGAAACGCTTTGGGGGAATGGGTACACCATCGTACCTATCTACGCCCCGGACGCCGATAAGAAGGGTGCGGGCAAACGCCCTATCGGCGAAGATTGGGAACGAACAATCAATGATAAGGAGCAGATCCAGCGTTGGGCGAAACGCTATACCAATAACGGCATCGGGATTCTGACCAAATACACCCCGGCGGTTGACATCGACGTTTACGATGAAGACGCCGTGGCGCACATGGCAGACTGGATCGCCGAGAACGTCGGTGCAGCGCCATGTCGTATCGGCCGGGAGCCGAAGAAACTCTACCTGTACCGAACCGAAAACCCGTTCGCCAAAGTTAAGTCCGGCGTGTGGGAAGACGACTTCGGCCAGCGCCATGCA…
Salmonella phage BP12C	13	95	14	YP_009300881.1	ATGAATAAAACCGGATTTTCGGGGAACGCCGCAAGGGCCGCGATCAAGTTTACCGCGTGCGGCGCGATCGTGGCGTTTATCGGGGCGGCGGTTATTTTCGGCGACAACGTCGGGCCGTATAAAGTGTTTTTGTATACCGTCGCCGGGGGCGTATGTGTGCGCCTGATTTGGCCGACACAAGACGAGGGCGACGCGCTTCTAAAACGGGATGACGGGCCGTAA
Salmonella phage BP12C	13	0	14	YP_009300894.1	ATGGCCGCGACTACCGACAAAAGCGTGCGTGAAACTCACGAAAAACTTCTGCTCGGGATGAAGGACGGCGATTCGTTCTTTATCGAGGGTGTGAAGCCGCAGGATCTTGGCTATCTGCGTCGAATGGGCTATCGGCTTAACATCCGCCTGTCCATCCGGTTCACGTTGCAAGACCAGATCTACGGGAAGATGGGTACCCGCGTTTACCGGGATAGAGCGGACAAAAAGGAGTAA
Salmonella phage BP12C	13	37	14	YP_009300901.1	ATGAAAAAGATCGCTGCGCTAACGCTGTTCGGAATCATCATTCTCGGTGTGCTGTTCATCATTGGCCGTGTGGGCGCGGCGATCGGGTGTAATGACGTCAGCGTCCAGACCGAATTACCGACCAAGTACAGCCCATTAAGCGGCTGCTATATCAAACGAAACGGCATGTGGGAGCCGTTAGACTGGAGACTATGA
Salmonella phage BP12C	13	157	14	YP_009300892.1	GTGGAAAGCATTGAATACGTCCGCGTGCAATATCAGGAATTGCGCAAAGTCCGGTTAGACCAGATCCCCTGCAAACTGGCCGCCCTTGAAACGTTTCTCAAGGATATGGAAGACGAGGTCGTGAAGCACAATACCATGATGCTCGACATCGCCACGTTAAATAACGACGAGGCCGCATACACCACGATCAGCGATCAGTACGCTGAGTCAATGGCGTGCTTGCGGGCGGCCAAAGAATCACTTCGCGCCGCGCTGTTCCACGCTGCGCAGTCGATGTACCACGGAGCACCAGCCAATTTAATCAACGTAGGAGCCATAGAGCATGAAAATCAAGGGTTATGA
Salmonella phage BP12C	13	61	14	YP_009300938.1	ATGACACCAGAAGAATGCCGCGCGCAATATCGCCTCATGCTCAAAGAAGCGATGGATGCGTACCACCAATTAAACCTCGGCGGCTCGGTGCGCGTCGTGGTGGATCAGAACAGTGAACGCGTGGAATATACCGCAGCGAACCGACAAAGCCTATGGGCCTACATCGTTCGACTGCAAAACGCGATTAATTCGGACAACCCTTGCGCGGCCTTCATGGGCCTACCAAGTTCACCAGCAGGATTCTTATTCCCATGA
Salmonella phage BP12C	13	112	14	YP_009300945.1	ATGAGTAGTAAGTCACTGTTAGTCCGTATCATGCGGGAATTCGGCGGTGGCGGCCACTCAATCTTCGCGCCTTCTGCGTCAGCGCGTTGGATAGCATGTTCAGGAAGCCTGATAGCCGGGCTTTTTGAGCATGACGAAACCATCTACGAGGCGGCGGAAGGCACGGTGGCCCACGGAATCGCCGAACAATGGCTGCGAACGGATGTCCGGCCAACCCATTTAATCGGTACGGTCGAGACGATCACGGAAGGCGGTGTCAGCCATGACATCCCGATTACGCGGTCAATGCTCGACTCGGTTCAGGAGTACGTGGACTGGTGCCGATTTGAAGAGGGTGAAATGTTCACGGAAATCCGGGTCTGGTTTACCGACCTGATGCCGCGAGCGAACCCGGATGAA…
Salmonella phage BP12C	13	49	14	YP_009300934.1	ATGGCTGGACTTTACACTACTTACCAACTGCTCGAAGTACAGCGCAAGCTGAAAACGCTGCCTGCGTTCTTCCTGCAATGGTTCCCGCGCCAGATTAACTTTCAGGAAGACATGATTGCCTTCGATAAAGTTATTCAGGACGTAACCCGCGTTGCGCCGTTCGTTGCACCTAACGTACAGGGCCGCGTGATCAAAGAAAGCGGCTACAACACGAAGACTTTTAAACCAGCCTACGTGAAGCCGAAACACGTCATCGACCCTAACATGATCATCCCGCGTCAGCCGGGTGAAGCGTTGGGTACTGGTACCCTGTCTATCGCGCAGCGCCGCGACCGTGTCATCGCATATCTGCTGATGAAACACCGCGCCATGCACGAAAATACGTGGGAATGGATGGCG…
Salmonella phage BP12C	13	9	14	YP_009300918.1	ATGCTGAAATTTATGGACGGTTTTGACCAGCTACGCGGCTGGTCTGACGTTACGGATGGGCTGACCAAATGCGGGTACACCGTGTCTGGCACGCCCACGTTAGAAGAAGGACGCGTGGCTACGCAGATGGCGGTATCACTGCCGGACACGGCCAGCCTGAAACGCGTGTTCACCTCCGGGGCCACGAAAGTCGTGTTTGGCTTTGCCTTCCGGGCCATCGGTCTGCGCCACACCCTGATCACCATCAAAGATGTCGTGACGATTACGTGGAGCGAGACGGACGGGAAGATCACGGCCGCTGGCGGTACCGGAACGGCGGTACTGCTGCTGGACTTGTGGTACTACATCGAAGTGGTTCTGGACAAGACCACCAGCACGATCGAGGTGTACGTGAACAAC…
Salmonella phage BP12C	14	101	28	YP_009300908.1	ATGACCACGATGAAAGAGCGTCACAAGATCCCGCACTTCCAGTACAGCGGCGGCATCTGGTATTGCTACCGCGCGTTTGACGGCGGCGCGAAATGCTATCCGGAATATTCGCCCACCAGCCACGCCGAACTATGGTACAGCGACCGGGCGATGGCCCGCATGGTGGAAGTGTACGGCTGGTGGAAAGCCAAAGACCCGAAGAATGCCCGACTGACCGATGCCATGCTGCTGCGTTACGCCGGAGCCATCCGCTACGTGGAAGAGGGTAGCCGCCGGAAATGGGGAATGGTCATCAAAGACCTGCGCATCTTCGCGGAGAACGTCGGCAGCCGCTTCTCGCGGGAGTATTTCGCCCGGGCAAGGAAAGAGGACGTCAAGCGCGCGAAAACGATGCGCGGC…
Salmonella phage BP12C	14	17	28	YP_009300931.1	ATGCCTGTTAACGTGTTAGCGATCGGCTCCGACGAGTTGAAAGGGTATCTGGAACAGGTACCGGAAATCGCTAACAATTCGATCCGCATGGCGATTAATAGCGTGGCTGCTGGCAAGGGCATGACCCTTATCAAGAAGTCGATGACCGACGAGATTGCCTTCCCAACCGGGTATCTCAACGCAGACCGCCTCAAGCTGACTAAGCGCGCCACCACTTCCAACCTCGAAGCCGTCATTGTCGGCCGTAAGCGCGCCACCAGCCTCGCCCGTTTCGTTACAGGCGGCGCAATGGTGACGAATAGCAAACGGCCCGGCGGTGTACAGGTGCGGGTGAAGAAGGGCAAGACGACGTACCTGAAAAATGCGTTTCTTGTGCGGCTAAACAAAGGCGCGAGTCTC…
Salmonella phage BP12C	14	35	28	YP_009300930.1	ATGAGTCAAAGGCTTGACATTCTTAAAGCATTGACAGCGCACCTTGAACAGATCACCATTGAGAACGGATACGCCTACGACCTGAAAGGTAAAGTGTATCGCGGGCGCGACCGATTCGGCGCGGACTTCACGTCCAAACTGCCAATCGTGTCGATCCTCGAAGCGAAGGCCACGGACTACGGAGCCTTTGCCAACGAGGAACAGACCGTACGAATGGACGATTGGGTGCTGCTGGTGCAGGGGTGGGTCAAAGATGACCCGAGAAACCCGACCGACCCGGCGTACGAACTGCTGGCCGAGGTGGAAAAGCGACTGGCGATGTTGGTGGCGAAGGACGAGAACGGACAACCGATGTATCCGGCCCTCTACCGCTTGGGTGGGAAGATTGCTAAACTCACA…
Salmonella phage BP12C	14	117	28	YP_009300920.1	ATGCCGAAAAAGACAGCCCCGAATCAGGGGCTACCCTACGGGTGGATTCGCGGGGAAGACTATTGGGGCGGCCCGATGTCCGACTCGCAGATCTTCCTCGACACCACGCTATTCCTGACACTGGAATCGCTGACCTTCTCCGCTCCGCCGCCTAACGCGGTGGACGGGGCCACCTACGTCGTCGCGGCCAACCCGACGGGGGCGTGGGCTGGACATGAAGGCGACGTGGCCGTGTACGTGGAAAAGGTCTGGAATTTTTACACGCCGCGCTACGGATGGCGCGCTCGCGTGCGTTCGTACGAGAAATTCCTGTGGTTCAATGGCACGACGTGGATTGACGAGGCGACCGGGGAAGACCCGGTCAACCCTGACCCCGACCCAAGCGTTAAGCCGAAATGG…
Salmonella phage BP12C	14	6	28	YP_009300904.1	ATGGTAAAAGAATTGAGATTTGGACACCTTGAAGCGGGCGACATGACACTGGAACGTAACTCGATTCGCATCGGGTACAGCCCGGAAGTGTCGTTCGCCGTGAAACGCCGCGTCGAGCGCACCACGGCCACGCAGGTGATCGTCGGCAATACGCGGTACCGGAAAGACGACGGCCGCGCGATCGGTGAAGCCGGATGCCTGTTTAACCCGGAGGACATCGGCGACGGCAAGATGGTCAACATCGAGATCGTTACCGAGGCCGAATTCAGGGAGATCCAGAGCATGTTCTACGAATTTAAGGCCGGAGTTTTGGCCGCGTGCGAAGGGCATGACATCACCGCGAATGACTTGGCCGTCCTGTTCCGCGACCGGGAGTTACGCGAAGGTGTAGTGGCGCGC…
Salmonella phage BP12C	14	67	28	YP_009300914.1	ATGAGCGATATGGAACGGGAACGGCCGGACGATAATTCCGGGGGCATCAAGTTAGATTTGTCGGTCAATCTCCCCACGATTCTGACGATGGCGTCCATGCTGGTAGCGGCGGTGCTGTATGTCAATAACCGTTTTGCTGACCTGTCCAACCAGAATACCCAAGCCGAGACGCGTTTGACCAACGTGGAGAAACGGCAGGACGCAACTGATGCTGCGTTCACGGTGCTACGTGCTGAAACCGTCTCGCAAAACTCCGCCCTACGTTCAGACCTGCGCGCCGACATGCGCGACCTGAAACAAAGCGTGGACACACTATCTTCCCAAATGATGAGGAAATAA
Salmonella phage BP12C	14	19	28	YP_009300895.1	ATGGGAGCCTATGCCACGCCCCAAGTAGACCAATACTGGCAGGTCAAAACGACAGGCCAGATCATGCTGATACGCCAGCCGGAGAACCATGTGTTCAGCCCGGAATGGCACCTGAACTACCGCCGGGTGCGCCTGCTGCACCATCCGGAATCTGCCTGCGTCATGGTGGAAGATTATGGCACCTGCCTGAGCGCGCTGGATGACCCATGCGTCATCGAACTGGACTTGAAGGAGTACAAATACTGGAATCTTATTTACAGTAACCCCGACATATGA
Salmonella phage BP12C	14	75	28	YP_009300878.1	ATGGCGGGATTATGGTTTTTCGTTGTGACGATATGCGGCGCGGTTGGCGCTGATAATATGGCGGCCGATTGTCATGATTATGTTATTGACGCGGGGATCTCGTTTGACGATTGCCGCGCGTCAGTGGCGGCTTATCCGGGCCGCATTGGCTTATATTCCGTGCGTTGTGACCGGGGCGAAGTGGTAGAAGGGGGCAACCATGAATAA
Salmonella phage BP12C	14	135	28	YP_009300891.1	ATGCAGCCGACTAATACCGCGTTGATGGTCAATAACGCCATGCACCCGCGCGGCCGCATCGATGTCGTCCCGGCGTTCCGTGCTATCGAGCGGATTTACAGCGTGACCATCCATGCCACCCACACCGGGATCAAAGTGTCCTCGGCCACGAATCACCGCGTGACCTTCTATCAGTCCGGCGACCCTGCCATCGCGAAGAATGGCGAGGCTCGCGGCGTGGACGAATGTACGGCCATGCGCATGTACATCATCAAATTTCTGGATTGGGCCATGACGAATATGCCATGCCCGGAAGTGCAGAATGTCGTCGTGGAGGTGGCTGGTGGAAAGCATTGA
Salmonella phage BP12C	14	167	28	YP_009300902.1	GTGGGAGCCGTTAGACTGGAGACTATGACCATGAAAATTGCAGCAGGCGACGTTAAACCGGGCGTCCTCGCGACCATCTTCGGCGAGCAATTCCGCCTTCGCTACATCACCTATCACAACGTCGGTAGCGTCACGCTCCGCTTCCAGCCGGGCGATGAACCGCTGTCACCGTTTACCGAGAATGACGTGCTGACGATGACCGTTCCGCGCACGTTCGAAGTCGAGGTGGATGCGCCATGA
Salmonella phage BP12C	14	5	28	YP_009300893.1	ATGAAAATCAAGGGTTATGAGAAAGCCATTATCTTGCACCTCGGCGCGCTGTACGACGCGGCCAACGACGGTAACGAGAAGGTCAAGCCGCTGCACCGCCTGATCTTAAACCTGCCGAACGTTGACGAAGAGGCCGTAACGGCTTTCGCAAAAGGAGCGTTGAGCGATGCACTCGAAAAGCATGAAGTGTCAGATCCGCCGGAGGCGTCTTACAAGACTATGGGCTTTGCAGCGTACGGCGAAGAGGTTGACAGCAAGTTTGCGCTCGCCATCCCCGGGACAAACGCCATCGTCTTCCAGATCGAAAAGCGCGAACGTGTGCTGCCCGGCGTTAGCGTACGAAACGAAGTCGTGAAGCGCATGGCCGCGTTGCGCGAGAAAGAGATCGAGGGTTGGGAG…
Salmonella phage BP12C	14	62	28	YP_009300933.1	ATGCCAAAACGTAAAGTTCTCCAGACCGTCATCGTTTACCGCGACGGCGCGCGTATCAAACCGTCCATCGGCGAGATCTTCGATTTCAAACAAGCCGAACTGGACAGCATCAACAAAATCAACCCGGATGCCATCGGCCGCCCGGTGATGGAAGTTGACGTTGAAAATCAGGCTGCACAGGAAGCCGCAGCGCAGCAGGCGAAAGCTGACGCGTCCAAAAAAGACGAGAAGGCTGACGGTGCTAAGAAAAACGCCAAAGACGATAAAAAGTCTGGCGCGGAAGATGAAGTCTAA
Salmonella phage BP12C	14	73	28	YP_009300876.1	ATGGATAAGGCGCAACGCTTAACGGCCGCACGTATGGCGGCGGATCGGTATGCCGGGATCGCAAGGGCAAAAGGTTTTAAACGTCATGCGGATGGCGTGACTTTTACGCGGGCCGATGCGGATCTAACATGGGATGACCGGGCGCGCGCTTTCCGTGTGACGCTGTACAAAATGGACGGGGCCGCACGTCTTGCCGTTGCCACTGTACGCGCGAATGCGATGCTTAACGTGCTGTTAAAAGCGTTTATCTAA
Salmonella phage BP12C	14	156	28	YP_009300889.1	ATGATTCACGAACCAACTGGAGCCATCCCAATGAGCAAAGAATTAAGCCCGGCCGAACTGACTGGCGCAATGATGACGACCGAGCCGGATGTTGAACTGCCGTCACGCGTGCGCGTGTACAGCGTCGTGGGGAACCTCATTGCGCTGGAAGTCGGTGGCGTTTACACCCTGTCCCAAGAACTGCCGCTTGACCGTACGCTTTCGCAGGTACAGGACGAGGCCAATGCCCTCAAAGCGAAGATGCGTGCCAGCCTTAATTCCTCCATCCGGAACGCCATGAAGCACCACGGCCAACGGTTCAGCATGGAATCGGCGCTGGTGACTTACCCGTCTGGCCGCATGTTCATTCAGGCCGTCGTAACCTGTACGGCCACCGACGTCGCGGATGACGACGAAGTT…
Salmonella phage BP12C	14	47	28	YP_009300890.1	ATGAAAACAACGCACCACCCTATTGAACTGAGTCCGGTACGCGACATTGCCCGTACGGCCTTTGTCTATAAGAAGCCCGGCCAGAAAGAGGGCGAGATCTACATCGAGAAGGACAACGGCGACACCGAGATCGTTACCCCCCTGACCCGCGCGGACGCCATCGCATTGATCGCCGGGCTGCGTTCAGCCTTCGACATCCCGGACGAGAACGCCGAGAAGGTTGAACTGCTACAGCGCCGCCTTGACCAGACCCAAGACCACATCGAAAGCATTTCGCTGGTCACGGCGGCCAACATCATGTACGAGAATGGCCTGCGTACCGCAGTGCTGACGCCGTCCCGCCTGATCACCGGGCAGATGCCTGAACTGGAAATCGACGCGACTCGCCCGGACACCATC…
Salmonella phage BP12C	14	116	28	YP_009300929.1	ATGAACGATAACTACCAAAACAACTACGTGGTAGGTCGCGGAACGGTCTACTTTGACCGATTCCAAGACGGCACTAACCGTAAGACGGGTGAAATGTATTTCGGTAACACGCCGGAATTCACCATCAACACCGATTCCGAAACGCTGGATCACTACTCTTCCGATCACGGTATGCGCGTGATGGATGCGTCCGTCCTGCTGGAAGCGTCTCAGGGCGGTACCTTTACCTGTGACAACATCAACGCGGATAACCTCGCGCTGTGGTTCCTCGGTGAAGTATCGAACACCACTCAGACGCAGCAGACCGACGCGAAAGAAGTGTTCAACCCGATCATGCGCGGCCGTTACTATCAACTCGGCACCACTGACGATAACCCGACGGGTGTTCGCAGCGTGACT…
Salmonella phage BP12C	14	172	28	YP_009300905.1	ATGCTGAACATTACTGCCGACGAAATGTACCAAGCCGCTACCGACCATCACACCGCCGAAGCCGTGGAAGTCCGCAGCGAAGTCGAACGCCTTATCCGCCGGGCCGCGATGGCCGGGCTGACCACTACCACAGTATCACTCGCTCGCGACGGCCACCCGCTGTCCGACAAGTCTCGCGCCATGTTGGTAGGCTGGATCAAAGAAGCCGGGTTCAACATCTATTCCGACCCGGACGAGCCACCGTGCTCACTGCAAATCACATGGGGGAGGGCCGCCGCATGA
Salmonella phage BP12C	14	152	28	YP_009300899.1	ATGAGCCAGTATGTTGATGCACTCAATGCCATGAAAGGCATGGACGAACACGAACCGAAGATGATCGGCGACCAATGGCGTACGCCGGAATGGCTGTTCCAAGCGATTAACAAGCTGTACGGGCCAATCGTGCTCGACCTGTTCACCGACGGCCAGAACGCCAAATGCCAGCGCTTCTTCACCGCTGAGGACAACGCGTTAAAGCAGGACTGGTCAAAACGTCTGGCCGAGATCCATGCCAGCGACGAGTTTGACGCGAAGACCCGCGTTTGGGCGTATGCTAACCCTCCGTACAGCCAGAAGCGCGCCGGGAAAGACCACCTGACCGGGATGACGCACATCATGCGCAAGGCCGACGAGGAACGGGCCAAAGGCGCGGGAACCATCTGGCTGACCAAG…
Salmonella phage BP12C	14	183	28	YP_009300898.1	ATGAGCGAACAAAAAGTCACATACATCACCGACGATAAAAGCCTGAAAGACATCCTCGTCATGGCTATCGAGCAGGAAGGCGGCATATCCCCAAATCATATCCTGTGCGTGGCGCATAAATACCTTCGCGATAACTGCGGAACGCCGGAAGCGAACATCCAGTCAGTCGATGAAGTCGAGGTGGACGGCGACGCAATGCCCCGGGAAATCCGCATTCGCTGGACGCGCGTCAAACGCCCATCCGCTGTTACGCCAACGGCCGAAGAAGTGACCGAGTGGGAGCGCGAGCAGTGCCAGCAGATCCTGAGCACCATTCTCGAAACGGTACGTGCCAGCGCTAAATACGCGAAGATTGCTGGCACCACCAGCATCGGTCTGGCCGGAAGTCTCGCCATGCAG…
Salmonella phage BP12C	14	150	28	YP_009300944.1	ATGGCCGAGAAATTAGTCCCTGCGAAAAAAGTCAAGAATGGCGTGCTGTACAAATCTGGTCACATCAAGATTTCTAACGTACGTGCTTCTTACCCGCACCTCGATAAGCCGTACGGCGGTGAAGACGGCGGCGAGCCGAAATACTCGCTGACGCTTTTGATGCCGAAAGACAGCCACGGCGAGATCGAGAAAATCATCCGTGAGCAGATCGAAGTCACCAAGAAGAACCACAAGACAGGCGCGCTGAAAGTCGCCCCGTCCATGTTGTTCATCAAAGACGGTGATACCGATTTTCCGGATAAACCGGAATGCGAAGGGATGTGGGTTATCTCCGCACGCGAAAGCAAACGCCCGGATGTGTATAACATCGAGCGCGAAGAGTTGACTACCTCTTCCGAA…
Salmonella phage BP12C	14	46	28	YP_009300940.1	ATGACGAAGAGTAATGCGCCACTGGCAACCCGGAATCGCCGCTCTAATGCGCCGGACGCCGATACCGAAGCGATGATCTTTCAGGGCTGCAACATCACGCAACTGGCGAAGCTGTTTCGCATGGAGCGCCGGGACATCACGCCGAAAATCATGGATGTCCCGCCTGTCGGCGAGCGTGGCGGGTACCCGATCTACGCGGTTCACGAAGTGGCCCCGTACCTCGTTAAGCCGCTGTACGATGTCGAGACGTACCTGCGCCGCATGAACTTCAAGGATCTGCCGAAGGAGTTGTCGAAAGAGTTTTGGGCCGGGCAGCGCGCAAAGCAGGACTTCGACATCAAAGCGGGCAACCTGTGGGAAACCGAGAAGGTGATCGAGCACTTCGGCGAGGCGGTGAAG…
Salmonella phage BP12C	14	119	28	YP_009300932.1	ATGGCTTCTAACTTCGCCGCAATTAAAGCGAAGGCTCGCAGGGACGTACATGCGTCCCTGTCTGTCGCTGCTCGCTATGAGAATTATGCGCAGGATGTCATCGTAGACGACATTAGCGTCCGCTGGCACAACAAGATCGCCATCATGGGCGACTTGGAAAACGGTGGTTACGCTAACGTTATCGAGGGCATCGAGCGCATCATTTTTATGCGTGACGAGTTAAATGCAAAAGGGATCATGCTGTCCGAAGGCGATAGCATCATCATGACGGCCGAGGGGTACGAGAACGCCCGTTTGGTACTCAAAACGCAGGAACCTATCGTCGGGCCAGTGGAAATCGTCTGGCAGGTGGCGAGGGCCGACTGA
Salmonella phage BP12C	14	110	28	YP_009300917.1	ATGTTTAAATTCTGTGACGGGTACGACCACTACGCCGAAATTGGTGTGAAGGGTACCACCCTGCAAGGTTATCTGGAAGCCGCCGGGTACGTGGTGCGTAACGCCAGCGATACCACGTTTTCCGTTGTCGAGGGCCGCCGGACTGGTGCGCGCGCGCTGAAATTCACCGTGGCCGCCAGTTCATCGGTCAACGCCTCACTGTCATGGGGCTTTACCACGACGGCGACGCTGGTGGTCTTCGGCTTCGCCATGAAAGCCGGGCTGTCCCGTATGCGTATCGCGCGTATCGAGAACATCGTGGACATCGAGTGGGACACCACTACCGGGAAAATCCGCGTAGGGGAAGAGTTGGGGGTCAACCCGCTGATCCTGAACGCATGGTACTACTTCGAAATCGAG…
Salmonella phage BP12C	14	20	28	YP_009300919.1	ATGGCAAGTTATTTTGATGGATATGAGCAGTTCCGGTCTACGGACAAGTCTAACCCGGGAACCTTTATGCGGCTCGCCGGGTACACGGTTCGCGGTGCAATCTCCGCAGGTCTTGGCCGCCTCCAGACGAGCATCGGCCTGTACACGCTGAACAGCGCCTACGAGCGCGATTGGACGTGGGGCGGTGATACCCTTACCATCGGCTTCGCGTGCAAGCAGCAGGCGCGTGGCGCGCTATTTGGGCTAAAGATCGGTGACGCCACTGGCCGCGATGTTCCGCATGTCGTTGTCTACACTGACCCGGTGTCGGCGCTCGTCACCATCCAGACCGGGCCAGACCAGTCGGAAGTCGGGTATGTCACGCCGATCCCGACGCGCTGGTATTACTATGAAGTCGTG…
Salmonella phage BP12C	14	120	28	YP_009300906.1	ATGAATTACATGCGTATGAAGGCCGACCGCACCCGCGCCGTCATCAGTGAACTGGAAGCCGCTGGCTATCTGGTGGCCGTCAACGGTGTCCACGACGAGATCTGGTTTGACATTATCCATCAGGTAGGGCCGATCACCGCCGAGGAACGCCAGTCCATAGAAGACCGCCTGCTGGCCGCGTACAGCGAAGACTTGAAGGAGTGGGCGGAACACCTGCGGGCGTCATGGCGCGAATCACACCCGAACATCGTAAAAATTTGGGATGGTGTGCCGATGCGAAATTTCGATAAAGAGGATAAGTATAAAAAATGA
Salmonella phage BP12C	14	146	28	YP_009300877.1	ATGAATAAAGGCCAATACCGCGCCGCGCGTCGCCTGATACGTGATAACGGGATCTATGCGTTGCGATGGCTGGACGATGACACCGCGCCGATTATGGACGTGTTAGCAAGCCAGACCGATGACCAGTTAGAGACAAGGGCGGCGATCGTGGCGTACAGCGCCCGCGCCGGGCTTGCCTGCAATGTGCGTAAAACGGCGTCACTTGACCTTTTAGCGCGGTACCATGACCGCAAGGCGGCCGCGAATGGATAA
Salmonella phage BP12C	14	132	28	YP_009300941.1	ATGCACGACTATCAGGACGAAGGCGTCCAGTTCATCAAAGACCATCCGTACTGCGGCATGTTCGTAGACCTCGGCTTGGGTAAGACTGTCATGACCGGGACGGCCATGCTCGACCTGATCGCGGACGGCGAAATCAACAAAGTCCTCGTCGTCGCGCCGAAGCGAGTGGCCCGTACCGGGTGGCCGACGGAATTCGACGAGTGGGGGCATCTGTGCTTCTACAAGATGTCGATTATCGCCGGAAACGCCAAAGAGCGCGCAGCGGCCGCGAGTAAGGACTGTCATTTCTACACGATCAGCGTGGATAACATCGCGTGGCTATGTGAGCACTTCAAGACGAAATGGCCGTTCGACGCCGTGGTGCTGGACGAGTCGAGCATGTTCAAATCCCACACCTCG…
Salmonella phage BP12C	14	168	28	YP_009300923.1	ATGTGGTGGGCGTTAGCAATGCTGGTAGCCTCGGTGCTGATCAACGCGGCCCTCGCGCCGAAGCCTGCATCGGCAAAACCAGCAACAATTCAAGATTTCGACATCCCGCAGGTGAAGGAAGGCACGCCGCAGTCGGTGGTATTCGGCGAGGTGTGGACAGCCGACTGGCAGGTATTGGGCTTCGGCAACTTCCGAACCAAAGCAGTTAAAGCGAAACAGGCGAAAAAATAA
Salmonella phage BP12C	12	170	14	YP_009300928.1	ATGTCATTAGCAGATTACGCACCAGAAATCGAAGAAATCACCATCCCGGCCAGACACGGTAAAAAGGCTGGCTCGTTTAACGTCCGTGGGCTTTCCTTCCACGACATTTCCAAAATCATCCGCGTCCACTATCACGACCTTGATGGCCTGTTCGACCTGTATCAGAAGACTGCCGGGGAAGACCTGACGGCCATCGCTACGGGGCGATTCGCCGTGTCGCTGGTATCGGACGCGCCGGGGCTGGTGGCACATGTCATCGCGCTGGCCGCCGACGAAGAAGCCGAACTGGAAAAGGTACAGACGCTGCCGCTTCTGGTGCAGTTCGACGCCTTGAAAAAGATTGCTGGTCTGACGTTCTCGGACGTTGAAGAAGTAAAAAAGATGTTCGCTCAGGTAATG…
Salmonella phage BP12C	12	27	14	YP_009300921.1	ATGGGGAGTAAAGCCAAGAAGATTACGGTTGGGTACAAATATTACATGGGCCTGTTCATGGGCCTTTTCCGTGGCCCGGTGAATGAGATTGTCGAGATCCGCGTGGGCGACCGTACCGCGTGGACAGGCTCTATCACTGGCAACACCACCATCCAGATTAACCGGGAAGACCTGTTCGGCGGCACGAAGGCGGAAGGCGGCATTGATGGCCCGCTCGAACTGTACATGGGCGCGCCGACGCAGACCGTCAGCCAGAAGTTAAAGAACATGCTCGGCGGCCGTCAGCCGGAATTCCGTGGTGTCGTTACCGCGTATTTCGATGGCCTGATCTGCGCCATGAACCCCTACCCGAAGCAGTGGAAATTCAAGGCCCGCCGCTCTACGGCCGGGTGGACTGGC…
Salmonella phage BP12C	12	74	14	YP_009300896.1	ATGAAGACCCACGTAATGAAATTCGTGCCGTTCAACCAAGCGTTGATCGGGAAAGAAGTGCTATACGTTTTCCCCCTGCCATACGGGCCACGCTGCCTGATCCGTACCAACGGCACCGACCTCGAAATGGTCAACGCTGACGACGGCGCACCGCTTACCGGGTTTGTCCCGGATCTCGAAGACCATATCCGCCGCCTGTACTCGGCCATGTTCAGCGAGCCTAACCCGAAATACACGCGGAACGGCGAACAGGTCGTGTTCCCGTACATGGTGTTTGACGTCATCCTGCATGACCGCAGTTCCACCAGCGAGGACGACGGCAGCGCTGACGGCGTTTCTGCGGCGCTGGAAGATTGGGATGACATCGGCATACCGATGGGCGCTGAAAAGGCCGCTGTG…
Salmonella phage BP12C	12	85	14	YP_009300948.1	ATGCGATTTCCAGATTGGGCTTTAAACGACGACCGGATGCGGGTCAAATTTCTCATGATGCAAGCGGCTTTGGAGGTAGACCCGAACGCCAGAATGGCCGAACTGGCGAAGGCAGCGAAGATCAGTTACCCGACATTGTTATGGGCCGTGCAGAACAACGTAACGAGCAGCGTGGCCGAAAAAGTTTGCAAAGCTGTCCCTCACTGCGGCATCCGTCCGCATTGGCTGACTAACCCTTCATGGATCAAAACGGACAGCGAAACAGGGGAAATCCTTGAATGA
Salmonella phage BP12C	12	12	14	YP_009300922.1	ATGAGCAGACACGACGAGCCGCAGGATCAGCCGCGCATCTTTATGCGCCATGCCCGGAAACTCGGGTATTGCAAAAACGGGTCGGAGCGCTTGGCCGAGCGCTTCGGTATCACCTTCGAACAATTCCTACGGGAAGGCTACCCGGTAGCGGAAGCCATGAAGTCCGCAAACCCGCTGCTGCTCAAAGCCGCAGCCGTGGCACAACAAGAATGGGACGAGGCGCACGCACATGGGGAGTAA
Salmonella phage BP12C	12	106	14	YP_009300947.1	ATGTCTGGTATCTTCGAACAACTGCTGGCTGAACAACAAAAAACTAACACCCTGCTGGAAGGCGTTCTGGCAGCACTGAAAGGCGGCGCGGTGAACACTTCCGCTGACGCTGGTAGCGAAACCACTGAAAAAACCACCACTACCACCAAAGGCGGTGCTAAGGGCGGCGCGAAAGGCGGTGCAGGTAAAACCGAAACTAAAGCGGTCAAGCCTAAACACACCAAAGACGAAGTAGTCGCGGCTGTCGTTGCGGTTAAAGACGCGTTCGGCGCGCCGGAAGCCAAGAAAATCACCGCTCACTTCGGCCTCGCCAAAGTCGCGGAAGCGAAGGAAGAACACTTCGACGAAATCGTCGAAATGTGCGAAGCCAAACTGGCTGAAAAAGATGAAGGCGGTAAC…
Salmonella phage BP12C	12	13	14	YP_009300879.1	ATGGATATTAACGGGATCACGGTGGCAAGCGTCGAGCGTTTCAACAAATATGCGGAATGGTTAGCGCGTCAAATGGTGGCGGGCGTGCCGTTGGCGTCGCACGCTTGCCCGCATTGCGGATCGACATTGCACGTTATCGCCAACGGTGACAAGGGCGATCAATGGGATTCTACTTGCGCCTGTCCGGTGTGCGCTAAAATGTTTCACCGCTCAATTTTGCACGGCGAAGGCGCGCCCGCGATTAACATCATTAAACTGGATCGGGGGTGGTAA
Salmonella phage BP12C	12	53	14	YP_009300886.1	ATGCAAACTATTAACACCAAATATCATAACGGGAAAATCATTGCTACGTCGTGGAATGGCTGGACGCGTTCAGAATATGACGCGGCGTTATCCAGTGAACAAAATCACCGCGCCGCCGCTGAAAAGCTAATCATTAAACTGAATAAAGGCCGCTCAATGGAATGGGGGATCGTGAATAGCGCGCCATCCGTGCCGGGCGTGCGCGGTAAGGATAACGGCTGGACGTTTATTATTGGTTATGTGCCGGAAGTCGCGCCCGCTCATATGTCAATCACTGTTAAATTTTGCCCGGCGACAAATAAAGGCCCGGCATATATGCGCGCGTATTCGTGGTTAGTGCCGCGCGGGATCAAGGTCAACTATTCGCCACGCGTCGCCGACGGGTCAGACATTCAAGGC…
Salmonella phage BP12C	12	147	14	YP_009300907.1	ATGAAACGCGGATCATTATTCCAGCAGGAGGCCCGCCGACAGGCTTCGGTTATCCGCCAACGCGCGAAGTGGGATCTGTACCCGTTCGTCCGGCACATCGTTAAGCGGCTCCTGCGCGGCGACGAAGATGTCGTACGTTCGATGTACGGCAAAGGCGTGACAGACGCAATGGCGTCCTTCTACGGCATCACCCGTTCGCCCGGGCCACGTCGTATCCACGCCCGGTCTGGCCGTCCGTACCCGCTGCCGTTCATCGTGCGCGAAGGCTCGCCGATCCACATGGCCCCGGTATACCGCCAGTTGACGATCGATCCGTGGCTTCCACCGAGGGAAGCGCTGGCCGCGAAGGGCATCAAGATAGAAAACTCGGACGACATCATCCACCTGCTGTCCGTAAAC…
Salmonella phage BP12C	12	23	14	YP_009300880.1	ATGACTCACGATCAAATCGTTGCAATGGTTGGAAAATATAACATCAAGGCCGATCGCGCCGTGTCTTACAACTTTGATAAATACGGTTCGACGCAAGTCGAGATCCGCGAGATAGACGGCGGCTGTTTAGTGTGGCGCGCGTGGTCTTATGAAAGCAATTTTGAAAACGTGTTAGAAAGCGCGCTCGATCATTCCGGTGTACTGAAAACCGCCGACGAAATCGCAGAACAGGAAGCCGCCGCCCGCGCTCAAAAGCTCCGCAATGACGCGATTTTCTTTGAGGCGCACGGCTTCGAAGATGATTTCATTCTTAACCTTTCCGACTTTACCCGCGCTGAAATCGAAGCGGAGATCATCGCGATGAATGCAGAATTAAACGCGGCAAGCGCCGACGCCGAC…
Salmonella phage BP12C	12	109	14	YP_009300926.1	ATGGCTAACAGTAAAGACGTCGAGCTACGAATCCGGGCGAGGGACTACAGCCAGAAGCCCCTAAAGGCTGTGACCAGTGCCATCGAGCAGATGGCGAAGGCGCAGGACGAACAGCGTAAAGCAGCCGAGCGCGGTGAAGTCTCGACGCGTGATCTGGAAGCCGCATACAAAAAGCTGGAAAGTGCCGGGAACCAACTGCTTAAACTCAACTCGCTGATCGAGGTGTTCAAACGGCAGAATCAGGCCATGACGGAGGCGACGGCCAAGACCGAAGGACTCCGCCAGAAACAGGCCGATCTCCAGAAGACCTACGATTCCACCGAGAAGGTTACGCAGAAACAGGAACGGGCGCTGGCCCGGGTAACACGTCAGGTTGAAGCCGCAACCCGCGCGGAAGCG…
Salmonella phage BP12C	12	77	14	YP_009300924.1	ATGTCTTACAACATTATCGAGACGTCCAACGACAACGGCAGGCCCGTATTCATGTACGAGTTTCGCCTGCTGGATAAATACTGGCGTTATACCTCCGCAGACGCTAAAGTAAGTGCGCTGGGGAGCATTTGGGAACCGATGGGAGTGTCCGACGACGGGATTAAACAAACGGGCGAGGCTAAGACGGATGCGCTAAATCTGACGCTGCCAAACTCGAATCCCGTAGTCGGCCTCTTCATCGGGACTCCCCCCGGCTCCCCCGTAACCCTCACTATCCGACGGATGCACCTTGACGATAACGACCCGGTGGTCTGTTATGTCGGCACCGTCGATAGTATCAATCAGGGTGAAAACCCAACCGTTGCAACCGTCACCTGCTCCACCCTGTCAGCCACAATG…
Salmonella phage BP12C	12	80	14	YP_009300936.1	ATGGCGCTCAGTCGTATGAACGGCCAGCCGATCGCCATTCGCGAGAATGACCCGACGCTGCTGACCAACATGCAGCAGATGATGTCCTGCGATGACGAAGATTTTCAGGAGCGCGCCGAACAGCAGATGCGCGAAAACCTGTGTGCAGCGTACGGCGTTGGCCGACCGTCTGCGGACAAGCCTTTCGCCTTCTCCAACGGCCTCGCTATCATCCCGATTCACGGCACCCTGATTAACCGCTATGGCGGGTATTACTACGGCTACGTGACGGGGTACAATTTTATCCGCAGTCAACGAAATGCAGCGATGGCCGACCCGGATGTCGAGGCTATCATCTACGACGTTAACTCGAACGGCGGGGAAGCAGCAGGCTGTTTCGAACTGTCACAGGAAATGTTT…
Salmonella phage BP12C	12	113	14	YP_009300942.1	ATGGCCGAGCCGATAATCAGAGAATCGAAGGTCGAAAAGCGCTGCTGCGAATACGCGCAGGGGCGCGGGTGGTGGGTGTCAAAATTCACCTCCCCCGGCAAAAAAGCCGTCCCGGATCGCGTGCTGATCCGTGGCGGCGTTGTGCTTTTTATCGAATTCAAACGCCCCGGCGAAGAACCAACGGCGCAGCAGTATCACCGCCACAAGGAAATGCGTAAGGCCGGGGCTAACGTGACATGGGTGGACAATTTTGCAGACTTTAAAAACTACATTATCGCCTTTGAGTAG
Salmonella phage BP12C	11	122	5	YP_009300900.1	ATGGTAGACGTAAAGAAAGATAAGCACGCGGGCAAGCCGTCCGCCCAGCGTTTCCGCAACGCGGTGATGAACGCGTTAAACCTCGACATGGACGACTTTGAAACGGACGACGACGCGACCGACTATGTACTCGGCCTGATCAATTCGATGACGGATAATCAGGTTGCCGTGCCGAAAGCGAAAGACGCAGAGACGGTCATTATCCTCCGCCGTCCAAAGCTGTGCGACCCGACTATCGATCTGGCCGAGAAGACCTTCGGATACATGCTCGACCGTCTGGTGGAGTTTGAGCGCCGTAACCCGGGGCTGGAATTGGGATGGATGCAGCCCGACTGGCCGAAGCAATGTGTTGACGCCATCCGCCGCAAGATCGCCGACGGCGAGTACATCGACGCGATG…
Salmonella phage BP12C	11	191	5	YP_009300939.1	ATGAAGTTTAAGAGCATCGGGCAGATTATCAGTTCGGTGGCCGAGCAGTTACGGCCGCCAATGCGCATGACGGTGGCCGACGCGGCCGCCAAGTATCGCTACGTCAACCAACCCGGCGCATACGTCGGGGATTGGCTTAACTCGACGACGCCGTACATGGTCGAGCCGATGAACATGATGAACAGCCGGGCGTACGACAAGATGGCGTTTGTCGGCCCGGCGCAGTCCGGTAAAACCGATGCGCTGATCCTGAATAGCATTGTCTATTCGGTGAAAGTTGACCCGATGGATCTGATGGTCTACTGCCCGACGTCAACGGCCGCGCGCGACTTCTCGATGCGACGTGTAGACCGTCTTCACCGCCATAGCCCGAAGGTGGGCGAAATGCTGATGAAGAAC…
Salmonella phage BP12C	11	50	5	YP_009300943.1	GTGACCGATTGCATTAATCTGGACTATGAATCCCGAAGCCGGGTGAACCTTAAAACGAACGGATTCGACCGATATTCGAACGACGAATCGACTAAAATTCTGATGGGCGCATGGTCTATCAATGGCGGAGCGGTGCAGCACATCGACCTTCACCGAGGGAAGAAGTTGCCCGGCGAACTGCGTGAAGCGCTGGAAGACCCGGCCGTCGAGAAGTGGGCCTTTAACGCGCAGTTCGAACGCGTAATGACCCGCCGGGTGCTCGGCATCAAGACGCCGTATAAATCGTGGCGCTGTACGATGGCGCTGGCGTACATGCTCGGCTTTGCTGGCGACCTTCTGGCTGTCGGCACGCAGATCGGCTTGCCGGAAGAGAAACTGAAAGACCCGGAAGGCAAGCGC…
Salmonella phage BP12C	11	98	5	YP_009300937.1	ATGACCGAGAAAAAGAGAAGCACTACACAACGGGCGAAGAAAGCGGCAAAGACCGCCGACGTCGCTACGTTGGACGCCACGCCGCAGAATCCTTCGGCACTCGGTGGCGGCTTAGAGGGGGCTGAACGGAACACGCGTGAAATGTTCCGCTGGACGCCTGCCATCATTTCACCAGACCAGCAGATCGCCCAAGACGGTACGCTGGCGCTTTCGCGTGCGCAGGACATCGTACAGAACGACGGCTACGCATTTGGCGCGGTGGCGATTCACCGTGACAGCGTCGTCGGCTCGCAGTACAAACTCAACTCGAAACCCAATTCGCTGGTGCTCGGCGCGCCGGAAGGTTGGGCGGATGAATTTCAGGAAGTAGTCGAGGCGCGCTTCAACATGGTGGCCGAG…
Salmonella phage BP12C	11	90	5	YP_009300897.1	ATGAGAATCGAAGCCAATGGCGGAAGCCATTTATCCGTCGTGCAGCATAGCGACCAGTTTTATTGTCGCGACTGTCAGAAGACATGGGACGCGAATGACATCGACCCGCCGCCATGCACGGCCCCGGAATCCGACGAGCCAAAGAAAACCGTATGGAAGCGTTGGCAAGGCGGCCCGGCCTGTCTCCAGAACTTGCCGAAGGAAGAAACGACACCGACCGGACGATGCGTTACGGCCAGCCCGGCATTCGCGTATCCGTACGGTACCCCGGCGAGCGGTGAACGTCGTGCGGTGCCTCCAGTGCCGCCTGAGTGGATCGCCGAGTACATGAGCGGCGTCGATAAGGTCGTGCAGTCCGTCGGCGCGTACGTGCTGTACACGGACAACGCGGCCACAATG…
Salmonella phage BP12C	3	88	2	YP_009300903.1	ATGAAACAGGAATACGTTGAGAAACGTTTTTCCGCTGAAAGCTGCGCCCTGCTGGCAGTCATTGACGAAATCGTGGAAGAGTATCAGGCCGATGGATACATGCTTACTACACGTCAGGTGTACTACCAGTTGGTCGCACGCGACATCGTGGAAAACTCGTTAAACAGCTATAAACGCGTGGCCGGGCTAATAAATGACGGCAAACTGGCCGGGGCGTTGGATTGGGACGCACTGGAAGACCGCACGCGAGAATTTAAAACGCGCGGCCATTGGAATTCGCCGTCGGAGATCTTAGCCGCCTGTGCTGACCAATACCACGAAGACCTATGGGACGGCCAGAGTAGCCGAGTATTCGTCATCATCGAAAAGGAAGCATTGGTGGGTGTGCTGGAAAGCCTG…
Salmonella phage BP12C	3	30	2	YP_009300950.1	ATGCACCACCTTAATCCTAACATCCCGCCTAAACAGCGTGCCATTTATGCCAAATACTCGTTACGCCGTACGTTAATTGATACGTTCTTGCGTGCGATTGCAGAATCGGGTTTAACGCAAGCAGAAGCGGCCGAAAAATGCGGAGTTTCGCAATCCTATATCAGCACTTTTTACCGTAAAAAAGACGTCTCAATCTCCACGGATAAAATACTTCACATGATCGTTTGCTTAGGTAAATCGGTGACGTTCCGGGTAGGGGATTGCGACGACGAAAACTGGTGTAAATTGCTGAATTATTCAGACGCCGAAAATGATGAAGTGTGA
Salmonella phage BP12C	9	107	2	YP_009300946.1	GTGACCAGCATTACTTTCACCAACGTAGCAACATCCGGCGGCGCAGTTCTCGCGCGCACGTGGGCGGAGTTTCGTTTTCAAATCGGTGATCGCGATGTGCTGTTCAGAGTTACTTCACCTGTTTCGAAACTAGAAGCGCCGCTGCTCGTAACCCATGCTGCATCGGGCTATCGAGTGTGCGACGTCTGGTGGGACGACGTGGCGAAGACTCGCTTTAACGCAGGCCGCAATAATTACAGCGGGGCAGGCGCTAGGGCATTGGTAGCGACAATTGAGCGAGTCGGCGAACACCGATTCCTCAATGCGATAAAGGCGTATCCGAATGAGTAG
Salmonella phage BP12C	9	7	2	YP_009300927.1	ATGTCCGAGGGACACCCGGCCGCCCGGCATTACCCGTTAGGATATTTGTGGTCAGAAACGAAAATCGCGAAGCGCCGGGTAAACGCGGGTTATGTCACCCAAAGTTTACTGATGCAGTCCTGTATCGGCGCTGTACTCAACGGCAAGAAAGGCGGGAAAGAGTATAAAAAACTAATCAAGGAATTATCTGATGGCTAA
Salmonella phage BP12C	1	11	1	YP_009300951.1	GTGACCCCGTTTGTAACCTTTCCGTGGAAATGGCCTCAAGCCTACGTGGATAAGGGCTTGAGCGAGGTTACAAACGAGGTTACAAAGAACGTGGACACCCCGCGTCGGCACCAAGTTATCACGCGAAGTACGCCAAAAAGATATATGAAAAACTAG
Salmonella phage BP12C	4	100	4	YP_009300884.1	ATGCGTACTATTTCACTTTATACCTTTAACGAACTGTCCGACGTCGCGAAAGCAAAAGCGATCGAAAATTACCGCGAATATAAGAGCGGCGATCAATTCGACTTTTCAGAATACAAAGAAAGCCTACGTGAATTTTGTGATGATCTATGCGTCGAGGTGCGCGACTGGTCATACGGTCTAGGGGGTTGCGATGTTCGCTACGAAATTAATCATAGTTCAGATGTGGAAGATTTATCCGGCGTACGTGCGTACAAGTGGATCATTAATAATGTTAATGCGTTTAATATGCGTCGCCGCGTTTATCGTGAATACCGTGAAGTGAATAACCACGGTTTTAAACAAAAGGCATCTTTCGTTAAATGGGTTAGCGGGGTGTTCAACGCGTCCGACGATTGCCCG…
Salmonella phage BP12C	4	159	4	YP_009300912.1	ATGACGGGGCTACTCGCCCGGATTAAGACGGGCGTCCTTGCGGCGCTCGTTTTCGTTGTGGCCCTCTTCGGCGTCTGGCGGGCAGGACGCACGAAGGGCAAACAGGATCAGATTAATAACCAGAACAATGACACGCTGCGGGAACAGGCAAACGCGGATAAAAATGTGGCCGAGGTGCATAATGAAATCAATAAACTCCCTGATGGTGGCGCTAACGATCTGCTTCGCCGTAAGTGGATGCGTCGAAAGGATTAA
Salmonella phage BP12C	4	165	4	YP_009300885.1	ATGGCTATTATCTTGATCGGCTATTCAATAATTGCGGCTGTTATATATCGTGACGCGCGGGCGGTGTGGCGTCGCTGTAAGGTTGAGCGCCGTTATTCTTTCGGGCGCAAAACGTTTTATTTACGCGAGCGTAAAACGGGCCGTTTGATCGGCTGTTCAAATAATTTTTTCACTCTTCTGTTACAAGGGGCTTAA
Salmonella phage BP12C	4	8	4	YP_009300883.1	ATGTATGGCGTTATCATGTCAAACGGTACGCATTGCGACACGTCAACCACGGAAAAGGGCGCGAAAAATTACGCCACGCGCCACGGTTACAAGGAAGTAAGCCGCCGCCTGAATTGCGGCTATAGCGTCGAAATCGTAGCACATCGCGCCGGGTCGAAATGGATCGCCGGGCCTGCTAACCGCTCAACCAAATAA
Salmonella phage BP12C	10	59	2	YP_009300909.1	ATGCCAACTAACAAAGAGCCGCTTGTCGTCAGCTTTTCCGGCGGCCAGTCGTCCGGCTTTCTTTGTGCATACCTGATCGAGAACTACGGCCACAAATATGACCTGCATTTCGTGTTCGCCAATACTGGCCGGGAGCACGAAGAAACGCTGATATTCGCCGACAAGGTGGACAAACATTTCGGCCTGAATCTGGTTTGGCTGGAAGGGTACGCCAGTCCGGAACACGGCGTGGGGATGCGCCACCGGGTCGTCAGTTTCGAGACGGCCGCGAGGAACGGCGAACCATTTGAAAGCCTGATAAGCGTCGAGGGCATCCCGAATATTTCCCGCCAGAAGTGCAGCGACTACCTGAAAACGCAGACGATTCGCCATTGGATGCGAAGCAATGGTCTGGCGCGC…
Salmonella phage BP12C	10	133	2	YP_009300915.1	GTGGCTGATGAAGACGTGGGTATCAGCGCGGCCAAATTGGTCGGCGAAGCCTTACAATGGAATGGCGAGAAGCCCAAACTCACATACCTGTCCCGGTGCGTAGGCGAAGCGTTAGCCATTTCGGAGTTAAACATCGACGCGGCGAAAAACTTTGGGGAGGTTTTACAGTGGGACGGTAAATTACCGACCACCTTCCGCGCGGCCAAGTTGGTCGGCGAAGTGCTGGCCGTCGAAGTCATCGAGATCCGCGCGTCAACGATGGTCTGTGAAGCGCTGGTCAAAGAGCCGCAGTTTATGGCGGCCGAAATGATCTGCGAGGCACTCGGTCAGGCGGCCACGGAACGGCCACCGCTTTACGCAGATGCGGTGTATGAGTACGTCACGCAGCACGACGTTGTA…
Salmonella phage BP12C	8	187	2	YP_009300916.1	ATGCCTGTAGTTTGGCACTGCGGTTTTAACGGCATCATCAATAACACGATGAACATCGGTCAAGCCAATCTGTTTATCAACACTGGTGATACGAGTACGGTCAGCCATGCGTTGTCCAATGATAACTTGATTAACAATATTTTCGGCAGGGGCGGCATCGGCAACCAAAACGGCGGCTTACTCCCATTGATCACCTATTACGGCCGTAAATGGTCTTCGAGCGCTGGATATGGGTCATCCTATGTCTTCGGGCGCGTTAAACCGTCATTCTTTGATAATTCCGTGCCGTGTCTTAGCTCTGAACTATCGCAACCCGCAAACCAATCGGACTGGTTCGGTGGGTGGCAGTTCCGTATTGATTTGTGCTGGCCGTCGGCGGAACGCCTGACGACGTCGTGG…
Salmonella phage BP12C	8	34	2	YP_009300887.1	ATGGAAAAGGTATATAACGCGATCAAGGGTCAGACGTTGCAACATTGGTTAACGATTGCCATTAAGCGCGATGAAAACGGCGGCGCTACGGTCGAACTACGCAGCACGATCCACGTAAACAGGGTTAGCCCGGTGTCGTTTTCATGGGGTAAGGAATATAGCGACGCCGATATTTTGAATGATGCCGATTTATTACGCGTCATTTATCAGAAGTACGGCCGCGAAATATTCACCGCTGATTTTACACGTAACATTTAA
Salmonella phage iEPS5	5	15	1	YP_008240263.1	ATGATCGACGTTGAGGCTATAAAACGGAAATACCGTGCCAAGATAAAACCGGGCTGGCCGATTAAAGGCGACTCCGTGCATTTCACTGACCGATTCAACGGGCATAAATACTACGGAACCGTGCTCGAATGGGAACGCACCGGGCCGCGTGAAGAGGATGTTTTTTGGCGGGTGCGCCTGCCTAGTGGGGATATTATTTCCTGCGAGTTCAGCGAGATTAATCAGGTAGACCGATCTCCTGAAAATGAAAAATACGTGGACGAATATAACCGAGGCTTAATATGA
Salmonella phage iEPS5	13	54	14	YP_008240237.1	ATGAAACTGAATATTACCGCGCCGGGCCTTTTCTTTAATCGTAGCGGCGACCGCGTCACCGTGGATCAAATCGTTTTAGAGAATAGCGCCGGGGCCGTCGTGTCATTCCCGGTTAAGGGCCGGATCTGGAAAATGTACCGGGGCGCATACCGTCCGCGCGAGTTTAAGATCTGGACGGCGTCTGGCAAGTTTTACGCGGGCGAACAATCCCGATCGCCGTGGGATATTGTCGGCGAGGTTGTCGCGGACGATGTGCGCCCAGTCTACTGGCAAGATCTGACCGATGACCAGAAAGCGCAAGCCGCCGCCAAATATCACAACGGGGATGGCACGCCGGGCGATTATTTCACCTATACGCCGGATCAATTCATTGTAATTAATGGTGACGTGTACGATCTG…
Salmonella phage iEPS5	13	96	14	YP_008240267.1	ATGGCTAAACAGAAGCCGCGCGGGATTCGCAATAACAACCCGGGCAACATCGAGTGGGGGTCGCCGTGGCAAGGTCTGATCCCGCGTAACGAGGCGACGGACAGCCGCTTCGCGCAGTTCAAAGACCCGGCATCCGGCATCCGCGCCATTGCTGTCACCCTGACCACCTACTACGACAAGCGCAAGGCCAACGACGGCAGCAAAATCGACTCGGTTCGCGAAGTGATCGAGCGGTGGGCACCCGCCGTTGAGAACAACGTATCTGCATACGCTAAACAGGTGGCCGCCGTTCTGGCCGTTGACCCGAATAGCGAAACGCTGAATCTCCACGACTACGACACCATGCGCGGTCTGGTGGAAGGCATCATCCGCCACGAAAACGGGAACCCGGAAGCGTTC…
Salmonella phage iEPS5	13	70	14	YP_008240289.1	ATGAATCTTTTGACTATGATGGCCGCCTCCAGCCTGCCTAACTATCTGGCTGGAAACGGCGACCTCGGCTCTTGGGAGCCAACCCAAATCTTCGCAGGTGAAGCGGATATTGTGACCGAAGGCGGTGCCGCTGGCGCTGACATCGAGATCTATCAGGTTATCGCGAAGAACGCCGCTGGCGCTATGGTGCCACATGACCCGACTGCGACCACTGGCACGTCTCCGGACGAAGTACCAGCACCGCAGTCTGTGGCTATCGGTATCGCAGCGCAGCCCGCGAAGTCCGGCCAGAACGTGCCGTACTACATCGGTGGTGTATTCAACCACGCTGCCCTCGGTTGGCACGCGTCGCTTGATACGCTGGCAAAACGTCAGGCGGTCTTCGACCGTACTAACATC…
Salmonella phage iEPS5	13	161	14	YP_008240264.1	ATGAACGTGAATATGTGTAACCCGGCGGCCAAGCCCGTCATGATCTATCTGGCCGGGCCGTACCGCCCGTACATCATCGGTTCGGGCTGCACCGTTCCGACGACGGTCAACATCCTGAAAGCCGAAGAGACGGCCGTGTCGGTTGTCGATCAACTTTACGTCCACAAGATGTTCCCGGTTACGCCGCACTTGAACACGGCCCACTTCGAGCACAAGACAGAGGGCGAGATACCGGACGAATATTGGCTGGAATGCACGATGGAATTGATGCGCCGTTGTGACGCGGTTCTGCTGATTGGCTGCGATGCGGTGCGCAGTTCAGGTACCCGCGCGGAGATTGAAGAGGCGAAGCGGCTGAATATCCCGGTCTTCAATAACCTCGATCATCTGGTGTCCTCA…
Salmonella phage iEPS5	13	130	14	YP_008240279.1	ATGGCTTTGAGCGGACTGCGCCCCGCGCGCGAACAGTTTAACCAAGCAATCTACGACGCCCTTAACGGGGCGTACCAGCTTTACGTTCAGGACGTCTTCGGTCAGGCTGCGGCCAACCAGACGTACTACATGGCGAAGTGGATGAAGTTGAAGGCCGGGTCTTATACGGCGGTCATGTATGTCGATGACTCCGGCACCCTGTCTATCGATCATGCCGTCGTCGCGACTGCGGCCATCGGCACCAATCCGAACAGCGGGGAGTTTACGATCTCCGCCGACGGCGTGTACCGCTTTGACTGCATCTACTCCAACGTCCCGGCCGACACCCCGGCGTACATGGCATTCCAGCTAATCCTTGACGGCCAGACCGTCGAGGTTAGCCGGGCCAACGACTTTATC…
Salmonella phage iEPS5	13	127	14	YP_008240303.1	ATGAACTACTGGCAAGAGTACGGCGAAACGCTTTGGGGGAATGGGTACACCATCGTACCTATCTACGCCCCGGACGCCGATAAGAAGGGTGCGGGCAAACGCCCTATCGGTGAAGATTGGGAACGAACAATCAATGATAAGGAGCAGATCCAGCGTTGGGCGAAACGCTATACGAATAACGGCATCGGGATTCTGACCAAATACACCCCGGCGGTTGACATCGACGTTTACGATGAAGACGCCGTGGCGCACATGGCAGACTGGATCGCCGAGAACGTCGGTGCAGCGCCATGTCGTATCGGCCGGGAGCCGAAGAAACTCTACCTGTACCGAACCGAAAACCCGTTCGCCAAAGTGAAATCCGGCGTGTGGGAAGACGACTTCGGCCAGCGCCATGCA…
Salmonella phage iEPS5	13	95	14	YP_008240236.1	ATGAATAAAACCGGATTTTCGGGGAACGCCGCAAGGGCCGCGATCAAGTTTACCGCATGCGGCGCGATCGTGGCGTTTATCGGGGCGGCGGTTATTTTCGGCGACAACGTAGGGCCATATAAAGTGTTTTTGTATACCGTCGCCGGGGGCGTATGTGTGCGCCTGATTTGGCCGACTCAAGACGAAGGCGACGCACTTATAAAACGGGATGACGGGCCGTAA
Salmonella phage iEPS5	13	0	14	YP_008240248.1	ATGGCCGCGACTACCGACAAAAGCGTGCGTGAAACTCACGAAAAACTTCTGCTCGGGATGAAGGACGGCGATTCGTTCTTTATCGAAGGCGTGAAGCCGCAGGATCTTGGCTATCTGCGTCGAATGGGCTATCGGCTTAACATCCGCCTGTCCATCCGGTTCACGTTGCAAGACCAGATCTACGGGAAGATGGGTACCCGCGTTTACCGGGACAGAGCGGACAAAAAGGAGTAA
Salmonella phage iEPS5	13	37	14	YP_008240255.1	ATGAAGAAGATCGCTGCGCTAACGCTGTTTGTATTGATTATCTGCGGTGTGCTGTTTGTCATTGGCCGTGTGGGCGCGGCGATCGGGTGTAACGACGTCAGCGTCCAGACCGAACTACCAACCAAATACAGCCCGTTAAGCGGCTGCTACATCAAACGAGACGGCCAATGGGAGCCGTTAGACTGGAGACTATGA
Salmonella phage iEPS5	13	157	14	YP_008240246.1	GTGGAAGGCATTGAATTCGTTCGCGTGCAGTACCAAGAACTGCGCAAAGTCCGGTTAGACCAAATCACCTGCAAACTGTCTGCCCTTGAGACGTTTTTCAAGGACATGGAAGACGACGTGCAGGCCCATAGTACCAAAATGCTCGACCTCGCCACGCTGGACAACGACGAGGCGGCGTATAACACGGTCAGCGACCAGTACGCTGAATCAATGGCGGGCCTTCGGGCGGCCAAAGAAGCACTACGCGCCGCGATGTTCCATGCAGCGCAATCCATGTACCACGGAGCACCAGCCAATCTAATCAACTTGGGAGCCATAGAGAATGAAAATCAAGGGTTATGA
Salmonella phage iEPS5	13	61	14	YP_008240292.1	ATGACACCAGAAGAATGCCGCGCGCAATATCGCCTCATGCTCAAAGAAGCGATGGATGCGTACCACCAATTAAACCTCGGCGGCTCGGTGCGCGTCGTGGTGGATCAGAACAGTGAACGCGTGGAATATACCGCAGCGAACCGACAAAGCCTATGGGCCTACATCGTTCGACTGCAAAACGCGATTAATTCGGACAACCCTTGCGCGGCCTTCATGGGCCTACCAAGTTCACCAGCAGGATTCTTATTCCCATGA
Salmonella phage iEPS5	13	112	14	YP_008240299.1	ATGAGTAGTAAGTCACTGTTAGTCCGCATCATGCGGGAATTCGGCGGTGGCGGCCACTCAATCTTCGCGCCTTCTGCGTCAGCGCGTTGGATCGCATGTTCTGGAAGCCTGATAGCCGGGCTTTTTGAGCATGACGAAACCATCTACGAGGCGGCGGAAGGCACGGTGGCCCACGGAATCGCCGAACAATGGCTGCGAACGGATGTCCGGCCAACCCATTTAATCGGTACAGTCGAGACGATCACGGAAGGCGGTGTCAGCCATGACATCCCGATTACGCGGTCAATGCTCGACTCGGTTCAGGAGTACGTGGACTGGTGCCGATTTGAAGAGGGTGAAATGTTCACGGAAATCCGGGTCTGGTTTACCGACCTGATGCCGCGAGCGAACCCGGATGAA…
Salmonella phage iEPS5	13	49	14	YP_008240288.1	ATGGCTGGACTTTACACTACTTACCAACTGCTCGAAGTACAGCGCAAGCTGAAAACGCTGCCTGCGTTCTTCCTGCAATGGTTCCCGCGCCAGATTAACTTTCAGGAAGACATGATTGCCTTCGATAAAGTTATTCAGGACGTAACCCGCGTCGCTCCGTTCGTTGCACCCAACGTACAGGGCCGCGTGATCAAAGAAAGCGGCTACAACACGAAGACTTTTAAACCTGCCTACGTGAAGCCGAAACATGTCATCGACCCTAACATGATCATCCCGCGTCAGCCGGGTGAAGCGTTGGGAACTGGCACCCTGTCTATCGCGCAGCGCCGCGACCGTGTCATCGCATATCTGCTGATGAAACACCGCGCCATGCACGAAAATACGTGGGAATGGATGGCG…
Salmonella phage iEPS5	13	9	14	YP_008240272.1	ATGCTGAAATTTATGGACGGTTTTGACCAGCTACGCGGCTGGTCTGACGTTACTGATGGGCTGACCAAATGCGGGTACACCGTGTCTGGCACGCCCACACTGGAGGAAGGGCGTGTGGCTACGCAGATGGCGGTATCGCTGCCGGACACGGCCAGCCTGAAACGCGTGTTCACCTCCGGGGCCACGAAGGTCGTGTTTGGCTTTGCCTTCCGCGCTATCGGGAAACGCCACACCCTCGTCACCATCAAAGATGTCGCGACGGTTACGTGGGACGAGACTAACGGGAAGATCACGGCCGCTGGCGGTACCGGAACAGCGGTGCTGCTGCTGGACTTGTGGTACTACATCGAAGTGGTTCTGGACAAGACTACCAGCACGATCGAGGTGTACGTGAACAAC…
Salmonella phage iEPS5	14	101	28	YP_008240262.1	ATGGCTACGATGAAAGAGCGCCACAAGATACCGCACTTCCAGTACAGCGGCGGGATCTGGTACTGCTACCGGGCGTTTGACGGCGGCGCAAAGTCTTACCCGGAATACTCGCCCACCAGCCACGCCGAGCTATGGTACAGCGACAAGGCGATGGCCCGCATGGTGGAAGTGTACGGCTGGTGGAAAGCCAAAGACCCGAAGAACGCCCGCCTGACCGATGCAATGCTGCTGCGTTACGCCGGGGCCATCCGCTACGTGGAAGAGGGTAGCCGCCGGAAATGGGGCATGGTCATCAAAGACCTGCGCATCTTCGCGGAGAACGTCGGTAGCCGCTTCTCGCGGGAGTATTTCGCCCGGGCAAGGAAAGAGGACGTCAAGCGCGCGAAAACAATGCGCGGC…
Salmonella phage iEPS5	14	17	28	YP_008240285.1	ATGCCTGTTAACGTGTTAGCGATCGGCTCCGACGAGTTGAAAGGGTATCTGGAACAGGTACCGGAAATCGCTAACAACTCGATCCGCATGGCGATTAATAGTGTGGCTGCTGGCAAGGGCATGACCCTTATCAAGAAGTCGATGACCGACGAGATCGCCTTCCCAACCGGGTATCTCAACGCAGACCGCCTCAAGCTGACTAAGCGCGCCACCACATCCAACCTCGAAGCTGTCATTGTCGGCCGTAAGCGCGCCACCAGCCTCGCCCGTTTCGTTACAGGCGGCGCAATGGTGACGAATAGCAAACGGCCCGGTGGTGTACAGGTGCGGGTGAAGAAGGGCAAGACGACGTACCTGAAAAATGCGTTTCTTGTGCGGCTGAACAAAGGCGCGAGCCTC…
Salmonella phage iEPS5	14	35	28	YP_008240284.1	ATGAGTCAAAGGCTTGACATTCTTAAAGCATTGACAGCGCACCTTGAACAGATCACCATTGAGAACGGATACGCCTACGACCTGAAAGGTAAAGTGTATCGCGGACGCGACCGATTCGGTGCGGACTTCACGTCCAAACTGCCAATCGTGTCGATCCTCGAAGCGAAGGCCACGGACTACGGAGCCTTTGCCAACGAGGAACAGACCGTACGAATGGACGATTGGGTGCTGCTGGTGCAGGGGTGGGTCAAAGATGACCCGAGAAACCCGACCGACCCGGCGTACGAACTGCTGGCCGAGGTGGAAAAGCGACTGGCGATGTTGGTGGCGAAGGACGAGAACGGACAACCGATGTATCCGGCCCTCTACCGCTTGGGTGGGAAGATTGCTAAACTCACA…
Salmonella phage iEPS5	14	117	28	YP_008240274.1	ATGCCGAAAAAGACAGCCCCGAATCAGGGGCTACCCTACGGGTGGATTCGCGGGGAAGACTATTGGGGTGGCCCGATGTCCGACTCGCAAATCTTCCTCGACACCACGCTATTCCTGACACTGGAATCGCTGACCTTCTCCGCTCCGCCGCCGGACGTGGTGGACGGGGCCACCTACGTCGTCGCGGCTAACCCGACGGGGGCGTGGGCCGGACATGAAGGCGATGTGGCCGTGTACGTGGAAAAGGTCTGGACGTTTTACAAGCCTCGTTACGGATGGCGCGCTCGCGTCCGTTCGTACGAGAAATTCTTGTGGTTTAACGGCACGACGTGGCTTGACGAGGCGACCGGGGAAGACCCGGTCAACCCTGACCCCGACCCAAGCGTTAAGCCGAAATGG…
Salmonella phage iEPS5	14	6	28	YP_008240258.1	ATGGCCGATAAAAAATTGAGATTCGGACACCTCGAAACTGGCGATATGACACTGGAGCGTAACAGCATCCGTATCGGGTACAGCCCGGAAGTAACCTTCGCCGTGAAACGACGCGTAGAGCGCACCACGCCGACGCAGATCATCGTAGGGAATACGCGCTACCGGAAGGGCGATGGCCGCGCCATTGGCGAAGCCGGGTGCCTGTTTACCGAGGACGACATCGGTGAAGGGAAAACGGTCAATATCGAGATCGTAACCGAGGCCGAATTCCGGGAGATCCAGAGCCTGTTCTACGAATTCAAGGCCGGAGTTTTGGCCGCGTGCGAAGGGTATGACATCACCGCTACGGACTTGGCCGTCCTGTTTCGCGAACGGGAAGTGCGCGAAGGGATAGTGGCG…
Salmonella phage iEPS5	14	67	28	YP_008240268.1	ATGAGCGAAATGGAACGGGAACGGCCGGGGGATACCTCCGGCGGCATCAAGTTAGACTTGTCTGTCAATCTCCCCACGATTCTGACGATGGCTTCGATGCTGGTGGCGGCGGTACTGTACGTCAATAACCGCTTCGCCGACCTATCAAATCAGAACACGCAGACGGACACCCGGCTTACCAACGTAGAGAAACGTCAGGACTCCACTGAAGCGGCGTTCACGGTTCTCCGGGCCGAAACCGTCTCGCAAAACTCCGCCCTTCGTTCAGACCTTCGCGCCGACATGCGCGACCTGAAACAAAGCGTGGATACCCTATCTTCCCAAATGATGAGGAAATAA
Salmonella phage iEPS5	14	19	28	YP_008240249.1	ATGGGAGCCTATGCCACGCCCCAAGTAGACCAATACTGGCAGGTCAGAACGACAGGCCAGATCATGCTGATACGCCAGCCGGAGAACCATGTGTTCAGTCCGGAATGGCACCTGAACTACCGCCGGGTGCGACTGCTGCATCATCCGGAATCCTCCTGCGTCTTTGTCGAGGACTACGGCACCTGCCTGAGCGCGCTGGATGACCCATGCGTCATCGAACTGGACTTGAAGGAGTACAAATACTGGAATCTTATTTACAGTAACCCCGACATATGA
Salmonella phage iEPS5	14	75	28	YP_008240234.1	ATGGCGGGCTTATGGTTTTTCGTTGTGACGATGTGCGGCGCGGTTGGCGCTGATAATATGGCGGCGGATTGTCATGATTATGTTATTGACGCGGGGATCTCGTTTGACGATTGCCGCGCTGCCGTGGCGGCTTATCCGGGCCGCATTGGCTTATATTCCGCACGTTGTGACCGGGGCGAGGCGGTAGAAGGGGGCAACCATGAATAA
Salmonella phage iEPS5	14	135	28	YP_008240245.1	ATGCAGCCGACTAATACCGCGTTGATGGTGAACAACGCTATTCACCCGAAAGGCCGCATCGACGTCGTCCCGGCGTTCCGCGCTATCGAGCGGATCTACAGCGTGACCATCCATGCCACGCACACCGGGATCAAGGTGTCGTCGGCCACGAATCACCGCGTGACCTTCTATCAGTCCGGCGACCCGGCCATCGCGAAGCACGGCAAGGCCCGTGGCGCGGACGAATGTGCGGCCATGCGCATGTACATCGTGAAGTTTCTGGATTGGGCCATGACGAATATGCCATGCCCGGAAGTGCAGAATGTCGTCGTGGAGGTGGCTGGTGGAAGGCATTGA
Salmonella phage iEPS5	14	167	28	YP_008240256.1	ATGAAAATTCCCGCAGGAGACGTTAAGCCGGGCGTACTCGCGACCATCTTTGGCGAGCAGTTCCGCCTTCGCTATATCACGTATCACAACGTCGGCAGCGTGACGCTGCGCTTCCAGCCGGGCGACGAGCCATTGTCACCGTTCACCGAGAATGACGTGCTGACCATGACCGTTCCGCGCACGTTCGAAGTCGAGGTGGACACCGATGGCCGATGA
Salmonella phage iEPS5	14	5	28	YP_008240247.1	ATGAAAATCAAGGGTTATGAGAAAGCCATTATCCTGCACCTCGGCGCGCTGTATGACGCGGCCAACGACGGTAACGAGAAGGTCAAGCCGCTGCACCGCCTGATCCTGAATCTGCCGAACGTTGACGAAGAGGCGGTGACGTCTTTCGCTAAAGGAGCGTTAAGCGATGCACTCGAAAAGCATGAAGTGTCAGATCCGCCGGAGGCGTCTTACAAGACAATGGGCTTTGCAGCGTACGGCGAAGAGGTTGACAGCAAATTCGCCCTCGCCATCCCCGGGACAAACGCCATCGTCTTCCAGATCGAGAAACGCGAACGTGTGTTGCCCGGCGTCAGCGTACGAAATGAAGTCGTGAAGCGCATGGCCGCGTTGCGGGAGAAAGAGATCGAGGGTTGGGAG…
Salmonella phage iEPS5	14	62	28	YP_008240287.1	ATGCCAAAACGTAAAGTTCTCCAGACCGTCATCGTTTACCGCGACGGCGCGCGTATCAAACCGTCCATCGGCGAGATCTTCGATTTCAAACAAGCCGAACTGGACAGCATCAACAAAATCAACCCGGATGCCATCGGCCGCCCGGTGATGGAAGTTGACGTTGAAAATCAGGCTGCACAGGAAGCCGCAGCGCAGCAGGCGAAAGCTGACGCGTCCAAAAAAGACGAGAAGGCTGACGGTGCTAAGAAAAACGCCAAAGACGATAAAAAGTCTGGCGCGGAAGATGAAGTCTAA
Salmonella phage iEPS5	14	73	28	YP_008240232.1	ATGGATAAGGCGCAACGCTTAACGGCGGCACGTATGGCGGCGGATCGGTATGCCGGGATCGCACGGGCAAAAGGTTTTAAGCGTCATATTGATGGCGTGACTTTTACCCGGGCTGATGCGGATCTAACGTGGGATGACCGGGCGCGCGCTTTCCGTGTGACGCTGTACAAAATGGACGGGGCCGCACGTCTTTCCGTTGCCACTGTACGCGCGAATGCGATGCTTAACGTGCTGTTAAAAGCGTTTATCTAA
Salmonella phage iEPS5	14	156	28	YP_008240243.1	ATGAGCAAAGAACTAAGCCCGGCCGAACTGACTGGCGCAATGATGACGACCGAGCCGGATGTTGAACTGCCGTCACGCGTGCGCGTGTACAGCGTCGTGGGGAACCTCATTGCGCTGGAAGTCGGTGGCGTGTACACCCTGTCCCAAGAACTCCCGCTTGACCGTACGCTTTCGCAGGTACAGGACGAGGCCAATGCCCTCAAAGCGAAGATGCGGGCCAGCCTTAATTCTTCCATCCGGAACGCCATGAAACACCACGGCCAACGGTTCAGTATGGAATCCGCACTGGTGACTTACCCGTCTGGCCGCATGTTCATTCAGGCCGTCGTAACCTGTACGGCCACCGACGTCGCGGACGACGACGAAGTTTAA
Salmonella phage iEPS5	14	47	28	YP_008240244.1	ATGAAAACAACGCACCACCCTATTGAACTGAGTCCGGTACGAGACATTGCCCGTACGGCCTTTATCTATAAGAAGCCCGGCCAAAAAGAGGGCGAGATCTACATCGAGAAGGACAACGGTGACACCGAGATCGCCACCCCCCTGACCCGCGCGGACGCCATCGCATTGATCGCCGGATTGCGGTCTGCCTTCGACATTCCGGACGAGAACGCCGAGAAGGTCGAACTGTTACAGCGCCGCCTCGACCAGACCCAAGACCACATCGAAAGTATTTCGCTGGTCACGGCGGCCAACATCATGTTCGAGAACGGCCTGCGCACCGCAGTTCTTACGCCGTCCCGCCTGATCACCGGGCAGATGCCTGAACTGGAAATCGACGCGACTCGCCCGGACACCATC…
Salmonella phage iEPS5	14	116	28	YP_008240283.1	ATGAACGATAACTACCAAAACAACTACGTGGTAGGTCGCGGAACGGTCTACTTTGACCGATTCCAAGACGGCACTAACCGTAAGACGGGTGAAATGTATTTCGGTAACACGCCGGAATTCACCATCAACACCGATTCCGAAACGCTGGATCACTACTCTTCCGATCACGGTATGCGCGTGATGGATGCGTCCGTCCTGCTGGAAGCGTCTCAGGGTGGTACCTTTACCTGTGACAACATCAACGCGGATAACCTCGCGCTGTGGTTCCTCGGTGAAGTATCGAACACCACTCAGACGCAGCAGACCGACGCGAAAGAAGTGTTCAACCCGATCATGCGCGGCCGTTACTATCAACTCGGCACCACTGACGATAACCCGACGGGTGTTCGCAGCGTGACT…
Salmonella phage iEPS5	14	172	28	YP_008240259.1	ATGCTGACTATCACCGCCGAAGAAATGTATAAAGCTGCTACCGATCACCACACTGCCGAAGCGATTGAAGTGCGTGGCGAGGTGGAGCATCTTATCCGCCGGGCCGCATCGGCCGGGCTGACAACCACTACGGTCGCGCTGTTACACAACGACCACCCGCTGTCCGATAAATCCCGCGCCATGCTGATCGGCTGGATAAAGGACGCCGGGTTCGAAATCTATTCCGATCCTGACGAGCCGCCATGCACATTGCAAATCTTATGGGGGAGGGCCGCCGCATGA
Salmonella phage iEPS5	14	152	28	YP_008240253.1	ATGAGCCAGTATGTTGATGCACTCAACGCCATGAAAAACATGGACGAACACGAACCAAAGATGATCGGCGACCAATGGCGTACGCCGGAATGGCTGTTTCAAGCGATTAACAAGCTGTACGGGCCTATTGTGCTTGACCTGTTCACCGACGGCCAGAACGCCAAATGCCAGCGCTTCTTCACGGCCGAAGATAACGCGCTGCGGCAGGATTGGGCGAAACGTCTGGCGGAAATTCAGGTGGAGAACCTCGGCCTTCCCGGCTTTGATGACCCGTATCGGATTCAGGGTTGGGCGTATGCTAACCCGCCGTACAGCCAGAAGCGCGCCGGGAAAGAACACCTTACCGGGATGACCCACATCATGCGCAAGGCCGATGAAGAACGGGCCAAAGGCGCTGGC…
Salmonella phage iEPS5	14	183	28	YP_008240252.1	ATGAGCGAACCAAAAGTCACTTACATCACCGACGACAAAAGCCTGAAAGACATCCTCGTCATGGCTATCGAGCAGGAAGGCGGCATATCCCCAAATCATATCCTGTGCGTGGCGCATAAATACCTTCTCGATAACTGCGGCGTTCCGGAAGGGGACATCCAGTCAGTCGATGAAGTCGAGGTGGACGGCGACGCAATGCCCCGGGAAATCCGCATTCACTGGACGCGAGTTAAACGCCCATCGGCGGTTACGCCAACGGCCGCAGAAGTGACCGAGTGGGAGCGCGAGCAGTGCCAGCAGATCCTGAGCACCATCCTCGAAACGGTACGTGCCAGCGCTAAATACGCGAAGATTGCAGGCACCACCAGCATCGGTCTGGCCGGAAGCCTCGCCATGCAG…
Salmonella phage iEPS5	14	150	28	YP_008240298.1	ATGGCCGAGAAATTAGTCCCTGCGAAAAAAGTCAAGAATGGCGTGCTGTACAAATCTGGTCACATCAAGATTTCTAACGTACGTGCTTCTTACCCGCACCTCGATAAGCCGTACGGCGGTGAAGACGGCGGCGAGCCGAAATACTCGCTGACGCTTTTGATGCCGAAAGACAGCCACGGCGAGATCGAGAAAATCATCCGTGAGCAGATCGAAGTCACCAAGAAGAACCACAAGACAGGCGCGCTGAAAGTCGCCCCGTCCATGTTGTTCATCAAAGACGGTGATACCGATTTTCCGGATAAGCCGGAATGCGAAGGGATGTGGGTTATCTCCGCACGCGAAAGCAAACGCCCGGATGTGTATAACATCGAGCGCGAAGAGTTGACTACCTCTTCCGAA…
Salmonella phage iEPS5	14	46	28	YP_008240294.1	ATGACGAAGAGTAATGCGCCACTGGCAACCCGGAATCGCCGCTCTAATGCGCCGGACGCCGATACCGAAGCGATGATCTTTCAGGGCTGCAACATCACGCAACTGGCGAAGCTGTTTCGCATGGAGCGCCGGGACATCACGCCGAAAATCATGGATGTCCCGCCTGTCGGCGAGCGTGGCGGGTACCCGATCTACGCGGTTCACGAAGTGGCCCCGTACCTCGTTAAGCCGCTGTACGATGTCGAGACGTACCTGCGCCGCATGAATTTCAAGGATCTGCCGAAGGAGTTGTCGAAAGAGTTTTGGGCCGGGCAGCGCGCAAAGCAGGACTTCGACATCAAAGCGGGCAACCTGTGGGAAACCGAGAAGGTGATCGAGCACTTCGGCGAGGCGGTGAAG…
Salmonella phage iEPS5	14	119	28	YP_008240286.1	ATGGCTTCTAACTTCGCCGCAATTAAAGCGAAGGCTCGCAGGGACGTACATGCGTCCCTGTCTGTCGCTGCTCGCTATGAGAATTATGCGCAGGATGTCATCGTAGACGACATTAGCGTCCGCTGGCACAACAAGATCGCCATCATGGGCGACTTGGAAAACGGTGGTTACGCTAACGTTATCGAGGGCATCGAGCGCATCATTTTTATGCGTGACGAGTTAAATGCAAAAGGGATCATGCTGTCCGAAGGCGATAGCATCATCATGACGGCCGAGGGGTACGAGAACGCCCGTTTGGTACTCAAAACGCAGGAACCTATCGTCGGGCCAGTGGAAATCGTCTGGCAGGTGGCGAGGGCCGACTGA
Salmonella phage iEPS5	14	110	28	YP_008240271.1	ATGTTTAAATTCTGTGACGGGTACGACCACTATGCCGAAATCGGCGCGAAGGGTACGGCCCTACAAAGTTATCTGGAAGCCGCCGGGTACGTGGTGCGTAATGCCAGCGATTCCACGTTTTCCGTTGTCGAGGGCCGCCGGACAGGTGCGCGTGCGCTGAAATTCACCGTGGCCGCCAGTTCATCTGTCAACGCCTCACTGTCATGGGGATTCACCACGACGGCCTCGTCAGTCGTCTTCGGATTTGCCATGAAAGCCGGGCTATCCCGTATGCGTATCGCGCGTATCGAGAACATCGTGGACATCGAGTGGGACACCACGACCGGGAAAATCCGCGTAGGCGAGCAGTTAGGCGTCAACCCGCTGATCCTGAACGCATGGTACTACTTCGAAATCGAG…
Salmonella phage iEPS5	14	20	28	YP_008240273.1	ATGGCAAGTTATTTTGATGGATATGAGCAGTTCCGTTCGACGGACACGTCTAACCCGGGAACCTTTATGCGGCTCGCCGGGTACACGGTTCGAGGCGCGATTTCGGCGGGTCTTGGCCGCCTCCCGGCGAGCATCGGACTGTACACGCTGAACAGCGCCTACGAGCGCGACTGGACATGGGGTGGCGACACCCTCACCATCGGCTTTGCGTGCAAGCAGCAGGCGCGTGGCGCGCTATTTGGGCTAAAGGTCGGTGACGCCACTGGCCGCGATGTTCCGCATGTCGTTGTCTACACTGACCCGGTGTCGGCGCTCGTCACCATCCAGACCGGGCCAGACCAGTCGGAAGTCGGGTATGTCACGCCGATCCCGACACGCTGGTATTACTATGAAGTCGTG…
Salmonella phage iEPS5	14	120	28	YP_008240260.1	ATGAACTACATGCGCATGAAAGCTGACCGCACCCACGCCGTCATCGCAGATCTGGAAGCAAAAGGCTATCTGGTGGCCGTCAACGGTGTCCACGACGAGATCTGGTTTGACATCATCCATCAGGTCGGGCCGATGTCTACAGCGGAACGCCAGTCCATTGAAGACCGACTTCTGGCCGCATACAGCGAAGACTTGAAGGAGTGGGCTGACCACCTGCTCGGATCGTGGCGCGAGGCGCACCCGGGCATCGTACGCATTTGGGACGGCGTGCCTGTCCGTAATTTCAACGAAGAGGATAAATATAAAAAATGA
Salmonella phage iEPS5	14	146	28	YP_008240233.1	ATGAATAAAGGCCAATATCGCGCCGCGCGTCGCCTGATACGTGATAATGGGATCTATGCGTTGCGATGGCTGGACGATGACACCGCGCCGATCATGGACGTGTTAGCAAGCCAGCATGATGACCAGTTAAAGACAAGGGCGGCGATCGTGGCGTACAGCGCCCGCGCCGGGCTTCCCTGTAATGTGCGTAAAACGGCGTCACTTGATCTTTTAGCGCGGTACAATGACCGCAAGGCGGCCCACAATGGATAA
Salmonella phage iEPS5	14	132	28	YP_008240295.1	ATGCACGACTATCAGGACGAAGGCGTCCAGTTCATCAAAGACCATCCGTACTGCGGCATGTTCGTAGACCTCGGCTTGGGTAAGACTGTCATGACCGGGACGGCCATGCTCGACCTGATCGCGGACGGCGAAATCAACAAAGTCCTCGTCGTCGCGCCGAAGCGCGTGGCCCGTACCGGGTGGCCGACGGAATTCGACGAGTGGGGCCACCTGTGTTTCTACAAGATGTCGGTCATCGCCGGGAACGCCAAAGAGCGCGCAGCGGCCGCGAGTAAGGACTGCCATTTTTACACGATCAGCGTGGATAACATTGCGTGGCTGTGTGAGCACTTCAAGACGAAATGGCCGTTCGACGCCGTGGTGCTGGACGAGTCGAGCATGTTCAAATCCCACACCGCG…
Salmonella phage iEPS5	14	168	28	YP_008240277.1	ATGTGGTGGGCGTTAGCTATGCTGGTGGCCTCGGTGCTGATCAACGCGGCCCTCGCGCCGAAGCCTGCATCGGCAAAACCAGCAACAATTCAGGACTTCGACATCCCGCAGGTGAAGGAAGGCACGCCGCAGTCCGTGGTATTCGGCGAGGTGTGGACAGCCGACTGGCAGGTATTGGGCTTCGGCAACTTCCGAACCAAAGCAGTTAAAGCGAAACAGGCGAAAAAATAA
Salmonella phage iEPS5	12	27	13	YP_008240275.1	ATGGGAAGTAAAGCCAAGAAGATTACGGTTGGGTACAAATACTACATGGGCCTGTTTATGGGCCTTTTCCGTGGCCCGGTGAATGAGATTGTCGAGATCCGCGTGGGCGACCGTACCGCGTGGACAGGCTCAATCACTGGCAACACAACCATCCAGATTAACCGCGAAGACTTGTTCGGCGGCACGAAGGCGGAAGGCGGCATTGATGGCCCGCTAGAACTGTACATGGGCGCGCCGACGCAGACCGTCAGCCAGAAGTTAAAGAACATGCTCGGTGGCCGCCAGCCGGAATTCCGTGGTGTCGTTACCGCGTATTTCGACGGCCTGATCTGCGCCATGAACCCATACCCGAAGCAGTGGAAATTCAAGGCCCGCCGCTCTACGGCCGGGTGGACTGGC…
Salmonella phage iEPS5	12	74	13	YP_008240250.1	ATGAAGACCCACGTAATGAAATTCGTACCTTTCAACCAAGCGTTGATCGGGAAAGAAGTGCTGTACGTTTTCCCCCTGCCATACGGGCCGCGCTGCCTGATCCGCACCAACGGAACAGACATTGAAGTCGTTAACGCCGATACAACCGACAACCTGACGGGATTCGTCCCGGATCTCGAAGACCACGTACGCCGCCTGTACTCGGCCATGTTCAGCGAGCCTAACCCGAAATACACGCGGAACGGCGAACAGGTCGTGTTCCCGTTCATGGTGTTCGACGTCATCCTGCATGACCGTTCATCCACCAGCAACGACGACGGCAGCGCTGACGGCGTCAGGGCGGCGCTGGAAGATTGGGATGACATTGGCGTACCCATGAACGCCGAAACGGCCGCCATG…
Salmonella phage iEPS5	12	85	13	YP_008240302.1	ATGATGCAAGCGGCTTTGGAGGTAGACCCGAACGCCAGAATGGCCGAACTGGCGAAGGCAGCGAAGATCAGTTACCCGACATTGTTATGGGCCGTGCAGAACAACGTAACGAGCAGCGTGGCCGAAAAAGTTTGCAAAGCTGTCCCTCACTGCGGCATCCGTCCGCATTGGCTGACTAACCCTTCATGGATCAAAACGGACAGCGAAACAGGGGAAATCCTTGAATGA
Salmonella phage iEPS5	12	12	13	YP_008240276.1	ATGAGCAGACACGACGAGCCGCAGGATCAGCCGCGCATCTTTATGCGCCATGCCCGGAAACTCGGGTATTGCAAAAACGGGTCGGAGCGCTTGGCCGAGCGCTTCGGAATCACCTTCGAACAATTCCTACGGGAAGGCTACCCGGTAGCGGAAGCCATGAAGTCCGCAAACCCGCTGCTGCGTAAAGCCGCAGCCGTGGCCCAACAAGAATGGGACGAGGCGCACGCACATGGGAAGTAA
Salmonella phage iEPS5	12	106	13	YP_008240301.1	ATGTCTGGTATCTTCGAACAACTGCTGGCTGAACAACAAAAAACCAACACCCTGCTGGAAGGCGTTCTGGCAGCACTGAAAGGCGGCGCGGTGAACACTTCCGCTGACGCTGGTAGCGAAACTACTGAAAAAACCACCACCACCAAAGGCGGTGCTAAGGGCGGAGCGAAAGGCGGTGCAGGTAAAACCGAAACTAAAGCGGTCAAGCCTAAACACACCAAAGACGAAGTAGTCGCGGCTGTCGTTGCGGTTAAAGACGCGTTCGGCGCGCCGGAAGCCAAGAAAATCACTGCACACTTCGGCCTCGCCAAAGTCGCGGAAGCGAAGGAAGAACACTTCGACGAAATCGTCGAAATGTGTGAAGCCAAACTGGCTGAAAAAGATGAAGGCGGTAATAGC…
Salmonella phage iEPS5	12	170	13	YP_008240282.1	ATGTCATTAGCAGATTACGCACCAGAAATCGAAGAAATCACCATCCCGGCCAGACAAGGTAAAAAGGCTGGCTCGTTTAACGTCCGTGGGCTTTCCTTCCACGACATTTCCAAAATCATCCGCGTCCACTATCACGACCTTGATGGCCTGTTCGACCTGTATCAGAAGACTGCCGGGGAAGACCTGACGGCCATCGCTACAGGGCGCTTCGCCGTGTCGCTGGTATCGGACGCGCCGGGGCTGGTGGCACATGTCATCGCGCTGGCCGCCGACGAAGAAGCCGAACTGGAAAAGGTACAGACGCTGCCGCTTCTGGTGCAGTTCGACGCCTTGAAAAAGATTGCTGGTCTGACGTTCTCGGACGTTGAAGAAGTAAAAAAGATGTTCGCTCAGGTAATG…
Salmonella phage iEPS5	12	53	13	YP_008240241.1	ATGCAAACCATTAACACCAAATACCATAACGGGAAAATCGTTGCGACGTCGTGGAATGGCTGGACGCGTTCAGAATATGACGCGGCGTTATCCAGTGAGCAAAATCACCGCGCCGCCGCTGAAAAGCTAATCATTAAACTGAATAAAGGCCGCTCGATGGAATGGGGGATCGTGAATAGTGCGCCATCCGTGCCGGGCGTGCGTGGTAAAGATAACGGCTGGACGTTTATTATTGGTTATGTGCCAGAAGTCGCGCCCGCTCATATGTCAATCACTGTTAAGTTTTGCCCGGCGACAAATACAGGCCCGGCATACATGCGCGCTTATTCGTGGTTAGTGCCGCGCGGGATCAAGGTTAACTATTCGCCGCGCGTCGCCGACGGGTCAGATATTCAGGCA…
Salmonella phage iEPS5	12	147	13	YP_008240261.1	ATGAAACGCGGATCATTATTCCAGCAGGAGGCCCGCCGACAGGCTTCGGTCATCCGCCAACGCGCGAAGTGGGATCTGTACCCGTTCGTCCGGCATATCGTTAAGCGACTCCTGCGCGGCGACGAAGAAGTCATACGCTCGATGTACGGGAAAGGGCTGCCCGACGTTATGGCATCGTTCTACGGTATTACCCGTTCGCCCGGGCCACGCCGTATCCACGCCCGGTCTGGCCGTCCGTACCCGCTGCCGTTCATCGTGCGCGAAGGCTCGCCGATACACATGGATCCGGTATACCGCCAGTTAACTATCGATCCGTGGCTTTCGCCGAGGGACGCGCTGGCCGCGAAGGGAATCAAGATAGAAAACTCGGACGACATCATCCATCTGCTGTCCGTAAAC…
Salmonella phage iEPS5	12	23	13	YP_008240235.1	ATGACACATGATCAAATCGTTGCGATGGTTGGAAAATATAACATCAAGGCCGATCGCGCCGTGTCTTACAACTTTGATAAATACGGTTCAACGCAAGTCGAGATCCGCGAGGTGGACGGCGGATCATTAATCTGGCGTGCGTGGTCTTATGAAAGCAATTTCGAAAACGTGTTAGAAAGCGCGCTTGATCATTCCGGTGTGCTGAAAACCGCCGACGAAATCGCAGAACAGGAAGCCGCCGCACGCGCTCAACGCTTGCGCACTGATGCAATTTTCTTCGATGTTCACGGGTTCGAAGATGATTTCATCCTCAACCTTTCCGACTTTACCCGCGCTGAAATCGAAGCGGAGATCATCGCGATGAATGCAGAATTAAACGCGGCAAGCGCCAACGCCGAC…
Salmonella phage iEPS5	12	109	13	YP_008240280.1	ATGGCTAACAGTAAAGACGTCGAGCTACGAATCCGGGCGAGGGACTACAGCCAGAAGCCCCTAAAGGCTGTGACCAGTGCCATCGAGCAGATGGCGAAGGCGCAGGACGAACAGCGTAAAGCAGCCGAGCGCGGTGAAGTCTCGACGCGTGATCTGGAAGCCGCATACAAAAAGCTGGAAAGTGCCGGGAACCAACTGCTTAAACTCAACTCGCTGATCGAGGTGTTCAAACGGCAGAATCAGGCCATGACGGAGGCGACGGCCAAGACCGAAGGACTCCGCCAGAAACAGGCCGATCTCCAGAAAGCCTACGACTCCACCGAGAAGGTTACGCAGAAACAGGAACGGGCGCTGGCCCGGGTGACGCGTCAGGTCGAAGCCGCAACCCGCGCGGAAGCG…
Salmonella phage iEPS5	12	77	13	YP_008240278.1	ATGTCTTACAACATTATCGAGACGTCCAACGACAACGGCAGGCCCGTATTTATGTACGAGTTTCGCCTGCTGGATAAATACTGGCGTTATACCTCCGCAGACGCTAAAGTAAGTGCGCTGGGGAGCATTTGGGAACCGATGGGAGTGTCCGACGACGGGATTAAACAAACGGGCGAGGCTAAGACGGATGCGCTAAATCTGACGCTGCCAAACTCGAATCCCGTCGTCGGCCTCTTCATCGGGACTCCCCCCGGCTCCCCCGTAACCCTGACTATCCGACGGATGCACCTTGACGATAACGACCCGGTGGTCTGTTATGTCGGCACCGTCGATAGCATCAATCAGGGCGAAAACCCTACCGTAGCAACTGTCACCTGTTCAACCCTGTCGGCCACGATG…
Salmonella phage iEPS5	12	113	13	YP_008240296.1	ATGGCCGAGCCGATAATCAGAGAATCGAAGGTCGAAAAGCGCTGCTGCGAATACGCGCAGGGGCGCGGGTGGTGGGTGTCAAAATTCACCTCCCCCGGCAAAAAAGCCGTCCCGGATCGCGTGCTGATCCGTGGCGGCATTGTGCTTTTTATCGAATTCAAACGCCCCGGCGAAGAACCAACGGCGCAGCAGTATCACCGCCACAAGGAAATGCGCAAGGCCGGGGCTAACGTGACATGGGTGGACAATTTTGCAGACTTTAAAAACTACATTATCGCCTTTGAGTAG
Salmonella phage iEPS5	12	80	13	YP_008240290.1	ATGGCGCTCAGTCGTATGAACGGCCAGCCGATCGCCATTCGCGAGAATGACCCGACGCTGCTGACCAACATGCAGCAAATGATGTCCTGTGATGATGAAGACTTTCAGGAACGCGCTGAACAGCAGATGCGCGAAAACCTGTGTGCAGCGTATGGCGTTGGCCGACCATCGGCGGACAAACCTTTCGCCTTCTCCAACGGCCTCGCTATCATCCCGATTCACGGCACCCTGATTAACCGCTATGGCGGGTATTACTACGGCTACGTGACGGGCTACAATTTTATCCGCAGTCAGCGTAATGCAGCGCTGGCCGACCCGGATGTAGAGGCGATTATCTACGACGTCAACTCGAACGGCGGGGAAGCAGCGGGCTGTTTCGAGTTGTCTCAGGAAATGTTT…
Salmonella phage iEPS5	11	122	5	YP_008240254.1	ATGGTAGACGTGAAGAAAGAACGCGGTCTGAGAAAGACCAGCAGCGAGAAGTTTGAAGAAGCCATCCTCAACGCGCTGAACATGGACAGTTTTGACTACGAGGACGACGGCGATATGCGTGACCACGCAGTGAAGATTATCAATGACCTGCAATCCTCGCCGAAAAGCAAGGATCAGTACGACGCCGAGGATTTCCGCAATGCCGTGCTGGCGCAGTTAGGGTTAGACCAAGCCGGATACGCCACGCCATTGATCATGAAGGAGCACGTTCTTGGCCTGATTCAGTCGCTGCTCGATACCGAACAGAAATACCTGAAACTGCCGAAAGGCAAGACAGACCCGACTGTCACGGTATTCCATCTGGAGCGGCCAGCGTTGAGCCAACCCACGGCGGAAATC…
Salmonella phage iEPS5	11	191	5	YP_008240293.1	ATGAAGTTTAAGAGCATCGGGCAGATTATCAGTTCGGTGGCCGAGCAGTTACGGCCGCCAATGCGCATGACGGTGGCCGACGCGGCCGCCAAGTATCGCTACGTCAACCAACCCGGCGCATACGTCGGGGATTGGCTTAACTCGACGACGCCGTACATGGTCGAGCCGATGAACATGATGAACAGCCGGGCGTACGACAAGATGGCCTTTGTCGGCCCGGCGCAGTCCGGTAAAACCGATGCGCTGATCCTGAATAGCATTGTCTATTCGGTGAAAGTTGACCCGATGGATCTGATGGTCTACTGCCCGACGTCAACGGCCGCGCGCGACTTCTCGATGCGACGTGTAGACCGTCTTCACCGCCATAGCCCGAAGGTGGGCGAAATGCTGATGAAGAAC…
Salmonella phage iEPS5	11	50	5	YP_008240297.1	GTGACCGATTGCATTAATCTGGACTATGAATCCCGAAGCCGGGTGAACCTTAAAACGAACGGATTCGACCGATATTCGAACGACGAATCGACTAAAATTCTGATGGGCGCATGGTCTATCAATGGCGGAGCGGTGCAGCATATCGACCTTCACCGAGGGAAGAAGTTGCCCGGCGAACTGCGTGAAGCGCTGGAAGACCCGGCCGTCGAGAAGTGGGCCTTTAACGCGCAGTTCGAACGCGTAATGACCCGCCGGGTGCTCGGCATCAAGACGCCGTATAAATCGTGGCGCTGTACGATGGCGCTGGCGTACATGCTCGGCTTTGCTGGCGACCTTCTGGCCGTCGGCACGCAGATCGGCTTGCCGGAAGAGAAACTGAAAGACCCGGAAGGCAAGCGC…
Salmonella phage iEPS5	11	98	5	YP_008240291.1	ATGACCGAGAAAAAGAGAAGCACTACACAACGGGCGAAGAAAGCGGCAAAGACCGCCGACGTCGCTACGTTGGACGCCACGCCGCAGAATCCTTCGGCACTCGGTGGCGGATTAGAGGGGGCTGAACGGAACACGCGTGAAATGTTCCGCTGGACGCCTGCCATCATTTCACCAGACCAGCAGATCGCCCAAGACGGTACGCTGGCGCTTTCGCGTGCGCAGGACATCGTACAGAACGACGGCTACGCATTTGGCGCGGTGGCGATTCACCGTGACAGCGTCGTCGGCTCGCAGTACAAACTCAACTCGAAACCGAATTCGCTGGTGCTCGGCGCGCCGGAAGGTTGGGCGGATGAATTTCAGGAGGTAGTCGAGGCGCGCTTCAACATGGTGGCCGAG…
Salmonella phage iEPS5	11	90	5	YP_008240251.1	ATGAGAATCGAAGCCAATGGTGGAAGTCATTTATCCGTCGTGCAGCATAGCGACCAGTTTTATTGTCGCGACTGCCAGAAGACATGGGACGCGAATGACATCGACCCGCCGCCATGTACCGCGCCGGAGTCAGACGAGCCGAAGAAAACGATCTGGAAACGCTGGCAAGGCGGCCCGGCCTGTCTCCAGAACCTTCCGAAAGACGAGCCGAAAGCAACTGTTACGACCACGCCCACCGGACGTCGCATTTCGGCCAGCCCGGCTTTCGCCTATCCGTACGGCACCCCGGCGTCCGGAGAATGCCGAGCGGTACCGCCAGTGCCGCCGGAGTGGATCGCCGAATACATGAGCGGCGTCGATAAGGTCGTGCAGACCGTCGGCGCGTACGTGCTGTACACG…
Salmonella phage iEPS5	7	86	2	YP_008240257.1	ATGGCCGATGAAGAGTTAAAACTTAAAGTCGGTCGCACCTATCGCGGTAAACGGCCGCAGAACCGAAACGGACTGGTGAACGACCGCACCATCCTGTACATCGGGGCCACGCACATCCAGTACGACGGCCCGGTCGTAGGCTTCGGCCGACACTACCCGAGTTGTACCCGCGAAGCGTTCCTGAAATGGGCCGAGCGCGACGTGACTGACGAATTACCGAAGGGAGAATACGCAGAATGGCCGATAAAAAATTGA
Salmonella phage iEPS5	7	68	2	YP_008240266.1	ATGCACCTCGGCCACATTTTTATCCGCGTTTGCCTGTTCCCGCAACGTGTCGTAGTTCTGGTTATTAATCTGATCCTGTTTGCCCTTCGTGCGTCCTGCCCGCCAGACGCCGAAGAGGGCTACAACGAAAACGAGCGCCGCAAGGACGCCCGTCTTGATCCGGGCGAGTAG
Salmonella phage iEPS5	3	30	1	YP_008240304.1	ATGCACCACCTTAATCCTAACATCCCGCCTAAACAGCGTGCCATTTATGCCAAATACTCGTTACGCCGGACGTTAATTGATACGTTCTTGCGTGCGATTGCCGAATCGGGTTTAACGCAAGCAGAAGCGGCCGAAAAATGCGGAGTTTCGCAATCCTATATCAGCACTTTTTACCGTAAAAAAGACGTCTCAATCTCCACGGATAAAATACTTCACATGATCGTTTGCTTAGGTAAATCGGTGACGTTCCGGGTGGGGGATAGCGATGACGAAAACTGGTGTAAATTGCTGAATTATTCAGACGCCGAAAATGATGAAGTGTGA
Salmonella phage iEPS5	9	107	2	YP_008240300.1	ATGAAGGCGGTAATAGCGAAGAAGACGACGTTTAATCTTTCGCCCCGCATCGGCTCCCTTCGGGGGGCCGTTTTTCACACCAACGGAGAGGCAATTGTGACCAGCATTACTTTCACCAACGTAGCAACATCCGGCGGCGCAGTTCTCGCGCGCACTTGGGCGGAGTTTCGTTTTCAAATCGGTGATCGTGATGTGCTGTTCAGAGTTACTTCACCTGTTTCGAAACTAGAAGCGCCGCTGCTCGTAACCCATGCTGCATCGGGATATCGAGTGTGCGACGTCTGGTGGGACGACGTGGCGAAGACTCGCTTTAACGCAGGCCGCAATAATTACAGCGGGGCAGGCGCTAGGGCATTGGTAGCGACGATTGAGCGAGTCGGCGAACACCGATTCCTCAAT…
Salmonella phage iEPS5	9	7	2	YP_008240281.1	ATGTCCGAGGGACACCCGGCCGCCCGGCATTACCCGTTAGGATATTTGTGGTCAGAAACGAAAATCGCGAAGCGCCGGGTAAACGCGGGTTATGTCACCCAAAGTTTACTGATGCAGTCCTGTATCGGCGCTGTACTCAACGGCAAGAAAGGCGGGAAAGAGTATAAAAAACTAATCAAGGAATTATCTGATGGCTAA
Salmonella phage iEPS5	4	100	3	YP_008240239.1	ATGCGTACTATTTCACTTTATACCTTTAATGAACTGTCAGACGTCGCGAAAGCAAAAGCGATCGAAAATTACCGCCAATATAAGAGCGGCGATCAATTCGACTTTTCAGAATACAAAGAAAGCCTCCGTGAATTTTGTGATGATCTATGCGTCGAGGTGCGCGACTGGTCATACGGTCTAGGGGGTTGCGATGTTCGCTACGAAGTTAATCATAGTTCAGATGTGGAAGATTTATCCGGCGTACGTGCGTACAAGTGGATCATTAATAATGTTAATGCGTTTAATATGCGTCGCCGCGTTTATCGTGAATACCGTGAAGTGAATAACCACGGTTTTAAACAAAAGGCGTCTTTCGTTAAATGGGTTAGCGGGGTGTTCAACGCGTCCGACGATTGCCCG…
Salmonella phage iEPS5	4	165	3	YP_008240240.1	ATGTTAATGGCTATTATCTTGATCGGTTATTCAATAATTGCGGCTGTTATATATCACGACGCGCGGGCGGTATGGCGTCGCTGTAAGGTTGAGCGCCGTTATTCTTTCGGGCGCAAAACGTTTTATTTACGCGAGCGTAAAACAGGCCGTTTGATCGGCTGTTCAAATAATTTTTTCACTCTTCTGTTACAAGGGGCGTAA
Salmonella phage iEPS5	4	8	3	YP_008240238.1	ATGGGTCATATGTATGGCGTTATCTTGTCAAATGGTACGCATTGCGACACGTCAACCACGGAAAAGGGCGCGAAAAATTATGCCACGCGCCACGGGTACAAGGAAGTAAGCCGCCGCCTGAATTGCGGCTATAGCGTCGAAATCGTAGCACATCGCGCCGGGTCGAAATGGATCGCCGGGCCTGCTAACCACTCAACCAAATAA
Salmonella phage iEPS5	10	133	1	YP_008240269.1	GTGGCGGATGAAGACGTAGGTATCAGCGCGGCCAAGTTGGTCGGCGAAGCCTTGCAGTGGAATGGCGAGAAGCCCAAACTCACATACCTGTCCCGGTGTGTGGGCGAAGCGTTAGCCATTTCCGCATTGAACATGGACGCGGCGAAAAACTTCGGGGAGGTTTTGCAGTGGGACGGTAAATTGCCAACCGTCTTCCGCGCGGCCGAATTGGTCGGCGAAGTGCTGGCGATTCAGAAGATGGAGATCCGCGCGTCAACGATGGTCTGTGAAGCGCTGGTCAAAGAGCCACAATTTATGGCGGCCGAAATGATCTGCGAGGCTATCGGTCAGGCGGCCACGGAACGGCCACCGCTTTACGCAGATGCGGTTTATCAGTACGTCACGCAGCACGATGTCGTA…
Salmonella phage iEPS5	8	187	2	YP_008240270.1	ATGCCTGTAGTTTGGCACTGCGGTTTTAATGGGATCATCAATAACACGATGAGTCAGGGTCAGTCGAACCTGTATATCGGTACTAACGATAACTGGACGGTAAGCCAATCCCTCGCCGCCAACAATTTAATTAATAGCGTTTTTGGTCGTGGAAACGGCTACCAAAACGGCGGCTTTCTCCCTTTGATCACTTACTACGGACGTAAATGGACGTCATCCGGGTCGTACGGGTCGTCTTATGTTTTTGGTCGTGTTAAGCCGTCTTTCTTTGATAACTCCGTGCCATGCCTAAGCACCGAACAATACCAACCTGCTAACACTTCCGACTGGTGGGGGGGATGGCAGTTCCGTGTCGATTTGTGCTGGCCTTCGGCGGAACGCCTGACGACGTCGTGGCGC…
Salmonella phage iEPS5	8	34	2	YP_008240242.1	ATGGAAAAGGTATATAACGCGATCAAAGGTCAGACGTTGCAACATTGGTTAACGATTGCCATCAAGCGCGACGAAAACGGAGACGCGACGGTCGAACTACGCAGCACGATCCACGTTAACCGGGTGAGCACGCTTTCTTTTTCATGGGGGAAGGAATTCACCGACGCCGATATTTTGAATGATGCGGATTTATTACGCGTCATTTATCAGAAGTATGGACGCGAAATTTTCACCGCTGATTTTACACGTAACATCTAA
Salmonella phage 37	2	139	15	YP_009221422.1	GTGGTCGGACAGCAAGACCTGTATAACATTGACATTTCCAAAGTCAGCACACGTCTGGCGTCGATTGAAGCGGTTAACGTCCGGACGATGGCCCGAAATCCGTTGCTTGGAAATAGGCAATCCGCCGCGATCGCCAAGTCCGGGGCGACCCAAACCCAAAGCGAGAACACATCGACGCTAGAACAAGGCGGCCTGTGGCGTTTCAACACGTTGCAGATGGTGTCTGACCCGGCGGACGGCGCACGTTGGAACCTTACAAAACTGGCCGGGCTTAAAGTCGGTACCAAATTCGTCGCGTAA
Salmonella phage 37	2	169	15	YP_009221407.1	ATGTCTTACAACATTATCGAGACGTCCAACGACAACGGCAGACCCGTCTTTATGTACGAGTTTCGCCTGCTGGATAAATACTGGCGTTATACCTCCGCAGACGCTAAAGTAAGTGCGCTGGGGAGCATTTGGGAACCGATGGGAGTGTCCGACGACGGGATTAAACAAACGGGCGAGGCTAAGACGGATGCGCTAAATCTGACGCTGCCAAACTCGAATCCCGTCGTCGGCCTCTTCATCGGGACTCCCCCCGGCTCCCCCGTAACCCTGACCATCCGACGGATGCACCTTGACGATACGACCCGGTGGTCTGTTATGTCGGCACCGTCGATAGCATCAATCAGGGCGAAAACCCTACCGTAG
Salmonella phage 37	2	176	15	YP_009221446.1	ATGTTCAGCGAGCCTAACCCGAAATACACGCGGAACGGCGAACAGGTCGTGTTCCCGTTCATGGTGTTCGACGTCATCCTGCACGACCGTTCATCCACCAGCAACGACGACGGCAGCGCTGACGGCGTCAGGGCGGCGCTGGAAGATTGGGACGACATTGGCGTACCCATGAACGCAGAAAAGGCCGCCATGACGATCCTGTGCGCGATGCTGGACGAAGAATTCATCGCCGGAAAGACGGTTCACGATTTATGGTGGCAACGTGCATGGATTAAACGCGGGCTGGTGGCCTGCGGTCTGGCGAATCCGTACACCTACCCCCGTCCTCCGCTGAAATGGCTGACGCAGTCGCCGCGTGATTGGGCATGGGAGGGCGGCGGTATCGCTTCTGATCTGCCG…
Salmonella phage 37	2	81	15	YP_009221435.1	ATGAAACGCGGATCATTATTCCAGCAGGAGGCCCGCCGACAGGCTTCGGTCATCCGCCAACGCGCGAAGTGGGATCTGTACCCGTTCGTCCGGCATATCGTTAAGCGGCTCCTGCGCGGCGACGAAGAAGTCGTACGCTCGATGTACGGCAAAGGCTGA
Salmonella phage 37	2	44	15	YP_009221400.1	GTGGTCAGAAACGAAAATCGCGAAGCGCCGGGTAAACGCGGGTTATGTCACCCAAAGTTACTGATGCAGTCCTGTATCGGCGCTGTACTCAACGGCAAGAAAGGCGGGAAAGAGTATAAAAAACTAATCAAGGAATTATCTGATGGCTAA
Salmonella phage 37	2	108	15	YP_009221451.1	ATGCTTTTCGAGTGCATCGCTAAATGCTCCTTTCGCGAAAGCCGTTACGGCCTCTTCGTCAACGTTCGGCAGGTTCAGGATCAGGCGGTGCAGCGGCTTGACCTTCTCGTTACCTTCGTTGGCCGCGTCGTACAGCGCGCGAGGTGCAAGATAATGGCTTTCTCATAA
Salmonella phage 37	2	63	15	YP_009221421.1	ATGGGCTTCCGTATTGGCCGCGCAACACACCCCACATACAATATTGGTTATCAAGTCTATATCTGCCCGGCAGGTATTAACAGCGCAGAAGGCCGAGACTTGTATCGTATCCCGATCACTGCTGGTCAGGACGAGAAGTATATGGAGGTGGAATGGTTAGCGGACACCAAGACCCTTAACATCTATCTGAACGACGAACTTGTTTCGACCCGCACTAACTATACTGCCAACGACATGTCGTACGGCCTTATTTTGACGTGCGAACATTACGTTGGCTCTCAAACAAGCGCCACCCCGTTCTTCGGTTTTGAACTGCGGGACATGTATGTCCAGAAAATCGTTTCAGATGCAGATCAACGCCTCGGGTCTCGACGAAAGTGTATGCGTTCAATCCCGTTA…
Salmonella phage 37	2	43	15	YP_009221383.1	TTGAAGTGGAGCACGAAAGACGCCGACGGCAATCCGCTTACCAACCTCGAAAAGTCCGAGACGGTGCGCATGGTCTGTCCGCATTGTGGGTGCGAAATCGATCCGGTAGACAAATACGAAATGAACCTGTGGGGGATGTGGGTGCCGGAAGGATGTCATGTCAACGAATTGGGCCAACTGGCCGGGGTGCCGATGCGCTCGTCATTCGCGTCCTTCTGGCTTCGCGGAACGGCGGCCGCGTTCATCACATGGCAGAAACTGGTTCTGAACTACCTCGATGCGATGGATGACTACGAGCGTACGATGTCCGAAGAGTCCTTGAAGAAATTCTGGAACAACGATATGGGCGAACCGTACGTGCCGAAGGCTATCGAGACGGTACGCGTCCGGAAGCGCTGA
Salmonella phage 37	2	141	15	YP_009221434.1	ATGGCATCGTTCTACGGTATTACCCGTTCGCCCGGGCCACGTCGTATCCACGCCCGGTCTGGCCGTCCGTACCCGCTGCCATTCATCGTGCGCGAAGGCTCGCCGATACACATGGCCCCGGTATACCGCCAGTTGACTATCGATCCGTGGCTTCCGCCGAGGGAAGCGCTGGCCGCGAAGGGCATCAAGATAGAAAACTCGGATGACATCATCCATCTGCTGTCCGTAAACGACTTTAAGTACGGGCTGCGGTTTACCATTAACCCCGAACTGGCCGAGGACTGA
Salmonella phage 37	2	105	15	YP_009221447.1	ATGAAGACCCACGTAATGAAATTCGTACCTTTCAACCAAGCGCTGATCGGGAAAGAAGTGCTGTACGTGTTCCCCCTGCCGTACGGGCCACGCTGCCTTGTCCGCACCAACGGAACCGACCTTGAAGTCGTTACGCCGACACCACCGAAAACCTGA
Salmonella phage 37	2	102	15	YP_009221410.1	TTGGCCGAGCGCTTCGGAATCACCTTCGAACAATTCCTACGGGAAGGCTACCCGGTAGCGGAAGCCATGAAGTCCGCAAACCCGCTGCTGCGTAAAGCCGCAGCCGTGGCCCAACAAGAATGGGACGAGGCGCACGCACATGGGAAGTAA
Salmonella phage 37	2	57	15	YP_009221389.1	ATGAACGGCCAGCCGATCGCCATTCGCGAGAATGACCCGACACTGCTGACCAACATGCAGCAAATGATGTCCTGTGATGATGAAGACTTTCAGGAACGCGCTGAACAGCAGATGCGCGAAAACCTGTGTGCAGCGTATGGCGTTGGCCGACCATCTGCGGACAAACCTTTCGCCTTCTCCAACGGCCTCGCTATCATCCCGATTCACGGCACCCTGATTAACCGCTATGGCGGGTATTACTACGGCTACGTGACGGGCTACAATTTTATCCGCAGTCAGCGTAATGCAGCGCTGGCCGACCCGGATGTAGAGGCGATTATCTACGACGTCAATTCGAACGGCGGGGAAGCAGCGGGCTGTTTCGAGTTGTCTCAGGAAATGTTTGATACACGCGGCGAG…
Salmonella phage 37	2	72	15	YP_009221384.1	GTGCCGAAGGACGTGCGTTTCTTGGCGGCCACGGTGGACGTGCAGAAGCATAGTTTTGAAGTGTCGGTGCATGGCGTGGCCCCCGGCTACCCGTTCGACACCTACCTGATCGACCGCTTCAATATCACGAAATCGCGCCGCCTCGATGACGATGGCGACCCGAAAATCCTGCACCCGGGCGCATACCTCGAAGATTGGGATCTCATTGAAACCGAAGTGATGAACAAGACGTACCCGCTGTCCGATAATTCTGGCCGTTCGCTGCCGATCAAGATGACCGCGTGCGACTCCGGCGGTGAAGCTGGGGTAACTGGCAACGCGTACGAATTCTTCCGGAAACTGCGGAAGGAAGGGAAAACCGGGCGCTTCTGTCTGGTGAAGGGCGACCCGAAAGCGAAC…
Salmonella phage 37	2	138	15	YP_009221408.1	ATGGACAGAAATGGTCTGCGCCTGTCGTGGAGCCGTGGATGTCCGCACGCGCTGTATGACGGCCAATGCCGCGTTAACAAAGAAGCCTTCCGCGTTGATGCCACGATCCTTACCGTTGGCGCGGGTACCGTTACGGCTGCTGCATACGCCACACGGCCAGACGGGTATTTCGCAGGCGGCTTCATCGAGTGGATAGATCCGGTGTACGGCGTGGAACGTCGCGGCATCGAAACCCATACCGGGAATACCATTACCATCTTTGGTACCGTAGACGGCTTGGCCGGGGGCTACATCCTCAAGACTTACCCGGGATGCCCGCGCACCAGTACGGCCTGTGATACCATCTTCAACAATCTGGCGAACTTCGGCGGTATCCCGTCGCTGCCAGACCGTTCCCCG…
Salmonella phage 37	2	158	15	YP_009221382.1	ATGAAGTTTAAGAGCATCGGGCAGATTATCAGTTCGGTGGCCGAGCAGTTACGGCCGCCAATGCGCATGACGGTGGCCGACGCGGCCGCCAAGTATCGCTACGTCAACCAACCCGGCGCATACGTCGGGGATTGGCTTAACTCGACGACGCCGTACATGGTCGAGCCGATGAACATGATGAACAGCCGGGCGTACGACAAGATGGCTTTTGTCGGCCCGGCACAGTCCGGTAAAACTGATGCGCTGATCCTGAATAGCATTGTCTATTCGGTGAAAGTTGACCCGATGGATCTGATGATCTACTGCCCGACGTCAACGGCAGCGCGTGACTTCTCAATGCGACGAGTAGACCGTCTTCACCGCCATAGCCCGAAAGTGGGCGAAATGCTGATGAAGAAC…
Salmonella phage 37	9	128	1	YP_009221459.1	ATGATCCTGAATTCTATCAATAAAGATCAACGTTTATACGTCATGAAAGCGGGCGCGGGCTTTACCTGCTACGGGTTCGACGTGCTGAACAATAAAGCGCGCCGGGCGTTGGAATGGTTAAAGCGTCACGGCCGCGCGGCTGAAATGCTGTTAGGGGCAAAAGGGATCGACGTCATCGCGCTGGATATTCCGGCCCGCGTTGGTACTAAAAAGCATTTTACCGCGTGTAATAAGGTATTCGACGCCGCGCGGATCTATTCCATCGCAAGCGGCAATAAATGCGATGCGGAATATACGCCGCAATTAGTCGGCCTTGAGGGTCGCCGCGTGGAAGTGGTGGACGCCTACGGGGAAAAGCGCCGCTTTATCGTGGGGCGGTCATCCGGCTGGATGCCTTGC…
Salmonella phage 37	13	54	9	YP_009221460.1	ATGAAACTGAATATTACCGCGCCGGGCCTGTTCTTTAATCGTAGCGGCGACCGCGTCACCGTGGATCAAATCGTTTTAGAGAATAGCGCCGGGGCCGTCGTGTCATTCCCTGTTAAGGGCCGGATCTGGAAAATGTACCGGGGCGCATACCGTCCGCGCGAGTTTAAGATCTGGACGGCGGCGGGCAAGTTTTACGCGGGCGAACAATCCCGATCGCCGTGGGATATTGTCGGCGAGGTTGTCGCGGACGATGTGCGCCCGGTCTACTGGCAAGATCTGACCGATGACCAGAAAGCGCAAGCCGCCGCCAAATATCACAACGGGGAAGGCACGCCGGAAGATTATTTCAATTATATGCCGGATCAATTCATCGTGATAAATGGCGACGTTTACGATCTG…
Salmonella phage 37	13	157	9	YP_009221452.1	GTGGAAGGCATTGAATTCGTTCGCGTGCAGTTCCAAGAACTGCGCAAAGTCCGGTTAGACCAAATCACCTGCAAACTGTCTGCCCTTGAGACGTTTTTCAAGGACATGGAAGACGAAGTGCAGGCCCACAGTACCAAAATGCTTGACCTCGCCACACTGGACAACGACGAGGGGGCGTATAACACGATCAGCGACCAGTACGCTGAATCAATGGCTGGCCTTCGGGCGGCCAAAGAAGCACTACGCGCCGCGATGTTCCATGCTGCGCAGTCGATGTACCACGGAGCACCAGCCAATTTAATTAACGTAGGAGCCATAGAGCATGAAAATCAAGGGTTATGA
Salmonella phage 37	13	112	9	YP_009221372.1	ATGAGTAGTAAGTCACTGTTAGTCCGCATCATGCGGGAATTCGGCGGTGGCGGCCACTCAATCTTCGCGCCTTCTGCGTCAGCGCGTTGGATCGCATGTTCTGGAAGCCTGATAGCCGGGCTTTTCGAGCATGACGAAACCATCTACGAGGCGGCGGAAGGCACGGTGGCCCACGGAATCGCCGAACAATGGCTGCGAACGGATGTCCGGCCAACCCATTTAATCGGTACCGTCGAGACGATCACGGAAGGCGATGTCAGCCATGACATCCCTATCACGCGGTCAATGATCGACTACGTTCAGGAGTATGTGGACTGGTGCCGATTTGAAGAGGGTGAAATGTTCACGGAAATCAGGGTATGGTTCACCGACCTGATGCCGCGAGCGAACCCGGATGAA…
Salmonella phage 37	13	70	9	YP_009221391.1	ATGAATCTTTTGACTATGATGGCCGCCTCCAGCCTGCCTAACTATCTGGCTGGAAACGGCGACCTCGGCTCTTGGGAGCCAACCCAAATCTTCGCAGGTGAAGCGGATATTGTGACCGAAGGCGGTGCCGCTGGCGCTGACATCGAGATCTATCAGGTTATCGCGAAGAACGCCGCTGGCGCGATGGTGCCACATGACCCGACCGCGACCACTGGCACGTCTCCGGACGAAGTACCAGCACCGCAGTCTGTGGCTATCGGTATCGCAGCGCAGCCCGCGAAGTCCGGCCAGAACGTGCCGTACTACATCGGTGGTGTATTCAACCACGCTGCCCTCGGTTGGCACGCGTCGCTTGATACGCTGGCAAAACGTCAGGCGGTCTTCGACCGTACTAACATC…
Salmonella phage 37	13	161	9	YP_009221429.1	ATGAACGTGAATATGTGTAACCCGGCGGCCAAGCCCGTCATGATCTATCTGGCCGGGCCGTACCGCCCGTATATCATCGGCTCGGGCTGCACCGTTCCGACGTCGGTCAACATCCTGAAAGCCGAAGAGGCGGCGGTGTCGCTTATTGACCGACTCTACGCCCACAAGATGTTCCCGGTCACGCCGCACCTGAACACGGCCAACTTCGAGCACAAAACCGAGAACGAGATCCCGGACGAATTCTGGCTGGAATGCACGATGGAATTGATGCGCCGTTGCGACGCGGTGCTGCTGATCGGTGCTGACGCGATGCGCAGTTACGGTACCCGCGCGGAGATCGAAGAGGCGAAGCGGCTGAATATTCCGGTCTTCAATGACCTCGACCATCTGGTTTCATGT…
Salmonella phage 37	13	9	9	YP_009221418.1	ATGCTGAAATTTATGGACGGATTTGACCAGCTACGCGGCTGGTCTGACGTTGCAGACGGGCTGACCAAGTGCGGGTATACCGTGACAGGTACGCCCACGCTGGAGGAAGGGCGCGTGGCTACGCAGATGGCGGTATCGCTGCCGGACACGGCCAGCCTGAAACGCGTGTTCACCTCCGGGGCCACGAAGGTCGTGTTTGGCTTTGCCTTCCGCGCGATCGGGAAACGTCACACGCTCGTCACCATCAAGGACGTGGCGACGATTACGTGGAACGAGACTGACGGGAAAATCTCGGCGGCGGGCGGTACCGGAACGGCGGTGCTGCTGCTGGACTTGTGGTACTACATCGAAGTGGTACTGGACAAGACCACCAGCACGATCGAGGTGTACGTGAACAAC…
Salmonella phage 37	13	127	9	YP_009221369.1	ATGAATTACTGGCAAGAGTACGGCGAAACGCTTTGGGGGAATGGGTACACCGTTGTACCTATCTACGCCCCGGACGCGATAAGAAGGGCGCGGGTTAAACGCCCCATCGGTAAGGATTGGGAAAGAACAATTAACGATAAGGAGCAGATCCAGCGTTGGGCGGAACGCTACACGAAAAACGGCATCGGGATTCTGACCAAATACACCCCGGCGGTTGACATCGACGTTTACGATGAAGACGCCGTGGCGCATATGGCAGATTGGGTGCTGGAGAATGTTGGCCGCGCACCATGTCGTATCGGCCGGGAGCCAAAGAAACTCTTTCTGTTCCGGACGGAATCGCCATTCTCGAAAGTGAAGTCAGGAGTATGGGAAGATGACTTCGGCCAGCGCCATGCG…
Salmonella phage 37	13	0	9	YP_009221449.1	ATGGCCGCGACTACCGACAAAAGCGTGCGTGAAACTCACGAAAAACTTCTGCTCGGGATGAAGGACGGCGAGTCGTTCTTTATCGAGGGCGTGAAGCCGCAGGATCTTGGCTATCTGCGTCGCATGGGCTATCGGCTTAACATCCGCCTGTCCATCCGGTTCACGCTGCAAGACCAGATCTACGGGAAGATGGGTACCCGCGTTTACCGGGACAGAGCGGACAAAAAGGAGTAA
Salmonella phage 37	13	49	9	YP_009221392.1	ATGGCTGGACTTTACACTACTTACCAACTGCTCGAAGTACAGCGCAAGCTGAAAACGCTGCCTGCGTTCTTCCTGCAATGGTTCCCGCGCCAGATTAACTTTCAGGAAGACATGATTGCCTTCGATAAAGTTATTCAGGACGTAACCCGCGTTGCTCCGTTCGTTGCACCGAACGTACAGGGCCGCGTGATCAAAGAAAGCGGCTATAACACGAAGACTTTTAAACCAGCCTACGTGAAGCCGAAACACGTCATCGACCCTAACATGATCATCCCGCGTCAGCCGGGTGAAGCGTTGGGTACTGGCACCCTGTCTATCGCGCAGCGCCGCGACCGTGTCATCGCTTACCTGCTGATGAAACACCGCGCCATGCACGAAAATACGTGGGAATGGATGGCG…
Salmonella phage 37	14	101	28	YP_009221432.1	ATGACCACGATGAAAGAGCGTCACAAGATCCCGCACTTCCAGTACAGCGGCGGAATCTGGTATTGCTACCGCGCGTTTGACGGCGGCGCGAAATGCTATCCGGAATATTCGCCCACCAGCCACGCCGAACTATGGTACAGCGACCGGGCGATGGCCCGCATGGTGGAAGTGTACGGCTGGTGGAAAGCCAAAGACCCGAAGAATGCCCGACTTACCGATGCCATGCTGCTGCGTTACGCCGGAGCCATCCGCTACGTGGAAGAGGGTAGCCGCCGGAAATGGGGAATGGTCATCAAAGACCTGCGTATCTTCGCGGAGAACGTCGGTAGCCGCTTCTCGCGGGAGTATTTCGACCGGGCAAGGAAAGAGGACGTCAAGCGCGCGAAAACGATGCGCGGC…
Salmonella phage 37	14	17	28	YP_009221395.1	ATGCCTGTTAACGTGTTAGCGATTGGCTCCAACGAGTTGAAGGAGTATCTGGAACAGGTACCGGAAATCGCTAACAACTCGATCCGCATGGCGATTAATAGCGTGGCTGCTGGCAAGGGCATGACCCTTATCAAGAAGTCGATGACCGACGAGATCGCCTTTCCATCCGGCTATCTCAACGCAGACCGCCTAAAGCTAACTAAGCGCGCCACTCAGACCAACCTCGAAGCCGTCATTACCGGGCGTAAACGCGCCACCAGCCTCGCCCGTTTCGTTACTGGCGGGGCGATGGTCGCTAATAGCAAACGGGGCGGCGGCGTACAAGTTCGCGTGAAGAAGGGTAAGACCACCTACCTGAAAAACGCGTTTCTGGTGCGCCTGAACAAAGGGGCCAGTCTT…
Salmonella phage 37	14	35	28	YP_009221396.1	ATGAGTCAAAGGCTTGACATTCTTAAAGCATTGACAGCGCACCTTGAACAGATCACCATTGCAAACGGATACGCTTATGACCTGAAAGGTAAAGTGTATCGCGGGCGCGACCGATTTGGGGCGGACTTCACGGCCCGCCTGCCTATCGTGTCGATCCTCGAAGCGAAGGCCACCGACTACGGTAGCTTTGCCAACGAGGAACAGACCGTACGCATGGACGATTGGGTGCTGCTGGTACAGGGGTGGGTCAAAGATGACCCGCGAAACCCGACCGACCCGGCGTACGAACTGCTGGCCGAGGTGGAAAAAAGACTGGCTATGCTGGTGGCGAAGGACGAGCAGGGGCAACCGATGTATCCAGCCCTCTACCGCTTGGGTGGGAAGATTGCTAAACTCACA…
Salmonella phage 37	14	117	28	YP_009221416.1	ATGTCCGACTCGCAAATCTTCCTCGACACCACGCTATTCCTGACACTGGAATCGCTGACCTTCTCCGCTCCGCCGCCTAACGCGGTGGACGGGGCCACCTACGTCGTCGCGGCTAACCCGACGGGGGCGTGGGCCGGGCATGAAGGCGATGTGGCCGTGTACGTGGAAAAGGTCTGGACGTTTTACACGCCTCGCTACGGGTGGCGCGCTCGCGTTCGTTCGTACGAGAAATTCTTGTGGTTCAATGGCACGACGTGGCTTGACGAGGCGACCGGGGAAGACCCGGTCAACCCTGACCCTGACCCGAGCGTTAAGCCGAAATGGTACGACATCGGCGTGACCGTGTCGGACAGCATGTACGCGAATGAACCCGTCGTGCATCTGCCGATCCTTGACCCG…
Salmonella phage 37	14	6	28	YP_009221438.1	ATGGCCGATAAAAAATTGAGATTCGGACACCTCGAAACTGGCGACATGACACTGGAGCGTAACAGCATCCGTATCGGGTACAGTCCGGAAGTAACCTTCGCCGTGAAACGACGCGTAGAGCGCACCACGCCGACGCAGGTCATCGTAGGGAATACGCGATACCGGAAGGACGATGGCCGCGCCATTGGCGAAGCCGGGTGCCTGTTTACCGAGGACGACATCGGTGAAGGGAAAACGGTCAATATCGAGATCGTAACCGAGGCCGAATTCCGGGAGATCCAAAGCCTGTTCTACGAATTCAAGGCCGGAGTGTTGGCCGCGTGCGAGGGGCATGACATCACCGCGACGGACTTGGCCGTCCTGTTCCGCGAACGGGAAGTGCGCGAAGGGATAGTGGCG…
Salmonella phage 37	14	67	28	YP_009221425.1	ATGAGCGAAATGGAACGGGAACGGCCGGGGGATAACTCCGGCGGCATCAAGTTAGACTTGTCTGTCAATCTCCCCACGATTCTGACGATGGCTTCGATGCTGGTGGCGGCGGTACTGTACGTCAACAACCGCTTCGCCGACCTATCAAACCAGAACACGCAGACGGACACCCGGCTTACCAACGTCGAGAAACGTCAGGACTCCACTGACGCGGCGTTTACGGTTCTCCGGGCCGAAACCGTCTCGCAAAACTCCGCCCTTCGTTCAGACCTTCGCGCCGACATGCGCGACCTGAAACAAAGCGTGGATACCCTATCTTCCCAAATGATGAGGAAATAA
Salmonella phage 37	14	19	28	YP_009221448.1	ATGGGAGCCTATGCCACGCCCCAAGTAGACCAATACTGGCAGGTCAGAACGACAGGCCAGATCATGCTGATACGCCAGCCGGAGGATCATGTGTTCAGTCCGGAATGGCACCTGAACTACCGCCGGGTACGCCTGCTGCATCACCCGGAATCCACCTGCGTCTTTGTCGAGGACTACGGCACATGCCTGAGCGCGCTGGATGACCCATGCGTCATCGAACTGGACTTGAAGGAGTACAATTACTGGAATCTTATTTACAGTAACCCCGACATATGA
Salmonella phage 37	14	75	28	YP_009221469.1	ATGGCGGGCTTATGGTTTTTCGTTGTGACGATGTGCGGCGCGGTTGGCGCTGATAATCTGGCGGCCGATTGTCACGATTATGTTATCGACGCGGGGATCTCTTATGACGATTGCCGCGCGGCCGTGGCGGCTTATCCGGGCCGCATTGGCTTGTATTCCGCGCGTTGTGACCGGGGCGAAGTGGTAGAAGGTGGCAACCATGAATAA
Salmonella phage 37	14	135	28	YP_009221453.1	ATGCAGCCGACTAATACCGCGTTGATGGTGAACAACGCCATGCACCCGAAAGGCCGCATCGACGTCGTCCCGGCGTTCCGCGCTATCGAGCGGATCTACAGCGTGACCATCCACGCCACGCACACCGGGATCAAGGTGTCGGCGGCCACGAATCACCGCGTGACCTTCTATCAGTCTGGCGACCCGGCCATCGCGAAGCACGGCGAGGCTCGCGGCGCGGATGAATGCACGGCCATGCGCATGTACATCGTGAAGTTTCTGGATTGGGCCATGACGAATATGCCATGCCCGGAAGTGCAGAATGTCGTCGTGGAGGTGGCTGGTGGAAGGCATTGA
Salmonella phage 37	14	167	28	YP_009221439.1	ATGAAAATTCCCGCAGGAGACGTTAAGCCGGGCGTACTCGCGACCATCTTCGGCGAGCAGTTCCGCCTTCGCTATATCACGTATCACAACGTCGGCAGCGTGACGCTGAGATTCCAGCCGGGCGACGAACCGCTGTCACCGTTCACCGAGAATGACGTGTTGACCATGACCGTTTCGCGCACATTTGAAGTCGAGGTGGACAGCGATGGCCGATAA
Salmonella phage 37	14	5	28	YP_009221450.1	GTGTCAGATCCGCCGGAGGCGTCTTACAAGACAATGGGCTTTGCAGCGTACGGCGAAGAGGTTGAAAGTAAATTCGCCCTCGCCATCCCCGGAACAAACGCCATTGTCTTCCAGATCGAGAAGCGCGAACGTGTATTGCCCGGCGTCAGCGTACGAAATGAAGTCGTGAAGCGCATGGCCGCGTTGCGCGAGAAGGAGATCGACGGTTGGGAGCCGAACCGCAAGGATTGGGCGCAGATGAAGGATGACGTGGAAGCGGAAATGCTGAAACACGCGCCTATCCGCCCGTCCCGCGTCAACGTTATCCTGTCTGCCCCGTTCGTCTACGTGTTCACGTCGAGCGCCAAGACGGCGGAAGAGTGCAGCGCGCTGATCCGTACCGCGCTCGGCACATGGCCC…
Salmonella phage 37	14	62	28	YP_009221393.1	ATGCCAAAACGTAAAGTTCTCCAGACCGTCATCGTTTACCGCGACGGCGCGCGTATCAAACCGTCCATCGGCGAGATCTTCGATTTCAAACAAGCCGAACTGGACAGCATCAACAAAATCAACCCGGATGCCATCGGCCGCCCGGTGATGGAAGTTGACGTGGAAAATCAGGCAGCGCAGGAAGCCGCAGCGCAGCAGGCGAAAGCTGAAACGTCCAAAAAAGACGAGAAGGCTGACGGTGCTAAGAAAAAACGCCAAAGACGATAA
Salmonella phage 37	14	73	28	YP_009221471.1	ATGGATAAGGCGCAACGCTTAACGGCTGCACGTATGGCGGCGGATCGGTATGCCGGGATCGCACGGGCAAAAGGTTTTAAACGTCATGCGGATGGCGTGACTTTTACCCGGGCCGATGCGGATCTAACGTGGGATGACCGGGCGCGCGCTTTCCGTGTAACGCTGTACAAAATGGACGGGGCCGCGCGTCTTGCCGTTGCCACTGTACGCGCGAATGCGATGCTTAACGTGCTGTTAAAAGCGTTTATCTGA
Salmonella phage 37	14	156	28	YP_009221455.1	ATGAGCAAAGAACTAAGCCCGGCCGAACTGACTGGCGCAATGATGACGACCGAGCCGGATGTTGAACTGCCGTCACGCGTGCGCGTGTACAGCGTCGTGGGGAACCTCATTGCGCTGGAAGTCGGTGGCGTGTACACCCTGTCCCAAGAACTCCCGCTTGACCGTACGCTTTCGCAGGTACAGGACGAGGCCAATGCCCTCAAAGCGAAGATGCGGGCCAGCCTCAATTCCTCCATCCGGAACGCCATGAAACACCACGGCCAACGGTTCAGCATGGAATCCGCACTGGTGACTTACCCGTCTGGCCGTATGTTCATTCAGGCCGTCGTAACCTGTACGGCCACCGACGTTTCGGACGACGACGAAGTTTAA
Salmonella phage 37	14	47	28	YP_009221454.1	ATGAAAACAACGCACCACCCTATTGAACTGAGTCCGGTACGCGACATCACCCGCACGGCCTTTATCTACAAGAAGCCCGGCCAGAAGGACGGCGAGATCTACATCGAGAAGGACAACGGCGACACCGAGATCGTTACCCCCCTGACCCGGGCCGACGCCATCGCCCTTATCGCCGGACTGCGGTCTGCCTTCGACATCCCGGACGAGAACGCGGAAAAGGTTGAACTACTACAGCGCCGCCTCGACCAGACCCAAGACCACGTCGAAAGCATTTCGCTGGTCACTGCGGCCAACATCATGTTCGAGAATGGCCTGCGCACCGCCGTGCTGACGCCGTCCCGTCTGATCACCGGGCAGATGCCTGAACTGGAAATCGACGCGACTCGCCCGGACACCATC…
Salmonella phage 37	14	116	28	YP_009221397.1	ATGAACGATAACTACCAGAATAACTACGTGGTAGGTCGCGGAACGGTCTACTTTGACCGATTCCAAGACGGCACTAACCGTAAGACAGGTGAAATGTATTTCGGTAACACGCCGGAATTCACCATCAACACCGATTCCGAAACGCTGGATCACTACTCTTCTGATCACGGTATGCGCGTGATGGATGCGTCCGTCCTGCTGGAAGCGTCTCAGGGCGGTACCTTCACCTGTGACAACATCAACGCGGATAACCTCGCGCTGTGGTTCCTCGGTGAAGTATCGAACACCACTCAGACGCAGCAGACTGACGCGAAAGAAGTGTTCAACCCGATTATGCGCGGCCGTTACTATCAACTCGGCACCACTGACGATAACCCGACGGGTGTTCGCAGCGTGACT…
Salmonella phage 37	14	172	28	YP_009221437.1	ATGCTGACTATCACAGCCGAAGAAATGTATCAAGCCGCAACTGACCACCACACTGCCGAAGCAATTGAAGTACGCGGCGAGGTAGAGCGTCTTATCCGCCGGGCCGCATCCGCCGGGCTGACCACCACTACGGTCGCGCTGTTACACAACGACCATCCGCTGTCCGATAAATCCCGCGCCATGCTGATTGGCTGGATCAAGGACGCCGGGTTCGAAATCTATTCCGACCCTGACGAGCCGCCTTGCACCCTACAAATCTTATGGGGGAGGGCCGCCGCATGA
Salmonella phage 37	14	152	28	YP_009221443.1	ATGAGTCAGTACGTTGATGCGCTGAACGCGCTGAAAGGTTTAGACGAGCATGAACCGAAGTGGATAGGCGACCAATGGCGTACGCCGGAGTGGCTTTTCCAAGCGATTAATAAGCTGTACGGGCCGATCGTGCTCGACCTGTTCACCGACGGCCAGAACGCCAAATGCGAGCGATTCTTTACGGCCGAAGATAACGCGCTGCGGCAGGATTGGGCGAAGCGTCTGGCCGAGATCCACGCCAGCGACGAATTCGACGCCAAGACCCGAGTTTGGGCCTACGCTAACCCGCCGTACAGCCAGAAGCGCGCCGGGAAAGAACCGCTTACCGGGATGACCCACATCATGCGCAAGGCCGACGAGGAACGGGCAAAAGGCGCTGGCACCATCTGGCTGACCAAA…
Salmonella phage 37	14	183	28	YP_009221444.1	ATGAGCGAACCAAAAGTCACTTACATCACCGACGACAAAAGCCTGAAAGACATCCTCGTCATGGCTATCGAGCAGGAAGGCGGCATATCCCCGAATCATATCCTGTGCGTGGCGCATAAATACCTTCTCGATAACTGCGGCGTTCCGGAAGGGAACATCCAGTCAGTCGATGAAGTCGAGGTGGACGGCGACGCAATGCCCCGGGAGATCCGTATTCACTGGACACGGGTTAAACGTCCGTCCGCTGTTACGCCAACGGCCGCAGAAATGACCGAGTGGGAGCGCGAGCAGTGCCAGCAGATCCTGAGCACCATACTCGAAACGGTACGTGCCAGTGCTAAATACGCGAAGATTGCAGGCACCACCAGCCTCGAACTGGCCGGAAGCCTCGCCATGCAG…
Salmonella phage 37	14	150	28	YP_009221373.1	ATGGCCGAGAAATTAGTCCCTGCGAAGAAAGTCAAGAATGGCGTGCTGTACAAATCTGGTCACATCAAGATTTCTAACGTACGTGCTTCTTACCCGCACCTCGATAAGCCGTACGGCGGCGAAGACGGCGGCGAGCCGAAATACTCGCTGACGCTTTTGATGCCGAAAGAAAGCCACGGCGAGATCGAGAAAATCATCCGTGAGCAGATCGAAGTCACCAAGAAGAACCACAAGACAGGCGCGCTGAAAGTTGCCCCGTCCATGTTGTTCATCAAAGACGGCGACACCGATTTCCCGGACAAACCGGAATGCGAAGGGATGTGGGTTATCTCAGCGCGCGAAAGCAAACGCCCGGATGTGTATAACATCGAGCGCGAAGAGTTGACTACTTCTTCCGAA…
Salmonella phage 37	14	46	28	YP_009221381.1	ATGGAGCGCCGGGACATCACGCCGAAAATCATGGACGTCCCGCCAGTCGGCGAGCGCGGCGGGTACCCGATCTACGCGGTACACGAAGTGGCCCCGTACCTAGTTAAGCCGTTGTACGACGTTGAGACGTACCTTCGCCGCATGAATTTCAAGGATCTGCCGAAGGAGTTGTCGAAAGAGTTTTGGGCCGGGCAGCGCGCAAAGCAGGACTTCGACATCAAAGCGGGCAACCTGTGGGAAACCGAGAAGGTGATCGAGCACTTCGGCGAGGCGGTGAAGGTGCTCCGCATGTCGATGTTGCTCATTCCCGACACGCTGGCGCGTCAGGCCGGACTCAGCGAGCCGCAACGTCAGGTCATCACGTCATCCATTGACGCCATGCTGAACGACCTGTCGAGC…
Salmonella phage 37	14	119	28	YP_009221394.1	ATGGCTTCTAACTTCGCAGCAATTAAAGCGAAGGCTCGCAGGGACGTACACGCGTCCCTGTCAGTACCTGCTCGCTACGAGAATTATTCGCAGGACGTCATCGTCGAAGGTCTTAGCGTCCGCTGGCACAACAAAATCGCTATCATGGGCGATCTTGAAAACGGCGGATACGCGAACATCGTTGAGGGCGTCGAGCGAATCATTTTCACGCGTGAAGAACTGGCCGTCAAAGGCGTGGTGCTGTCCGAAGGCGATAGCATCATAATGACGGCCGAGGGCTACGAGAACGCCCGTCTGGTTCTCAAAACGCAAGAACCCATCGTCGGGCCAGTGGAAGTCGTCTGGCAGGTGGCGAGGGCCGACTGA
Salmonella phage 37	14	110	28	YP_009221419.1	ATGTTTAAATTCTGTGACGGGTACGACCACTATGCCGAAATCGGCGTGAAGGGTACGGCCCTGCAAGGCTATCTGGAAGCCGCCGGGTACGTGGTGCGTAACGCCAGTGATACCACCTTTTCCGTTGTCGAGGGACGCCGGACTGGTGCGCGCGCGCTGAAATTCACCGTGGCCGCCAGTTCGTCCGTCAACGCCTCCCTGTCATGGGGATTCACCACGACGGCCTCGTCAGTCGTCTTCGGCTTTGCCTTGAAAGCCGGACTGTCCCGTATGCGTATCGCGCGTATCGAGAACATCGTGGACATCGAGTGGGACACCACGACCGGGAAAATCCGCGTAGGGGAAGAGTTGGGCGTGAACCCGCTGATCCTGAACGCATGGTACTACTTCGAAATCGAG…
Salmonella phage 37	14	20	28	YP_009221417.1	ATGGCAAGTTATTTTGATGGATATGAGCAGTTCCGTTCGACGGACACGTCTAACCCGGGAACCTTTATGCGGCTCGCCGGGTACACGGTTCGAGGCTCGATTTCGGCAGGTCTTGGCCGCCTCCCGACGAGCATCGGCCTGTACACGCTGAACAGCGCCTACGAGCGCGATTGGACGTGGGGCGGCGACACCCTTACCATCGGCTTCGCGTGCAAGCAGCAGGCGCGTGGCGCGCTATTTGGGCTAAAGGTCGGTGACGCCACTGGACGCGATGTTCCGCATGTCGTGGTGTACACCGACCCGGTGTCGGCGTTAATCACCATCCAGACGGGCGAAGACCAACTGGAAGTCGGGTATGTCACGCCGATCCCGACGCGCTGGTATTACTACGAAGTCGTG…
Salmonella phage 37	14	120	28	YP_009221436.1	ATGAACTACATGCGCATGAAAGCCGACCGCACCCACGCCGTCATCGCAGAACTGGAAGCGAAGGGCTATCTGGTGGCCGTCAACGGTGTCCACGACGAGATCTGGTTTGACATCATCCATCAGGTCGGGCCGCTGTCCGCAGCGGAACGCCAGTCCATTGAAGACCGACTTCTGGCCGCATACAGCGAAGACCTGAAAGAGTGGGCCGACCACCTGCTCGGTTCGTGGCGCGAGGCGCACCCGGGCATCGTACGCATTTGGGACGGCGTGCCTGTCCGTAATTTCAACGAAGAGGATAAATATAAAAAATGA
Salmonella phage 37	14	146	28	YP_009221470.1	ATGAATAAAGGCCAATACCGCGCCGCGCGTCGCCTTATACGTGATAACGGGATCTATGCGTTGCGTTGGCTGGACGATGACACCGCGCCGATCATGGATGTATTAGCAAGCCAGCCGGATGACCAGTTAGAGACAAGGGCGGCGATCGTGGCGTACAGCGCCCGCGCCGGGCTTCCCTGCAATGTGCGTAAAACGGCGTCACTTGACCTTTTAGCGCGGTACCATGACCGCAAGGCGGCGCACAATGGATAA
Salmonella phage 37	14	132	28	YP_009221380.1	ATGCACGACTATCAGGATGAAGGCGTCCAGTTTATCAAAGACCATCCGTACTGCGGCATGTTCGTAGACCTCGGCTTGGGTAAAACCGTGATGACCGGAACCGCCATGCTCGACCTGATCGCGGACGGCGAAATAAACAAAGTCCTCGTCGTCGCGCCGAAGCGAGTGGCCCGTACCGGGTGGCCGACTGAATTCGACGAATGGGGCCATCTGTGCTTCTACAAGATGTCGATTATCGCCGGGAACGCCAAAGAGCGAGCGGCGGCCGCGAACAAGGACTGCCATTTTTACACGGTCAGCGTCGATAACATCGCGTGGCTGTGCGAGCATTTCAAAACGAAATGGCCGTTCGATGCCGTGGTGCTGGACGAGTCGAGCATGTTCAAATCCCATACCTCG…
Salmonella phage 37	14	168	28	YP_009221409.1	ATGTGGTGGGCGTTAGCTATGCTGGTGGCCTCGGTGCTGATCAACGCGGCCCTCGCGCCGAAGCCTGCATCGGCAAAACCAGCAACAATTCAGGACTTCGACATCCCGCAGGTGAAGGAAGGCACGCCGCAGTCCGTGGTATTCGGCGAGGTGTGGACAGCCGACTGGCAGGTATTGGGCTTCGGCAACTTCCGAACCAAAGCAGTTAAAGCGAAACAGGCGAAAAAATAA
Salmonella phage 37	12	13	2	YP_009221468.1	ATGGAAATCAACGGGATCAAGGTTGTAAGCGTCGAGCGTTTCAACAAATACGCGGAATGGGTCGCGCGTCAATTGGTGGCGGGCGTGCCGCTGGCGTCGCACGCTTGCCCGCATTGCGGATCGACGTTGCACGTTATCGCAAACGGTGACAAGGGCGATCAATGGGATTCTACTTGCGCCTGTCCGGTGTGCGCTAAAATGTTTCACCGCTCAATTTTGCACGGCGAAGGCGCGCCCGCGATTAACGTCATTAAACTGGATCGGGGGTGGTAA
Salmonella phage 37	12	53	2	YP_009221457.1	ATGCAAACTATCATCACTAAATATTCTAACGGTTCAATTATGGCTAAATGCTGGAATGGCTGGACGCGTTCACAGTATGACGCGGAATTAAACAGCGAACAAAATCACCGCGCGGCCGCTGAAAAGTTGATCGCTAAACTCAACGCGAATAAATCAGTTAGTTGGGGGATTGTTGCTAGCGCGCCATCCGTGCCGGGCGTGCGTGGTACGGATAACGGCTGGACGTTTATGATCGGTTATATTCCAGACGTTGCGCCGCTGGATATGTCGATCACTGTTAAATTCTGCCCGGCAACAAATAAAGGCCCGGCGTTTATGCGCGCTTATTCGTGGTTAGTGCCGCGCGGGATCAAGGTTAACTATTCGCCACGCGTCGCCGACGGGTCAGACATTCAAGCC…
Salmonella phage 37	11	98	1	YP_009221387.1	ATGACCGAGAAAAAGAGAAGCACTACACAACGGGCGAAGAAAGCGGCAAAGACCGCCGACGTCGCTACGTTGGACGCCACGCCGCAGAATCCTTCGGCACTCGGTGGCGGCTTAGAGGGGGCGGAACGGAACACGCGTGAAATGTTCCGCTGGACGCCTGCCGTCATTTCACCAGACCAGCAGATCGCCCAAGACGGCACGCTGGCGCTTTCGCGTGCGCAGGACATCGTACAGAACGACGGCTACGCATTCGGCGCGGTGGCGATTCACCGTGACAGTGTCGTCGGCTCGCAGTACAAACTCAACTCGAAACCGAATTCGCTGGTGCTCGGCGCTCCGGAAGGTTGGGCGGACGAGTTTCAGGAGGTAGTCGAGGCACGATTTAACATGGTGTCCGAG…
Salmonella phage 37	3	48	1	YP_009221367.1	ATGGCTAGTGCAGTTAAAAAGTTAAAATGCGGAACGTCAATGGAACGAGCGTTGAACAAAAGGGCGGCGGATAAAGTGTGCGACGGGGTGAAAAAGCGTCTCAGAAATGCGATAGTCGCGGAAATCGCCGACAAGGGGTACACCAATTCCGAAGTTTGCAGCATGACTTGCGTACCAAGCAGCCGGGTAAGGGAGTTGAAGGAAAAACAAGGAGACGGATTCCAACTGGAGACGCTTTTACGAATGGCAATTACGCTTAAATTGGACGTTGAAATGGTCGCATTCTGGAATCACGACGTGATCAAAGCGCGCGTAAAAATATCGTGA
Salmonella phage 37	7	68	1	YP_009221427.1	ATGCACCTCGGCCACATTTTTATCCGCGTTTGCCTGTTCCCGCAGCGTGTCATTGTTCTGGTTATTAATCTGATCCTGTTTGCCCTTCGTGCGTCCTGCCCGCCAGACGCCGAAGAGGGCCACAACGAAAACGAGCGCCGCAAGGACGCCCGTCTTAATCCGGGCGATTAG
Salmonella phage 37	1	21	43	YP_009221456.1	ATGGCTTTATTCACGCATTCTTATTACCACGGCAGCGGCGCACAGCTTAACCCGGCCGCCGCTTATATCAGCGACGCAAAAGTTTTACACGGTAAAGGTTTTAGCGAATTCCACACCACGGAAAACGGCGATCGCTATGTGTTTTCTTTCTGGTTAGCCGTTGGCGCGGATCTACTGGTGGCGGTTAAGCCGTCCGACGAAATGATCGCGGCGTGGAAAGCGTCACACGGCGGCTTATTGACGGCCCTCATGCCGCGCGTTCAGTCTGGCGGAGAAAAACGCACGCTTTACCGCATCAATGCGGGAATTGTCGAGCAAGTCCGGTTTTTCGTGGCAAGCCGTCGCCGGGGATGTTAA
Salmonella phage 37	1	58	43	YP_009221440.1	ATGAAGAAGATCGCTGCGCTAACGCTGTTTGTATTGATTATCTGCGGTGTGCTGTTTGTTATTGGCCGTGTGGGCGCGGCGATCGGGTGTACGACGTCAGCGTCCAGACCGAACTACCAACCAAATACAGCCCTTTAA
Salmonella phage 37	1	3	43	YP_009221404.1	GTGCTGGTGGATGACAGGTCGAAAGTACCGGAAGCCATGAACACGCCGGAAGGGGAAAAGGCGGTGATGCAGATTCTTCAACGCAACGTACCGACGTTGAAAAACTTAGTGGGATAA
Salmonella phage 37	1	182	43	YP_009221465.1	GTGGTGCGCGTCGGTTGCATGAAACAATACATCAAGCAAGCCCGCGCGACGTATGCCGCGACCGGGGCCGCCACGCTTAACAACGATAAAACGGCGATCCGCGTAAAAAATTAA
Salmonella phage 37	1	31	43	YP_009221411.1	ATGGGAAGTAAAGCCAAGAAGATTACGGTTGGGTACAAATACTACATGGGCCTGTTTATGGGCCTTTTCCGTGGCCCGGTGAATGAGATTGTCGAGATCCGCGTGGGCGACCGTACCGCGTGGACAGGCTCAATCACTGGCAACACAACCATCCAGATTAACCGCGAAGACTTGTTCGGCGGCACGAAGGCGGAAGGCGGCATTGATGGCCCGCTAGAACTGTACATGGGCGCGCCGACACAGACCGTCAGCCAGAAGTTAAAGAACATGCTCGGTGGCCGCCAGCCGGAATTCCGTGGTGTCGTTACCGCGTATTTCGACGGCCTGATCTGCGCCATGAACCCATACCCGAAGCAGTGGAAATTTAAGGCCCGCCGCTCTACGGCCGGGTGGACTGGC…
Salmonella phage 37	1	123	43	YP_009221379.1	ATGGCCGAGCCGATAATCAGAGAATCGAAGGTCGAAAAGCGCTGCTGCGAATACGCGCAGGGGCGCGGGTGGTGGGTGTCGAAATTCACCGCCCCCGGCAAAAAGGCCGTCCCGGATCGCGTGCTGATCCGGGGCGGCATTGTGCTTTTATCGAATTCAAACGCCCGGCGAAGAACCAACGGCGCAGCAGTATCACCGCCATAA
Salmonella phage 37	1	45	43	YP_009221370.1	ATGAAGGTCAAATTTCTAATGACACAAGCGGCATTAGAGATCGATCCGAATGCCAGAATGGCGGACTTAGCGAAGGCCGCGAAAGTAAGCTACTCGACCCTTTTATGGGCGACGCAAAATAACGTATCGAGCGCCGTGGCCGAAAAAAGTTTGCAGCGCGGTACCGCTTACCGGAATCCGCCCCCACTGGCTGACTAA
Salmonella phage 37	1	145	43	YP_009221386.1	ATGACACCAGAAGAATGCCGCGCGCAATATCGCCTCATGCTCAAAGAAGCGATGGATGCGTACCACCAATTAAACCTCGGCGGCTCGGTACGCGTCGTGGTGGATCAGAACAGTGACGCGTGGAATATACCGCAGCGAACCGACAAAGCTATGGGCCTACATCGTTCGACTGCAAAACGCGATTAA
Salmonella phage 37	1	153	43	YP_009221420.1	ATGCCTGTAGTATGGCACTGCGGTTTTAATGGTTTTATCAACAATGCGTCGGGGCAGGGTCAGTCGAACCTGTTTATCAACACAAACGATACCGTGGCGGGAGGCCATTCCCTCTCCAACGACAATTTAATTAATAACGTTTTTGGTCGTGGCGGCAACGGCACCCAAAACGGCGGCTTTCTCCCTCTGATCAATTACTACGGATGTAAATGGTCGTCGTCTGCCGGGTATGGGTCGTCTTATGTTTTGGTCGTGTTAAGCCGTCTTTCTTTGATAACTCCGTGCCATGCCTAA
Salmonella phage 37	1	115	43	YP_009221375.1	ATGCGCAGTTCGACGCGTGATGACCCGCCGCGTTCTCGGCATCAAGACACCGTACAAAGCGTGGCGCTGTACGATGGCGCTGGCTACATGCTCGGCTTCGCGGGCGACCTTCTGGCCGTCGGCACGCAAATCGGCTTACCGGAAGATAAACTGAAAGACCCGGAAGGCAAGCGCCTGATCGACCTGTTCAGCAAGCCGCAGCGCGTCACGAAGAAAAACCCGTTTGAGTGGCGCAACGAAGCGACCGACCCGGAAGACTGGTGGCACTTCTGCAAATATAACGTCCGGGACGTGAAACCGAACTGGCGATTAAAGCGCGCCTGA
Salmonella phage 37	1	65	43	YP_009221399.1	GTGCAGTTCGACGCCTTGAAAAAGATTGCTGGTCTGACGTTCTCGGACGTTGAAGAAGTAAAAAAGATGTTCGCTCAGGTAATGGAGCAGATCGGCAAGATGAAGGGCGAAGAGGCGGGGTCGAAACCCGGTCAAAGCGCGAAATAG
Salmonella phage 37	1	28	43	YP_009221461.1	ATGAATAAAACCGGATTTTCGGGGAACGGCCGCAAGGGCCGCGATCAAGTTTACCGCGTGCGGCGCGATCGTGGCGTTTATCGGGGCGGCCGTGTTTTCGGTGACACGTCGGGCCGTATAAAGTGTTTTTATATACCGTCGCCGGGGGCGTATGTGTGCGCCTGA
Salmonella phage 37	1	89	43	YP_009221445.1	ATGCACCGCGCCGGAGTCCGACGCGCCGAAAGTAATGGCGACGACCACGCCTACCGGACGTCGCGTGTCGTCCAGCCCGGCTTTCGCCTATCCGTACGCAGCCCGGCTACCGGGGAACGTCTGGCCGTGCCGCCAGTGCCGCCAGAATGGATCGAGCAGTACATGAGCGGCGTCGATAAGGTTGTGCCGTCCGTCGGCGCGTACGTGCTGTACACGGACAACGCATCCACGTTGGTCTATGCGCTCGACGCATTGCAGGCGATGGAATTTTTCATCAATACGATGGGTAACTGGATGACGGCCAGCCAGATGTACAGCATCAGCGTTGACCGCATGAGCAGCATGGATCAATACGGTACCGGGCGCACGCCGCGCGTGAAATGA
Salmonella phage 37	1	111	43	YP_009221376.1	ATGCGGTACCCGGTATTGGACGCCGAGTGGGACATGTATGCGCTGGATCAGTTTATCAACGACACAGGCGTGATGATTGACCGTGAATTCGCGTACTCGGCGCTGGCCCTCGCAGAAGCGCGCAAACCGCAGATTATCGAAGAAATGGCCGACATCACTGGCCTGAACAACCCAAACTCCCCGGCGCAGTTAACACCGTGGCTCAAAGAGCGCGGCTATCCGTTCAGCGACCTCCGCAGCGACACCGTAAACAAGGTCATCCGTGAAGCCGATGAAAACGGCGTGACCCGGAAGCGATCCGCGTGCTGCGGATGCGACTGA
Salmonella phage 37	1	104	43	YP_009221368.1	GTGTACCGGGCGATCGATAACCACGTCCCGGCGTTGAAGAAATGGTTCCTCGAATGGGAAATCAGCCCGGACTTTGACCACAAAGGCCACGCCCCGCAGGACACCGAAGCATTTTCGATTATGGCCGATGCTTCAAACGACGGCGTGGAAGGTGCGGTGGTATCCATGTTGCGCGAAGGGACGACGCCGGGTGTCCATCGTGACATCATCTTCGTGCCTGCGTTGCGAGACGCATTCCTTGAAACAGAAGACGTCGAAATGCCGAAGACGTCTCGCCTTAAAAACATGCTTATGGAGATCGGATTTAAGCCGGGCGGCGTACTTAAATTCGGCGGAAAGTCAGGACGTGTGTACGTCAGAAAGCGTGTGAAAGGCGCGTATGACGAATCCGGAAAACTG…
Salmonella phage 37	1	99	43	YP_009221458.1	TTGAACAGCCGATCAAACGGCCTGTTTTACGCTCGCGTAAATAAAACGTTTTACGCCCGAAAGAATAACGGCGCTCAACCTTACAGCGACGCCACACCGCCCGCGCGTCACGATATATAA
Salmonella phage 37	1	22	43	YP_009221442.1	ATGGTAGACGTGAAGAAAGAACGCGGTCTGAGAAAGACCAGCAGCGAGAAGTTTGAAGAAGCCATCCTCAACGCGCTGAACATGGACAGTTTTGACTACGAGGACGACGGCGATATGCGCGACCACGCAGTGAAGATTATCAATGACCTGCAATCCTCGCCGAAAAGCAAGGATCAGAACGACGCCGAGGATTTCCGCAAGGCCGTGCTGGCGCAGTTAGGGTTAGACCAAGCCGGATACGCCACGCCATTGATCATGAAGGAGCACGTTCTTGGCCTGATTCAGTCGCTGCTCGATACCGAACAGAAATACCTGAAACTGCCGAAAGGCAAGACAGACCCGACTGTCACGGTATTCCATCTGGAGCGGCCAGCGTTGAGCCAACCCACGGCGGAAATC…
Salmonella phage 37	1	82	43	YP_009221378.1	GTGACCGACCTGTCCATCGTCAACAAGATGATCCACCAGCGCGACCTTGATGCGTTGACGCTGTATGTGGGCGAGCCGATGGACGCGCTGGTGGGCTGCATCCGCTCCGCCTTCATCCCGACGCCGGGCCACAAGTTCATCGTTGCCGACCTGTCGTCCATCGAATCCGTGGTTATCGGATGGCTGACGGACTGCAAATGGTTCATGGACACGCTGGCGGCCAAGCACGACCTTTACCGCTCCTTCGCGGCTCACTGGCTGCACCTGCCGTACGAAGAGACGAAGCCACACCGCTCGAAAGCCAAACCTGCTACCCTCGGCGCGGGCTATCGCCTCGGCGGCGGCCACATGGACGAGAATGGCAAGAAGACCGGACTGTGGGGCTACGCCGAAAATATG…
Salmonella phage 37	1	126	43	YP_009221464.1	GTGACGCTTGAACAGGCCCGCAAAGATGACCCGGAAAGCGATTTTATCAAACAACTGAAAGCGGGTTATGTGACCGCCCCGGCCGACTATGTCGATCGCGCTTGCGCGGCCGTTGAGCGTGGCAACGTTAACGCATCGGGGATCGTGCTGCATACCTTGCGCGACAAAATCGACGGCGAATTTTACGAAATCACGACACGTATTAGCCCGGCGGAATATCAGCTTTTCCGTGTGCGCGTTGTCGTGTCCTGCTGCATTGATGGCGCGTTTCATAACGTCATCGAACTGGATCGCGACGTAGCACGGTTGAGCACGTCCGCGACGTGGTGCGCGTCGGTTGCATGA
Salmonella phage 37	1	52	43	YP_009221423.1	GTGGCGGATGAAGACGTAGGTATCAGCGCGGCCAAGTTGGTCGGCGAAGCCTTGCAGTGGAATGGCGAGAAGCCCAAACTCACATACCTGTCCCGGTGTGTAGGGGAAGCGTTAGCCATTTCCGCATTGAACATGGACGCGGCGAAAAACTTCGGGGAGGTTTTGCAGTGGGACGGTAAATTGCCGTCCATCTTCCGCGCCGCCAGACTGGTCGGCGAAGTTCTGGCGATTCAAAAGATGGAGATCCGCGCATCGTCAATGATTTGCGAAGCGCTGGTCAAAGAGCCGCAATTTATGGCGGCCGAAATGATCTGCGAGGCTATCGGTCAGGCGGCCACGGAACGGCCACCGCTTTACGCAGATGCGGTGTATGAGTATGTCACGCAGCACGACGTCGTA…
Salmonella phage 37	1	134	43	YP_009221426.1	GTGATCGAGCGGTGGGCACCCGCCGTTGAGAACAACGTATCGGCCTACGCTAAACAGGTGGCCGCCGTTCTGGCCGTTGACCCGAATAGCGAAACGCTGAACCTCCACGACCACGACACCATGCGCGGTCTGGTGGAAGGCATCATCCGCCACGAAAACGGCAACCCGGCGTCGTTTGGCCTGACCCCGTACAGCAACGCGAATACGTGGTACTCGGACGAAGTGATCGAGGAAGGTCTGCGCCGGGCGGGCATCGTCAAGGCGGCCAAGCCTGTGAACCGCACCACTGTCGCTGCGACAAGCGTGGCCGGACTCGGCGCGGCTCAACTGGTGGACATGGTGCAGCCCGTTAAGGCTGCGATGGACAGCGCCCACGGCGATATTTCTTCCGGTGATTGG…
Salmonella phage 37	1	149	43	YP_009221405.1	ATGGCTTTGAGCGGACTGCGCCCCGCGCGCGAACAGTTTAACCAAGCAATCTACGACGCCCTTAACGGGGCGTACCAGCTTTACGTTCAGGACGTCTTCGGTCAGGCTGCGGCCAACCAGACGTACTACATGGCGAAGTGGATGAAGTTGAAAGCCGGGACGTATACGGCCGTCATGTATGTCGATGACTCCGGCACCCTGTCTATCGATCACGCCGTCGTCGCGTCTGCGGCCATCGGCACCAACCCGAACAGCGGCGAGTTTACTATCTCGGCCGACGGCGTGTACCGCTTCGACTGCATCTACTCAAACGTCCCGGCCGACACCCCGGCGTACATGGCCTACCAGTTAATCCTTGACGGCCAGACCGTCGAGGTTAGCCGGGCCAACGATTTCATC…
Salmonella phage 37	1	114	43	YP_009221413.1	ATGAATGTCGAAGCCAGCCTGTTCGACCCGGTGCTCGCGACACTCCGCCTGACGTCTGTCCGCAGTGGCCGCGAAAGTTGGGAATACTACGAAATGAAGGTCAGCGTTTATAAGAAGCCGCCGCAGTTCGTATATGACGCAAGCCTGATGCAGTTTGCTGCGCAGCCGTACACGCCGCCAGTGACCCTAACCCGCCAACGCCACCGATGGACGGCCCGTATGTTTCGTCCCTGA
Salmonella phage 37	1	93	43	YP_009221390.1	ATGAGCTTTACGCAAGAAGAAATGGACGCAGCCCGCGCAGAGGCGGCGACCAACGAACGAACCCGCATCGCCGGGATCATGGGCTGCGATGCAGCGGCTAACCGCACTAAACTGGCAAACCATATCGCCTTCAACACGAATATGTCCGTTGAAGACGCTACTGCGATGCTGACCAATTCCGCCGAAGAACCGAAAGCCGCAGTCACCACCGTGGCCCCTGACGCTGCCGCGCCGGGTAAACCGGGTACCGAAGCGAAGGGTGACAGCCCGTTCGATACCGTGATGGCGAATGCTGACCATCCTACGCTGGTGCCGACGCTGGCAACGAGCAGGAAGGCGCGAAAGAAACGGCTGGCCTGA
Salmonella phage 37	1	26	43	YP_009221398.1	ATGTCATTAGCAGATTACGCACCAGAAATCGAAGAAATCACCATCCCGGCCAGACACGGTAAAAAGGCTGGCTCGTTTAACGTCCGTGGGCTTTCCTTCCACGACATTTCCAAAATCATCCGCGTCCACTATCACGACCTTGATGGCCTGTTCGACCTGTACCAGAAGACTGCCGGGGAAGACCTGACGCCATCGCTACGGGGCGTTTCGCCGTGTCGCTGGTATCGGACGCGCCGGGGCTGGTGGCACATGTCATCGCGCTGGCCGCCGACGAAGAAGCCGAACTGGAAAAGGTACAGACGCTGCCGCTTCTGGTGCAGTTCGACGCCTTGA
Salmonella phage 37	1	121	43	YP_009221377.1	GTGCTGCGGATGCGACTGAACAGCGCGAAAAACTCCCTGTCCAAATACCAGACCATGATTGACGCGGCGGGCGAGGATGGACGTTTCCGCTTCTCACTGCAATTCGCCGGGGCGAGCCGTACGAACCGTTGGGCTGGCCGTCGTATCCAGACCCAAAACCTCCGAGAACGCCGAAGCTGA
Salmonella phage 37	1	174	43	YP_009221424.1	GTGGTTCAGGCCCATCCGCTGCCGATGTACACGACTCCTGCGTCCGTGAAGTCGAACGTGGTTCTGGCCGCGCAGAAGCGCCCGGTTGAACGTCTGCCGCGCTCAATGACCCGCGTGGCGCAGGAATTGTCGCAGGCCGTTACCGCGCTGCCGATCCCGATGCCCCGGTCAAACGTGTTCGCCGCGCAGACGCTGTCACAGGCGGTCATCCCGGCGGACTTCGTTGACCCGACTGTCGGCGTCGAGCACGCGGCCGCAGTGACGTCGTACGCTGTTTGCGAGTATCAGGTGTCGCTTCCTATCAGTTACACGCGTGCGAAGTCCCTGACGCCGCTGGTGCTGCAATTTAGCGATAACCAACGAACCATCCCGCTATCCACGATGCGCACCAAACATGTT…
Salmonella phage 37	1	136	43	YP_009221415.1	ATGGTCATCGTTCGCCCGGATACCTACGGCACCGACATCCCGTTGAGCAAGCTGTACCCGCTCCAGTTGCAGATGCAGTACCGTCCGAAGCGTCCATACCCGCCGGGCCTGATGATGATTGGCGGCCAACCGTTCTTCAATACCGCGAGCGGACTGGCTGACGATTTCAACCCGTACAACAACCTGAAAGCGAAAGACGTGGCCTGCACGTACGCCCACCGCAACCGCGTAACTCAGGCAAACACGGCGCGCGACCATTTCGCCGTCGGTATCAACCCGGAACCGGGCGTGAAGTACCGCGTACGTATCGGCTATGCGTACTGGTCACAGTCCGGCAGTGGCTTCTCGCTGCTGTCTCAGTTCGACACGGAAGACGCGGGCTTCATCATGCGCGCGGCC…
Salmonella phage 37	1	36	43	YP_009221441.1	ATGAATTACATCATGTTTGCCTTCGCGCAGGGCTGGCCGCTTAACGAAGCCCTCGTCACGCCGGAAGCCGTTGCCCCGTCGTCCGCCCGGTCATGGCAGTACGAATTCCGGAACGTCAAAGACTGCAACGATTATTCCGAATTAGTCAAAGTGCTGCATGATGCGCTGACGCAAGCCGCGTATGGTAAAGGTCGGGAACGCCACGCAAACGACCTGCCTTTCCACCAGCAGCCAATGAACGCCATTTCCGACCTGATCGGTAGTCCGCTCGGCTTGGTATATCAGGTGTGCAAGAAGGTCGTAGAAGGCGTCAACCTGCCAACGCATGACCAAAGGGTTAGGGAGTTGCTCGGCGTGATCAATTATACTGCCGGGATTGTCATCTGGCTAAATCGCCAC…
Salmonella phage 37	1	185	43	YP_009221402.1	ATGGAAGCGCGCGCCCGTAACGCCATGAACGCGTTTCAACTGGCATTGGCCGACGCAGGTTTTATCGAAGCGTACGTGCAGATGCTTAACAAGATCACCGACTTCCTGAACAGCGAGGATGGCCGGGCGGCCGCCGTTAAACTCGGCGAGGCGTTTGGTATGTTGGCCGACGCAGTGACGTGGTGTATCGAGAACGTGGACACGCTGATCACCGCGTTAAGCGTACTGGCAGGGCTGAAAGTGGTGCAGTTCATCGGCGGCATGATCTCCGGCCTCAAAAACCTGCTGCCGCTGTTCAGTACGCTGTCGAAAATCGGTGCGGGCATCATCACGGTGCTGGAAGGTGTAGCGGCCAGAATGATCACGGCGCAGGGGGCTATCGGTCTTCTCGGCGTGGCG…
Salmonella phage 37	1	144	43	YP_009221466.1	ATGACGTTAATCGCTAAAACGGAAGACATCATTTTTTCAGATAGCGGCCTGTTTTGTGCGGCGTGGTTGATGCGTCTTGATTTGCTGGAAAACAAGACTTACGCGCAAGCCGTCTTAACGTCGCAGATCAAAACTATCGAATTCATCAAATAA
Salmonella phage 37	1	29	43	YP_009221401.1	GTGACCAATGCTATCGAGCAGATGGCGAAGGCGCAGGACGAACAGCGTAAAGCAGCCGAGCGCGGTGAAATCTCGACGCGTGAACTGGAAGCCGCATACAAAAAGCTGGAAAGTGCCGGGAACCAACTGCTTAAACTCAACTCGCTGATCGAGGTGTTCAAACGGCAGAATCAGGCCATGACGGAGGCGACGGCCAAGACCGAAGGACTCCGCCAGAAACAGGCTGATCTCCAGAAAGCCTACGACTCCACCGAGAAGGTTACGCAGAAACAGGAACGGGCGCTGGCCCGGGTGACGCGTCAGGTCGAAGCCGCAACCCGCGCGGAAGCGACTCAGGCCGAACGTGTCAACCGGGCTACCCGCGACCTCGAACGATACGGGATCGAGACGTCGAAAGTT…
Salmonella phage 37	1	87	43	YP_009221414.1	ATGGACGGCCCGTATGTTTCGTCCCTGATGCAGTTCGCCGCGCAGCCGGATGGTAGCGGTGATTTCGGCGAAGCGGATAGCATGAGTGGCCCGAACGTGGCGCTGCTGCCGCACCAAGTTACGCAGACGTCGTCCATCATTACGCCGCTCGATACGCTGCTGTATGAAACGCCGTACATCCAGTTATCCCGCGACGGCCGTGACCTGAACACGTCGAAAGTCAGCGCGTACGTGGCACGTTCATCCGACCGAACCGTCGATTCGTACACCCTGTTCACCAAGCATGAAGCCGATGCGGATTACGCTTCCGCCGGGACTCAGCCGTGGACACCGTGGGGCATGACGACCGTCGGCCTCGGCTTCTTCACGGACGAAGTGACGATTGACCCGACGTCGGAT…
Salmonella phage 37	1	91	43	YP_009221388.1	ATGATTTATACGTTGTGGTTGGAAGAAGAGGTTAACGCTGGTAATGTTCCACTGCCGCCGGGCTTCACTTGGCGCGACTTCTACGACCCGATGAAACGCGATGCGCTTTGTAACGCAGAATGGATCGGCGCGAGTCGCGGCCAGATCGACGAGAAGAAAGAAACCGAAGCCGCTATCCTTCGCATCAAGAATGGTCTGTCAACGTACGAAGCAGAAATCGCCCGCCTCGGTGGAGACTTCCGCGAAGTGTTCAAACAGCGCGCCCGCGAAGAAGGCATCATCAAAGAGTTGGGCCTCGATTTCTCCGGCAAGATGGTCGAAGGTACAGAGGCAAGCGGTTCAACTGGCAGCACTGGCTCGGACAACAACGAAGAGGAAACGAAGGAATGA
Salmonella phage 37	1	18	43	YP_009221371.1	ATGTCTGGTATCTTCGAACAACTGCTGGCTGAACAACAAAAAACCAACACCCTGCTGGAAGGCGTTCTGGCAGCACTGAAAGGCGGCGCGGTAAACACTTCTGCTGACGCTGGCAGCGAAACCACCGAAAAAACCACCACCAAGGCGGTGCTAAGGCGGCTCTAA
Salmonella phage 37	1	71	43	YP_009221462.1	ATGATCAAATCGTTGCAATGGTTTGGAAAATATAACATCAAGGCCGATCGCGCCGTGTCTTACAACTTTGATAAATACGGTTCGACGCAAGTGAGATCCGCGAGGTGGACGGCGGATCATTAA
Salmonella phage 37	1	166	43	YP_009221406.1	ATGACGGCCACGGAAAACGATGCGCCTGCCGGGTCGGTGGACATTTACGGCCAGTTCCGGGTTAAGGACTTCAACGTGGGTGACGTGGTCATGTTCAACCGAGGCACGACGTGGGACTATGAGACGAACATCATTGCCGGACTGGACATCGACGCCGGGCATATGACGCTGACGTTTGGCCTCCAGTCGGACACGCCGCGAGGCACGCGTCTGTATCCGGTTCGCGTCGCGCAGATCAGGGAGGCGATGAACGGCCAGCAGATGACTGACAGCGTGTCACAGACCCAAGTCCGGTTCTTCTGCACCGAGAACTATGACCTGACGCCGTCGTGGTCAGACTTCCCGGTCTACACCCGTACCGGGCTGCACATCTTTGTCATGCCGGAAGATTGGGGGTCG…
Salmonella phage 37	1	190	43	YP_009221467.1	ATGTTTTATACCGTCCTGTTAAATCCCGACTACGAAGGCGCGACCAACGTTAAAACGTTTTACGTCGAAGGGGCGACCGTAGAAGACGCGGTGACGGCCGCGATCGATGACATCAACGCGCACGAAGTCGAGATCGGCGGGGAACCGTTAGCGCGTGATCAATTCTCAATCATTGCAGTTTTTCCGGGCTATCAGCCTAACGTGTGGGAGGGCTAA
Salmonella phage 37	1	154	43	YP_009221385.1	GTGCTCGGGATTGAACAAATAGATTGGGACAACCCGCCATCATGGGCGGCGGAGTGGGATGATAACAGCATGGTTATTTTACCGCCGAGCGATGAACCTATTGATGCGCCGAAAGATACCGAATACAGTTTCGAGAAACTCGCAATGGCGTTAGCATAG
Salmonella phage 37	1	184	43	YP_009221403.1	ATGTCCATTGGTGATGACCTGACGAAAGAGCAGCGCGGCTTCCTCGAATCAACTGGCCGTATTTGGGATAACGTCAATAAGCAGTGGGTGAAACTGAACGACGAAATGGTCGCGAAGAACGCCGATGCGACTGACAAGATTCGCGGGCAGGTCAACCAACTGGCCGCCGACATGGCCGCTATCACGAAGGGCGAGGGCTTCCAGTTTACCCAAGACCCGGGAACAGGCGTCACGAAGCGCAGCCGTGAAATTGCGGGCCTGACGAAAGAACTGAACAAGATGGAAGAGGCGGCCAAGAAGGCGGACGTTGCGTCGCGTAAAGCGGAACAGCGGAAAAGCCTGTCCGGACGCCTTGCCATTATCGACGAGGAATTCGCGCCGCAGTACGCCCGCGCTAAG…
Salmonella phage 37	1	180	43	YP_009221412.1	ATGACCGACATGTGGGACGATGTGCAGCCCGGATTTGTAGCGCGCATCGCCAAGCCTGTTCTTGACGGCCAACGCACGCAGATGGAAATCGCCGAAGAGTTTGTCCGCATCGACGCCATCAATGGCAACGTGATTACCGTGGCGCGCGGCGTACTCGACACCATCCCATTCCGCCACCAGAAAAGCGAAATGCTTTGGGTGACGACGTACGACGGCGGTACCGACTGGCAGAAGTACGCGGGCAACGAATCAATCGACATCAAGATCCTGCCGTGGACATTGGGTGGTGGCCGCTTCCCGATTGAAGATGCGCCGATTGATCATCTGGACATGGACTTCCGCCAGATCCGCCCATACCCGCCGGGCAACGTGCAGCACTATCTCGCTTCGACGTCAACG…
Salmonella phage 37	1	137	43	YP_009221463.1	GTGGACGGCGGATCATTAATCTGGCGTGCGTGGTCTTATGAATCCAACTTTGAAAACGTGTTAGAAAGCGCGCTTGATCATTCCGGCACACTGAAAACCGCCGACGAAATAGCAGAACAGGAAGCCGCCGCACGCGCTCAAAAGCTCCGCAATGATGCGATTTTCTTTGAGGTTCACGGCTTCGAAGATGATTTCATTCTTAACCTGTCCGACTTTACCCGCGCTGAAATAGAAGCGGAGATCATCGCGATGAATGCAGAATTAAACGCGGCAAGCGCCGACGCGACGCGGTTGATCACGTTTTACGCTCAACCAATCCGGCGGGGGAATACGTTTATTTAA
Salmonella phage 37	1	1	43	YP_009221374.1	GTGGCAGATTGCATTAATCTTGACTATGAATCCCGAAGCCGGGTGAACCTTAAAACGAGCGGATTCGACCGCTATTCGAATGACGAATCGACGAAAGTGCTGATGGGCGCATGGTCTATCAACGGCGGAGCGGTGCAGCACGTAGACCTTCACCGAGGCAAAAAGTTGCCCGGCGAACTGCGTGAAGCGCTGGAAGACCCGGACGTGGAGAAGTGGGCCTTTAATGCGCAGTTCGACGCGTGA
Salmonella phage 37	4	142	1	YP_009221431.1	ATGACCGCGCCATCCCGCTGCGATAACTGCTTGTCGAACCGGGTTGAGCAAACGCAAAATGATCGCGTATACGGTCGGGCGTACGGTACGTGGCCGGAGATATATTATTGCAATGACTGCGGGGCGTACGTGGGTTGTCATGAAAAAACGCTAATCCCGCTAGGTCGTATGGCCGATGGAAAAACAAGGGCGCTGAGAGTTAAAGCACATGCGGCATTCGACCCGCTTTGGCAGTCAGGCTCGATGTCTCGTACTAAAGCGTACCTCCAGTTGTCGCGTAAACTAGGAATCGACATAAAAGATTGTCACATAGCGATGCTATCGGATGCGCAATTACAAACAGTTATCCTAATTTATCAGGATAATGACGGGGCCGATTCAACCGATGTCATCTAA
Salmonella phage 37	10	59	1	YP_009221430.1	ATGACTGCGATGAAAAGGACATTTGACAAAGAGCCGCTTGTCGTCAGCTTTTCCGGCGGCCAGTCGTCCGGCTTTCTTTGTGCATACCTGATCGAGAATTACGGCCACAAATATGACCTGCGTTTCGTGTTCGCCAATACTGGCCGGGAGCACGAAGAAACACTGATCTTCGCCGACAAGGTGGATAAACATTTCGGCCTGAATCTGGTTTGGCTGGAAGGCTATGCCAGTCCGGAACACGGCGTCGGGATGCGCCACCGGATCGTCAGTTTCGAGACGGCCGCACGGAACGGCGAACCGTTTGAAAGCCTGATCAGCGTCGAGGGCATCCCGAACATATCGCGCCAGAAGTGCAGCGACTACCTGAAAACGCAGACTATCCGCCACTGGATGCGCAGC…
Salmonella phage FSLSP088	2	66	1	YP_008239931.1	ATGGCCGATGGAAAAACAAGGGCGCTGAGAGTTAAAGCACATGCGGCATTCGACCCGCTTTGGCAGTCAGGCTCGATGTCTCGTACTAAAGCGTACCTCCAGTTGTCGCGTAAACTAGGAATCGACATAAAAGATTGTCACATAGCGATGCTATCGGATGCGCAATTACAAACAGTTATCCTAATTTATCAGGATAATGACGGGGCCGATTCAACCGATGTCATCTAA
Salmonella phage FSLSP088	13	54	14	YP_008239908.1	ATGAAACTGAATATCACCGCGCCGGGCCTGTTTTTTAATCGTAATGGCGACCGCGTCACCGTGGATCAAATCGTTTTACAGAATAGCGCCGGGGCCGTCGTGTCATTCCCGGTTAAGGGCCGGATCTGGAAAATGTACCGGGGCGCATATCGTCCGCGTGAGTTCAAGATCTGGACGGCGTCGGGCAAGTTTTACGCGGGCGAACAATCCCGATCGCCGTGGGATATTGTCGGCGAGGTTGTCGCGGACGATGTGCGCCCGGTCTACTGGCAAGATCTGACCGATGACCAGAAAGCGCAAGCCGCCGCCAAATATCACAATGGTGAAGGCACGCCGGGCGATTATTTCACCTATACGCCGGATCAATTCATTGTAATTAATGGTGACGTGTACGATCTG…
Salmonella phage FSLSP088	13	96	14	YP_008239935.1	ATGGCTAAACAGAAGCCGCGTGGGATTCGCAATAACAACCCCGGCAATATCGAGTGGGGGTCGCCGTGGCAAGGGCTGATCCCGCGTAACCAAGCGACGGATAATCGCTTCGCCCAATTCAAAGACCCGGCATCCGGCATCCGCGCCATTGCCGTTACCCTGACCACCTACTACGACAAGCGCAAGGCCAACGACGGCAGCAAAATCGACTCGGTTCGCGAAGTGATCGAGCGGTGGGCACCCGCCGTTGAGAACAACGTATCGGCCTACGCTAAACAGGTGGCCGCAGTTCTGGCCGTTGACCCGAATAGCGAAACGCTGAACCTCCACGACTACGACACCATGCGCGGTCTGGTGGAAGGCATCATCCGCCACGAAAACGGAAACCCGGCGTCGTTC…
Salmonella phage FSLSP088	13	70	14	YP_008239956.1	ATGATGGCCGCGACCAGCCTGCCTAACTATCTGGCTGGAAATGGCGACCTCGGCTCTTGGGAGCCAACCCAAATCTTCGCAGGCGAAGCAGATATTGTGACCGAAGGCGGTGCCGCTGGCGCTGACATCGAGATCTATCAGGTTATCGCGAAGAACGCCGCTGGCGCTATGGTGCCACATGACCCGACTGCGACCACTGGCACGTCTCCGGACGAAGTACCAGCACCGCAGTCTGTGGCTATCGGTATCGCAGCGCAGCCTGCGAAGTCCGGCCAGAACGTGCCGTACTACATCGGTGGTGTATTCAACCACGCGGCCCTCGGCTGGCACGCGTCGCTTGATACGCTGGCAAAACGTCAGGCGGTCTTCGACCGTACTAACATCCACATCGGCAATCTG…
Salmonella phage FSLSP088	13	161	14	YP_008239933.1	ATGAACGTGAATATGTGTAACCCGGCGGCCAAGCCCGTCATGATCTATCTGGCCGGGCCGTACCGCCCGTATATCATCGGTTCGGGCTGCACCGTTCCGACGTCGGTCAACATCCTGAAAGCCGAAGAGGCGGCGGTGTCGCTTATTGACCGACTCTACGCCCACAAGATGTTCCCGGTCACGCCGCACCTGAACACGGCCAACTTCGAGCACAAAACCGAGAACGAGATCCCGGACGAATTCTGGCTGGAATGCACGATGGAATTGATGCGCCGTTGCGACGCGGTGCTGCTGATCGGTGCTGACGCGATGCGCAGTTACGGTACCCGCGCGGAGATCGAAGAGGCGAAGCGGCTGAATATTCCGGTCTTCAATGACCTCGACCATCTGGTTTCATGT…
Salmonella phage FSLSP088	13	130	14	YP_008239946.1	ATGGCTTTGAGCGGACTGCGCCCCGCGCGCGAACAGTTTAACCAAGCAATCCACGACGCCCTTAACGGGGCGTACCAGCTTTACGTTCAGGACGTCTTCGGGCAGGCGGCGGCCAACCAGACGTACTACATGGCGAAGTGGATGAAGTTGAAGGCCGGGACTTACACGGCGGTCATGTATGTCGATGACTCCGGCACCCTGTCTATCGATCATGCCGTCGTCGCGACTGCGGCCATCGGCACCAACCCGAACAGCGGGGAGTTTACGATCTCGGCCGACGGCGTGTATCGGTTCGACTGCATCTACTCAAACGTCCCGGCCGATACCCCGGCATACATGGCCTACCAGTTAATCCTTGACGGCCAGACCGTCGAGGTTAGCCGGGCCAACGACTTTATC…
Salmonella phage FSLSP088	13	127	14	YP_008239970.1	ATGAATTACTGGCAAGAGTACGGCGAAACGCTTTGGGGGAATGGGTACACCGTTGTACCTATCTACGCCCCGGACGCCGATAAGAAGGGCGCGGGTAAACGCCCCATCGGTAAGGATTGGGAACGAACCATTAACGATAAGGAGCAGATCCAGCGTTGGGCGGAACGCTACACGAAAAACGGTATCGGCATCCTGACCAAATACACCCCGGCGGTGGACATCGACGTATACGATGAAGACGCCGTGGAGCATATGGCGAATTGGGTGCTGGAAAATGTTGGCCGCTCGCCATGTCGTATCGGACGTGAGCCGAAGAAACTTTTCCTGTTCAGGACGGAATCGCCATTCTCGAAAGTGAAGTCTGGTGTTTGGGAAGATGACTTCGGCCAGCGCCATGCG…
Salmonella phage FSLSP088	13	95	14	YP_008239907.1	ATGAATAAAACCGGATTTTCGGGGAACGCCGCAAGGGCCGCGATCAAGTTTACCGCGTGCGGCGCGATCGTGGCGTTTATCGGGGCGGCGGTTATTTTCGGCGACAACGTCGGGCCGTATAAAGTGTTTTTGTATACCGTCGCCGGGGGCGTATGTGTGCGCCTGATTTGGCCGACTCAAGACGAGGGCGACGCGCTTTTAAAACGGGATGACGGGCCGTAA
Salmonella phage FSLSP088	13	0	14	YP_008239917.1	ATGGCCGCGACTACCGACAAAAGCGTGCGTGAAACTCACGAAAAACTTCTGCTCGGGATGAAGGACGGCGATTCGTTCTTTATCGAGGGTGTGAAGCCGCAGGATCTTGGCTATCTGCGTCGAATGGGCTATCGGCTTAACATCCGCCTGTCCATCCGGTTCACGTTGCAAGACCAGATCTACGGGAAGATGGGTACCCGCGTTTACCGGGACAAAGCGGACAAAAAGGAGTAA
Salmonella phage FSLSP088	13	37	14	YP_008239924.1	ATGAAGAAGATCGCTGCGCTAACGCTGTTTGTATTGATTATCTGCGGTGTGCTGTTTGTCATTGGCCGTGTGGGCGCGGCGATCGGGTGTAACGACGTCAGCGTCCAGACCGAACTACCAACCAAATACAGCCCGTTAAGCGGCTGCTACATCAAACGAGACGGCCAATGGGAGCCGTTAGACTGGAGACTATGA
Salmonella phage FSLSP088	13	157	14	YP_008239915.1	GTGGAAGGCATTGAATTCGTCCGTGTGCAGTACCAAGAACTGCGCAAAATCCGGTTAGACCAAATCACCTGCAAACTGTCCGCCCTTGAGACGTTTTTCAAGGACATGGAAGACGACGTGCAGACCCACAGTACCAAAATGCTCGACCTCGCCACGCTGGACAACGACGAGGCCGCATATAACACGGTCAGCGACCAGTACGCTGAATCAATGGCGAGCCTTCGGGCGGCCAAAGAAGCACTACGCGCCGCGATGTTCCATGCAGCGCAATCCATGTACCACGGAGCACCAGCCAATCTAATCAACTTGGGAGCCATAGAGAATGAAAATCAAGGGTTATGA
Salmonella phage FSLSP088	13	61	14	YP_008239959.1	ATGACACCAGAAGAATGCCGCGCGCAATATCGCCTCATGCTCAAAGAAGCGATGGATGCGTACCACCAATTAAACCTCGGCGGCTCGGTGCGCGTCGTGGTGGATCAGAACAGTGAACGCGTGGAATATACCGCAGCGAACCGACAAAGCCTATGGGCCTACATCGTTCGACTGCAAAACGCGATTAATTCGGACAACCCTTGCGCGGCCTTCATGGGCCTACCAAGTTCACCAGCAGGATTCTTATTCCCATGA
Salmonella phage FSLSP088	13	112	14	YP_008239966.1	ATGAGTAGTAAGTCACTGTTAGTCCGCATCATGCGGGAATTCGGCGGTGGCGGCCACTCAATCTTCGCGCCTTCTGCGTCAGCGCGTTGGATCGCATGTTCTGGAAGCCTGATAGCCGGGCTATTCGAGCATGACGAAACTATCTACGAGGCTGCGGAAGGCACGGTGGCCCACGGAATCGCCGAACAATGGCTGCGAACGGATGTCCGGCCAACCCATTTAATCGGCACCATCGAGACGATCACGGAAGGCGATGTCAGCCATGACATCCCTATCACGCGGTCAATGCTCGACGCGGTTCAGGAGTACGTTGACTGGTGCCGATTTGAAGAGGGTGAAATGTTCACGGAAATCCGGGTCTGGTTTACCGACCTGATGCCGCGAGCGAACCCGGATGAA…
Salmonella phage FSLSP088	13	49	14	YP_008239955.1	ATGGCTGGACTTTACACTACTTACCAACTGCTCGAAGTACAGCGCAAGCTGAAAACGCTGCCTGCGTTCTTCCTGCAATGGTTCCCGCGCCAGATTAACTTTCAGGAAGACATGATTGCCTTCGATAAAGTTATTCAGGACGTAACCCGCGTCGCTCCGTTCGTTGCACCCAACGTACAGGGCCGCGTGATCAAAGAAAGCGGCTACAACACGAAGACTTTTAAACCAGCCTACGTGAAGCCGAAACATGTCATCGACCCTAACATGATCATCCCGCGTCAGCCGGGTGAAGCGTTGGGAACTGGCACCCTGTCTATCGCGCAGCGCCGCGACCGTGTCATCGCATATCTGCTGATGAAACACCGCGCCATGCACGAAAATACGTGGGAATGGATGGCG…
Salmonella phage FSLSP088	13	9	14	YP_008239939.1	ATGCTGAAATTTATGGACGGTTTTGACCAGCTACGCGGCTGGTCTGACGTTACGGACGGGCTGACCAAATGCGGGTACACCGTGTCTGGCACGCCCACGTTAGAAGAAGGACGCGTGGCTACGCAGATGGCGGTATCACTGCCGGACACGGCCAGCCTGAAACGCGTGTTCACCTCCGGGGCCACGAAAGTCGTGTTTGGCTTTGCCTTCCGGGCCATCGGTCTGCGCCACACCCTGATCACCATCAAAGACGTTGTGACGATTACGTGGAGCGAGACGGACGGTAAAATCACGGCGGCGGGCGGTACCGGAACGGCGGTGCTGCTGCTGGACTTGTGGTACTACATCGAGGTGGTGCTCGACAAAACCACCAGCACGATCGAGGTGTACGTGAACAAC…
Salmonella phage FSLSP088	14	101	28	YP_008239930.1	ATGGCTACGATGAAAGAGCGACACAAGATACCGCACTTCCAGTACAGCGGCGGGATCTGGTACTGCTACCGGGCGTTTGACGGCGGAGCGAAGTGTTACCCGGAATACTCGCCCACCAGCCACGCCGAGCTATGGTACAGCGACAAGGCGATGGCCCGCATGGTGGAAGTGTACGGCTGGTGGAAGGCCAAAGACCCGAAGAATGCCCGTCTGACCGATGCAATGCTGCTGCGCTACGCCGGGGCCATTCGCTACGTGGAAGAAGGTAGCCGACGGAAATGGGGCATGGTCATCAAAGACCTGCGCATCTTCGCGGAGAACGTCGGTAGCCGCTTCTCGCGGGAGTATTTCGCCCGGGCAAGGAAAGAGGACGTCAAGCGCGCGAAAACGATGCGTGGC…
Salmonella phage FSLSP088	14	17	28	YP_008239952.1	ATGCCTGTTAACGTGTTAGCGATCGGCTCCGACGAGTTGAAAGGGTATCTGGAACAGGTACCGGAAATCGCTAACAATTCGATCCGCATGGCGATTAATAGCGTGGCTGCTGGCAAGGGCATGACCCTTATCAAGAAGTCGATGACCGACGAGATTGCCTTCCCAACCGGGTATCTCAACGCAGACCGCCTCAAGCTGACTAAGCGCGCCACCACATCCAACCTCGAAGCTGTCATTGTCGGCCGTAAGCGCGCCACCAGCCTCGCCCGTTTCGTTACAGGCGGCGCAATGGTGACGAATAGCAAACGGCCCGGCGGTGTACAGGTGCGGGTGAAGAAGGGCAAGACGACGTACCTGAAAAATGCGTTTCTTGTGCGGCTAAACAAAGGCGCGAGCCTC…
Salmonella phage FSLSP088	14	35	28	YP_008239951.1	ATGAGTCAAAGGCTTGACATTCTTAAAGCATTGACAGCGCACCTTGAACAGATCACCATTGAGAACGGATACGCCTACGACCTGAAAGGCAAAGTGTATCGCGGGCGCGACCGATTCGGTGCGGACTTCACGCCCAAACTGCCTATCGTGTCGATCCTCGAAGCGAAGGCCACGGACTACGGAGCCTTTGCCAACGAGGAACAGACCGTACGAATGGATGATTGGGTGCTGCTGGTGCAGGGGTGGGTCAAAGATGACCCGAGAAACCCGACCGACCCGGCGTACGAACTGCTGGCCGAGGTGGAAAAGCGACTGGCGATGTTGGTGGCGAAGGACGAGAACGGACAACCGATGTATCCGGCCCTCTACCGCTTGGGTGGGAAGATTGCTAAACTCACA…
Salmonella phage FSLSP088	14	117	28	YP_008239941.1	ATGCCGAAAAAGACCGCCCCGAATCAGGGGCTACCCTACGGGTGGATTCGCGGGGAAGACTATTGGGGCGGCCCGATGTCCGACTCGCAGATCTTCCTCGACACCACGCTATTCCTGACACTGGAATCGCTGACCTTCTCCGCTCCGCCGCCTAACGCGGTGGACGGGGCTACCTACGTCGTCGCGGCCAACCCGACGGGGGCGTGGGCCGGGCATGAAGGCGACGTGGCCGTGTACGTGGAAAAGGTCTGGAATTTTTACACGCCGCGTTACGGATGGCGCGCTCGCGTCCGTTCGTACGAGAAATTCCTGTGGTTCAATGGCACGACGTGGATTGACGAGGCGACCGGGGAAGACCCGGTCAACCCTGACCCTGACCCAAGCGTTAAGCCGAAATGG…
Salmonella phage FSLSP088	14	6	28	YP_008239926.1	ATGGCCGATAAAAAATTGAGATTCGGACACCTCGAAACGGGTGACATGGCGCTGGAGCGTAACAGCATCCGCATCGGGTACAGCCCGGAAGTAACGTTCGCCGTGAAACGCCGCGTAGAGCGCACCACGCCGACGCAGATCATCATCGGCAACTCGCGCTACCGGAAGGACGATGGCCGGGCCGTGGGCGAAGCCGGGTGCCTGTTTACCGAGGACGACGTCGGTGAAGGGAAAACCGTCAACATCGAGATCGTAACCGAGGCCGAATTCCGGGATATACAGCACCTGTTCTACGAATTCAAGGAAGGTGTGCTGGCCGCGTGCGCCGGGTACGAAATCACTGCGACGGACTTGGCCGTCCTGTTCCGCGACCGGGAAGTGCGCGAAGGGATAGTGGCG…
Salmonella phage FSLSP088	14	67	28	YP_008239936.1	ATGAGCGATATGGAACGGGAACGGCCGGACGATAATTCCGGGGGCATCAAGTTAGATTTGTCGGTCAATCTCCCCACGATTCTGACGATGGCGTCCATGCTGGTAGCGGCGGTGCTGTATGTCAATAACCGTTTTGCTGACCTGTCCAACCAGAATACCCAAGCCGAGACGCGTTTGACCAACGTGGAGAAACGGCAGGACGCAACTGATGCTGCGTTCACGGTGCTACGTGCTGAAACCGTCTCGCAAAACTCCGCCCTACGTTCAGACCTGCGCGCCGACATGCGCGACCTGAAACAAAGCGTGGATACACTATCTTCCCAAATGATGAGGAAATAA
Salmonella phage FSLSP088	14	19	28	YP_008239918.1	ATGGGAGCCTATGCCACGCCCCAAGTAGACCAATACTGGCAGGTCAAAACGACAGGCCAGATCATGCTGATACGCCAGCCGGAGAACCATGTGTTCAGCCCGGAATGGCACCTGAACTACCGCCGGGTGCGCCTGCTGCACCATCCGGAATCCGCCTGCGTCATGGTGGAAGACTATGGTACCCACCTTAGCGCGCTTGATGACCCATGCGTCATCGAACTGGACTTGAAGGAGTACAAATACTGGAATCTTATTTACAGTAACCCCGACATATGA
Salmonella phage FSLSP088	14	75	28	YP_008239904.1	ATGGCGGGCTTATGGTTTTTCGTTGTGACGATGTGCGGCGCGGTTGGCGCTGATAATATGGCAGCCGATTGTCATGATTATGTGATTGACGCGGGGATCTCTTATGACGATTGCCGCGCGGCCGTGGCGACTTATCCGGGCCGCATTGGTCTGTATTCCGTGCGGTGTGACCGTGGCGAGGCGGTAGAAGGGGGCAAAGGTGAATAA
Salmonella phage FSLSP088	14	135	28	YP_008239914.1	ATGCAACCGACTAATACCGCGTTGATGGTGAACAACGCCATGCACCCGAAAGGCCGCATCGACGTCGTCCCGGCGTTCCGCGCTATCGAGCGGATCTACAGCGTGACCATCCATGCCACGCACACCGGGATTAAGGTGTCGGCGGCCACAAATCACCGCGTGACCTTCTATCAGTCTGGCGACCCGGCCATCGCGAAGAATGGCGAGGCTCGCGGCGTGGACGAATGTACGGCCATGCGAATGTACATCATCAAATTTCTGGATTGGGCCATGACGAACATGCCATGCCCGGAAGTGCAGAATGTCGTCGTGGAGGTGGCTGGTGGAAGGCATTGA
Salmonella phage FSLSP088	14	167	28	YP_008239925.1	ATGACCATGAAAATTCCCGCAGGAGACGTTAAGCCGGGCGTACTCGCGACCATCTTTGGCGAGCAATTCCGCCTTCGCTATATCACGTATCACAACGTCGGCAGCGTCACGCTGCGCTTCCAGCCGGGCGACGAACCGCTGTCACCTTTTACCGAGAATGACGTGCTGACCATGACCGTTCCGCGCACGTTCGAAATCGAGGTGGACACCGATGGCCGATAA
Salmonella phage FSLSP088	14	5	28	YP_008239916.1	ATGAAAATCAAGGGTTATGACAAAGCCATTATCCTGCACCTCGGCGCGCTGTATGACGCGGCCAACGACGGTAACGAGAAGGTCAAGCCGCTGCACCGCCTGATCCTGAATCTGCCGAACGTTGACGAAGAGGCGGTGACGGCTTTCGCTAAAGGAGCGTTAAGCGATGCACTCGAAAAGCATGAAGTGTCAGATCCGCCGGAGGCGTCTTACAAGACGATGGGCTTTGCAGCGTACGGCGAAGAGGTTGACAGTAAATTCGCCCTCGCTATCCCCGGGACAAACGCCATCGTCTTCCAGATCGAGAAGCGCGAACGTGTGCTGCCCGGCGTCAGCGTACGAAATGAAGTCGTGAAGCGCATGGCCGCGTTGCGCGAGAAAGAGATCGAGGGTTGGGAG…
Salmonella phage FSLSP088	14	62	28	YP_008239954.1	ATGCCAAAACGTAAAGTTCTCCAGACCGTCATCGTTTACCGCGACGGCGCGCGTATCAAACCGTCCATCGGCGAGATCTTCGATTTCAAACAAGCCGAACTGGACAGCATCAACAAAATCAACCCGGATGCCATCGGCCGCCCGGTGATGGAAGTTGACGTTGAAAATCAGGCTGCACAGGAAGCCGCAGCGCAGCAGGCGAAAGCTGACGCGTCCAAAAAAGACGAGAAGGCTGACGGTGCTAAGAAAAACGCCAAAGACGATAAAAAGTCTGGCGCGGAAGATGAAGTCTAA
Salmonella phage FSLSP088	14	73	28	YP_008239902.1	ATGGATAAGGCGCAACGCTTAACGGCCGCACGTATGGCGGCGGATCGGTATGCCGGGATCGCAAGGGCCAAAGGCTTTAAACGTCATGTTGATGGCGTTTCATTTATCCGGGCCGATGCGGATCTAACGTGGGATGATAAGGCGCGCGCTTTCCGTGTGACGCTGTACAAGATGGACGGCCGATCACGCGTCGCCGTTGCCACTGTACGCGCCAATGCGATGCTTAACGTGCTGTTAAAATCCTTTATCTAA
Salmonella phage FSLSP088	14	156	28	YP_008239912.1	ATGAGCAAAGAACTAAGCCCGGCCGAACTGACTGGCGCAATGATGACGACCGAGCCGGATGTTGAACTGCCGTCACGCGTGCGCGTGTACAGCGTCGTGGGGAACCTCATTGCGCTGGAAGTCGGTGGCGTGTACACCCTGTCCCAAGAACTCCCGCTTGACCGTACGCTTTCGCAGGTACAGGACGAGGCCAATGCCCTCAAAGCGAAGATGCGGGCCAGCCTTAATTCTTCCATCCGGAACGCCATGAAACACCACGGCCAACGGTTCAGCATGGAATCCGCGCTGGTGACTTACCCGTCTGGCCGCATGTTCATTCAGGCCGTTGTGACCTGTACTGACACCGACGTTTCGGACGACGACGAAGTTTAA
Salmonella phage FSLSP088	14	47	28	YP_008239913.1	ATGAAAACCACGCACCACCCTATTGAACTGAGTCCGGTACGCGACATCACCCGCACGGCCTTTATCTATAAGAAGCCCGGCCAGAAAGACGGCGAGATCTACATCGAGAAGGACAACGGCGACACCGAGATCGTTACCCCCCTGACCCGCGCGGACGCCATTGCGTTGATCGAGGGATTGCGGTCTGCCTTCGACATTCCGGACACGAACGCGGAGAAGGTCGAACTGTTACAGCGCCGCCTCGACCAGACCCAAGACCACATCGAAAGCATTTCGTTGGTCACTGCGGCCAACATCATGTTCGAGAATGGCCTGCGCACCGCCGTCCTGACTCCGTCCCGCCTGATCACCGGGCAAATGCCTGAACTGGAAATCGACGCGACTCGCCCGGACACCATC…
Salmonella phage FSLSP088	14	116	28	YP_008239950.1	ATGAACGATAACTACCAAAACAACTACGTGGTAGGTCGCGGAACGGTCTACTTTGACCGATTCCAAGACGGCACTAACCGTAAGACGGGTGAAATGTATTTCGGTAACACGCCGGAATTCACCATCAACACCGATTCCGAAACGCTGGATCACTACTCTTCCGATCACGGTATGCGCGTGATGGATGCGTCCGTCCTGCTGGAAGCGTCTCAAGGTGGTACCTTTACCTGTGACAACATCAACGCGGATAACCTCGCGCTGTGGTTCCTCGGTGAAGTATCGAACACCACTCAGACGCAGCAGACCGACGCGAAAGAAGTGTTCAACCCGATCATGCGCGGCCGTTACTATCAACTCGGCACCACTGACGATAACCCGACGGGTGTTCGCAGCGTGACT…
Salmonella phage FSLSP088	14	172	28	YP_008239927.1	ATGCTGACTATCACTGCCGATGAAATGTATAAAGCTGCTACCGACCACCACACCGCCGAAGCGATTGAAGTACGTGACGAGGTAGAGCGTCTTATCCGCCGGGCCGCATCGGCCGGGCTGACCACCACTACGGTCGCGCTGTTACACAACGACCACCCGCTGTCCGATAAGTCCCGCGCCATGCTTATCGGCTGGATTAAGGACGCCGGGTTCGAAATCTACTCCGATCCGGACGAGCCGCCGTGCTCCCTGCAAATCTTATGGGGGAGGGCCGCAGCATGA
Salmonella phage FSLSP088	14	152	28	YP_008239922.1	ATGAGCCAGTATGTTGATGCACTCAATGCCATGAAGGGCATGGACGAACACGAACCGAAGATGATCGGCGACCAATGGCGTACGCCGGAATGGCTGTTCCAAGCGATTAACAAGCTGTACGGGCCAATCGTGCTCGACCTGTTCACCGACGGCCAGAACGCCAAATGCCAGCGCTTCTTCACTGCCGAGGACAACGCGTTAAAGCAGGACTGGTCAAAACGTCTGGCCGAGATCCATGCCAGCGACGAGTTTGACGCGAAGACCCGCGTTTGGGCGTACGCTAACCCGCCGTACAGCCAGAAGCGAGCCGGGAAAGACCACCTGACCGGGATGACGCACATCATGCTCAAGGCCGACGAGGAACGGGCCAAAGGCGCGGGAACCATCTGGCTGACAAAG…
Salmonella phage FSLSP088	14	183	28	YP_008239921.1	ATGAGCGAACAAAAAGTCACATACATCACCGACGATAAAAGCCTGAAAGACATCCTCGTCATGGCTATCGAGCAGGAAGGCGGTATATCCCCAAATCATATCCTGTGCGTGGCGCATAAATACCTTCGCGATAACTGCGGAACGCCGGAAGCGAACATCCAGTCAGTCGATGAAGTCGAGGTGGACGGCGACGCAATGCCCCGGGAAATCCGCATTCGCTGGACGCGCGTCAAACGCCCATCCGCTGTTACACCAACGGCCGAAGAAGCGACCGAGTGGGAGCGCGAGCAGTGCCAGCAGATCCTGAGCACCATCCTCGAAACGGTACGCGCCCGGGCTAAATTCACGAAGATGGCTGGCACCACCAGCATCAGTCTGGCCGAAAGTCTCGCCATGCAG…
Salmonella phage FSLSP088	14	150	28	YP_008239965.1	ATGGCCGAGAAATTAGTCCCTGCGAAAAAAGTCAAGAATGGCGTGCTGTACAAATCTGGTCACATCAAGATTTCTAACGTACGTGCTTCTTACCCGCACCTCGATAAGCCGTACGGCGGTGAAGACGGCGGCGAGCCGAAATACTCGCTGACGCTTTTGATGCCGAAAGACAGCCACGGCGAGATCGAGAAAATCATCCGTGAGCAGATCGAAGTCACCAAGAAGAACCACAAGACAGGCGCGCTGAAAGTCGCCCCGTCCATGTTGTTCATCAAAGACGGTGATACCGATTTTCCGGATAAACCGGAATGCGAAGGGATGTGGGTTATCTCCGCACGCGAAAGCAAACGCCCGGATGTGTATAACATCGAGCGCGAAGAGTTGACTACCTCTTCCGAA…
Salmonella phage FSLSP088	14	46	28	YP_008239961.1	ATGACGAAGAGTAACGCGCCACTGGCAACCCGGAATCGCCGCTCTAATGCGCCGGACGCCGATACAGAAGCGATGATTTTTCAGGGCTGCAACATCACGCAACTGGCAAAGCTGTTCCGCATGGAGCGCCGGGACATCACGCCGAAAATCATGGATGTTCCGCCTGTCGGCGAGCGCGGTGGGTACCCGATCTACGCGGTTCACGAAGTGGCCCCGTACCTCGTTAAGCCGCTGTACGATGTCGAGACGTACCTGCGCCGCATGAATTTCAAGGATCTGCCGAAGGAATTGTCGAAAGAGTTTTGGGCCGGGCAGCGCGCAAAGCAGGACTTCGACATCAAAGCGGGCAACCTGTGGGAAACCGAGAAGGTTATCGAGCACTTCGGCGAGGCGGTGAAG…
Salmonella phage FSLSP088	14	119	28	YP_008239953.1	ATGGCTTCTAACTTCGCCGCAATTAAAGCGAAGGCTCGCAGGGACGTACATGCGTCCCTGTCTGTCGCTGCTCGCTATGAGAATTATGCGCAGGATGTCATCGTAGACGACATTAGCGTCCGCTGGCACAACAAGATCGCCATCATGGGCGACTTGGAAAACGGTGGTTACGCTAACGTTATCGAGGGCATCGAGCGCATCATTTTTATGCGTGACGAGTTAAATGCAAAAGGGATCATGCTGTCCGAAGGCGATAGCATCATCATGACGGCCGAGGGGTACGAGAACGCCCGTTTGGTACTCAAAACGCAGGAACCTATCGTCGGGCCAGTGGAAATCGTCTGGCAGGTGGCGAGGGCCGACTGA
Salmonella phage FSLSP088	14	110	28	YP_008239938.1	ATGTTTAAATTCTGTGACGGGTACGACCACTACGCCGAAATCGGTGTGAAGGGTACCACCCTGCAAGGTTATCTGGAAGCCGCCGGGTACGTGGTGCGTAACGCCAGCGATACCACGTTTTCCGTTGTCGAGGGCCGCCGGACAGGTGCGCGTGCGCTGAAATTCACCGTGGCCGCCAGTTCATCGGTCAACGCCTCACTGTCATGGGGCTTTACCACGACGGCGACGCTGGTGGTCTTCGGCTTCGCCATGAAAGCCGGGCTGTCCCGTATGCGTATCGCGCGTATCGAGAACATCGTGGACATCGAGTGGGACACCACTACCGGGAAAATCCGCGTAGGGGAAGAGTTGGGGGTCAACCCGCTGATCCTGAACGCATGGTACTACTTCGAGATCGAG…
Salmonella phage FSLSP088	14	20	28	YP_008239940.1	ATGGCAAGTTATTTTGATGGATATGAGCAGTTCCGGTCTACGGACACGTCTAACCCGGGAACCTTTATGCGGCTCGCCGGGTACACGGTTCGCGGTGCAGTCTCCGCAGGTCTTGGCCGCCTCCAGACGAGCATCGGCCTGTACACGCTGAACAGCGCCTACGAGCGCGATTGGACGTGGGGCGGTGATACCCTTACCGTCGGCTTCGCGTGCAAGCAGCAGGCGCGTGGCGCGCTATTCGGGCTAAAGATCGGTGACGCCACTGGCCGCGATGTTCCGCATGTCGTTGTCTACACTGACCCGGTGTCGGCGCTCGTCACCATTCAGACCGGGCCAGACCAGTCGGAAGTCGGGTATGTCACGCCGATCCCGACGCGCTGGTATTACTATGAAGTCGTG…
Salmonella phage FSLSP088	14	120	28	YP_008239928.1	ATGAACTACATGCGCATGAAAGCCGACCGCACCCGCGCCGTCATCGCAGAACTGGAAGCGGAAGGCTATCTGGTGGCCGTCAACGGTATCCATGACGAGATCTGGTTTGACATCATCCATCAGGTCGGGCCGATGTCCGCCGAGGAACGCCAGTCCATTGAATACCGACTTCTGGCCGCATACAGCGAAGACCTGAAAGAGTGGGCTGACCACCTGCTCGGATCGTGGCGCGAGGCGCACCCGGGCATCGTACGCATTTGGGACGGCGTGCCTGTCCGTAATTTCAACGAAGAGGATAAATATAAAAAATGA
Salmonella phage FSLSP088	14	146	28	YP_008239903.1	GTGAATAAATCGCAATATCGCGCCGCGCGTCGCCTGATACGTGACAACGGGATCTATGCGTTGCGATGGATGGATGACGACACCGCGCCGATTATGGACGTATTAGCAAGCCAGCCAGATGACCAGTTAGAGACAAGGGCGGCGATCGTGGCGTACAGCGCCCGCGCCGGGCTTGCGTGCAATGTGCGTAAAACCGCGTCACTCGACCTTTTAGCGCGGTACCATGACCGCAAGGCGGCCGCGAATGGATAA
Salmonella phage FSLSP088	14	132	28	YP_008239962.1	ATGCACGACTATCAGGACGAAGGCGTCCAGTTCATCAAAGACCATCCGTACTGCGGCATGTTCGTAGACCTCGGCTTGGGTAAGACTGTCATGACCGGGACGGCCATGCTCGACCTGATCGCGGACGGCGAAATCAACAAAGTCCTCGTCGTCGCGCCGAAGCGAGTGGCCCGTACCGGGTGGCCGACGGAATTCGACGAGTGGGGGCATCTGTGCTTCTACAAGATGTCGATTATCGCCGGAAACGCCAAAGAGCGCGCAGCGGCCGCGAGTAAGGACTGTCATTTCTACACGATCAGCGTGGATAACATCGCGTGGCTATGTGAGCACTTCAAGACGAAATGGCCGTTCGACGCCGTGGTGCTGGACGAGTCGAGCATGTTCAAATCCCACACCTCG…
Salmonella phage FSLSP088	14	168	28	YP_008239944.1	ATGTGGTGGGCGTTAGCAATGCTGGTGGCCTCGGTGCTGATCAACGCGGCCCTTGCGCCGAAGCCTGCATCGGCAAAACCAGCAACAATTCAAGATTTCGACATCCCGCAGGTGAAGGAAGGCACGCCGCAGTCGGTGGTATTCGGCGAGGTGTGGACAGCCGACTGGCAGGTATTGGGCTTCGGCAACTTCCGAACCAAAGCAGTTAAAGCGAAACAGGCGAAAAAATAA
Salmonella phage FSLSP088	12	170	14	YP_008239949.1	ATGTCATTAGCAGATTACGCACCAGAAATCGAAGAAATCACCATCCCGGCCAGACACGGTAAAAAGGCTGGCTCGTTTAACGTCCGTGGGCTTTCCTTCCACGACATTTCCAAAATCATCCGCGTCCACTATCACGACCTTGATGGCCTGTTCGACCTGTATCAGAAGACTGCCGGGGAAGACCTGACGGCCATCGCTACGGGGCGATTCGCCGTGTCGCTGGTATCGGACGCGCCGGGGCTGGTGGCACATGTCATCGCGCTGGCCGCCGACGAAGAAGCCGAACTGGAAAAGGTACAGACGCTGCCGCTTCTGGTGCAGTTCGACGCCTTGAAAAAGATTGCTGGTCTGACGTTCTCGGACGTTGAAGAAGTAAAAAAGATGTTCGCTCAGGTAATG…
Salmonella phage FSLSP088	12	27	14	YP_008239942.1	ATGGGGAGTAAAGCCAAGAAGATTACGGTTGGGTACAAATATTACATGGGCCTGTTCATGGGCCTTTTCCGTGGCCCGGTGAATGAGATTGTCGAGATCCGCGTGGGCGACCGTACCGCGTGGACAGGCTCAATTACTGGCAACACCACCATTCAGATTAACCGGGAAGACCTGTTCGGCGGCACGAAGGCGGAAGGCGGCATTGATGGCCCGCTCGAACTGTACATGGGCGCGCCGACGCAGACCGTCAGCCAGAAGTTAAAGAACATGCTCGGTGGCCGTCAGCCGGAATTCCGTGGTGTCGTGACCGCGTATTTCGATGGCCTGATCTGCGCCATGAACCCATACCCGAAGCAGTGGAAATTCAAGGCCCGCCGCTCTACGGCCGGGTGGACTGGC…
Salmonella phage FSLSP088	12	74	14	YP_008239919.1	ATGCCGATGAAGACCCACGTAATGAAATTCGTGCCGTTCAACCAAGCGTTGATCGGGAAAGAAGTGCTATACGTTTTCCCCCTGCCATACGGGCCACGCTGCCTGATCCGTACCAACGGCACCGACCTCGAAATGGTCAACGCTGACGACGGCGCACCGCTTACCGGGTTTGTCCCGGATCTCGAAGACCATATCCGACGCCTGTACTCGGCCATGTTCAGCGAGCCTAACCCGAAATACACGCGGAACGGCGAACAGGTCGTGTTCCCGTACATGGTGTTTGACGTCATCCTGCATGACCGCAGTTCCACCAGCGAGGACGACGGCAGCGCTGACGGCGTTTCTGCGGCGCTGGAAGATTGGGATGACATCGGCATACCGATGGGCGCTGAAAAGGCC…
Salmonella phage FSLSP088	12	85	14	YP_008239969.1	ATGCGATTTCCGAAATGGGCTTTAAATGATGACCGGATGAAGGTCAAATTTCTAATGACACAAGCGGCGTTAGAGATTGACCCGAATGCCAGAATGGCGGACTTAGCTAAGGCTGCGAAGGTAAGCTACTCGACTCTTTTATGGGCGACGCAAAATAACGTATCGAGCGCCGTGGCCGAAAAAGTTTGTAGCGCGGTGCCGCTGACCGGAATCCGCCCCCACTGGCTGACTAACCCTTCTTGGATCAAAACTGACAGCGAAACAGGGGAAATCCTTGAATGA
Salmonella phage FSLSP088	12	12	14	YP_008239943.1	ATGAGCAGACACGACGAGCCGCAGGATCAGCCGCGCATCTTTATGCGCCATGCCCGGAAACTCGGGTATTGCAAAAACGGGTCGGAGCGCTTGGCCGAGCGCTTCGGTATCACCTTCGAACAATTCCTACGGGAAGGCTACCCGGTAGCGGAAGCCATGAAGTCCGCAAACCCGCTGCTGCTCAAAGCCGCAGCCGTGGCACAACAAGAATGGGACGAGGCGCACGCACATGGGGAGTAA
Salmonella phage FSLSP088	12	106	14	YP_008239968.1	ATGTCTGGTATCTTCGAACAACTGCTGGCTGAACAACAAAAAACTAACACCCTGCTGGAAGGCGTTCTGGCAGCACTGAAAGGCGGCGCGGTTAACACTTCCGCTGACGCTGGTGGCGAAACGACTGAAAAAACCACCACCACCACTAAAAAAGGCGGCACCAGCAAGTCAACCAAAACCACCGAAACCAAAGCGACCAAGCCGAAACACACCAAAGACGAGGTAGTCGCGGCTGTCGTTGCGGTTAAAGACGCGTTCGGCGCGCCGGAAGCCAAGAAAATCACTGCTCACTTCGGCCTCGCGAAAGTCGCGGAAGCGAAGGAAGAACACTTCGACGAAATCGTTGAAATGTGTGAAGCCAAACTGGCCGAAAAAGACGAAGGCGGTAACGTCGAAGAA…
Salmonella phage FSLSP088	12	13	14	YP_008239905.1	ATGGAAATTAACGGCGTACAGGTCAAAAGCGTTGAGCGGTTCAGCAAATACGCGGAATGGTTAGCGCGTCAAATGGTGGCGGGCGTGCCGTTGGCGTCGCACGCTTGCCCGCATTGCGGATCGGCGTTGCACGTCATCGCAAACGGTGACAAGGGCGATCAATGGGATTCTACTTGCGCTTGTCCGGTGTGCGCTAAAATGTTTCACCGCTCAATCATTCACGGCGACGGCGCGCCCGCGATTAACATCATTAAACTGGATCGAGGTTGGTAA
Salmonella phage FSLSP088	12	53	14	YP_008239910.1	ATGCAAACTATCATCACTAAATATTCTAACGGTTCAATCATGGCTAAATGCTGGAATGGCTGGACGCGTTCACAATATGACGCTGAATTAAACAGCGAACAAAATCACCGCGCGGCCGCTGAAAAGTTGATCGCTAAACTCAATGCTAATAAATCCGTTAGTTGGGGGATCGTTGCTAGTGCGCCATCCGTGCCGGGCGTGCGTGATACGGATAACGGCTGGACGTTTATGATCGGTTATATTCCGGATGTCGCGCCGCTGTTAATGTCAATCACCGTTAAATTTTGCCCGGCGACAAATAAAGGCCCGGCATATATGCGCGCGTTTTCGTGGTTAGTTCCGCGCGGGATCAAGGTTAACTATTCGCCGCGCGTCGCCGACGGGTCAGACATTCAAGGC…
Salmonella phage FSLSP088	12	147	14	YP_008239929.1	ATGAAACGCGGATCATTATTCCAGCAGGAGGCCCGCCGACAGGCTTCGGTCATCCGCCAACGCGCGAAGTGGGATCTGTACCCGTTCGTCCGGCATATCGTTAAGCGGCTCCTGCGCGGCGACGAAGAAGTCGTACGCTCGATGTACGGCAAAGGGCTGACCGACGTTATGGCATCGTTCTACGGTATTACCCGTTCGCCCGGGCCACGTCGTATCCACGCCCGGTCTGGCCGTCCGTACCCGCTGCCATTCATCGTGCGCGAAGGCTCGCCGATACACATGGCCCCGGTATACCGCCAGTTGACTATCGATCCGTGGCTTCCGCCGAGGGATGCGCTGGCCGCGAAGGGCATCAAGATAGAAAACTCGGACGACATCATCCATCTGCTGTCCGTAAAC…
Salmonella phage FSLSP088	12	23	14	YP_008239906.1	ATGACACATGATCAAATCGTTGCAATGGTTGGAAAATATAACATCAAGTCAGATCGCGCCGTGTCTTACAACTTTGATAAATACGGTTCGACGCAAGTCGAGATCCGCGAGGTGGACGGCGGATCATTAATCTGGCGTGCGTGGTCTTATGAATCCAACTTTGAAAACGTGTTAGAAAGCGCGCTCGATCATTCCGGTGTGCTGAAAACCGCCGACGAAATCGCAGAACAGGAAGCCGCCGCACGCGCTCAAAAGCTCCGCAATGATGCAATGTTTTTTGAGGTTCACGGATTCGAAGATGATTTCATTTTGAACCTGTCGGACTTTACCCGCGAAGAAATAGAAGCGGAGATCATCGCGATGAATGCAGAATTAAACGCGGCAAGCGCCGACGCCGAC…
Salmonella phage FSLSP088	12	109	14	YP_008239947.1	ATGGCTAACAGTAAAGACGTCGAGCTACGAATCCGGGCGAGGGACTACAGCCAGAAGCCCCTAAAGGCTGTGACCAGTGCCATCGAGCAGATGGCGAAGGCGCAGGACGAACAGCGTAAAGCAGCCGAGCGCGGTGAAGTCTCGACGCGTGATCTGGAAGCCGCATACAAAAAGCTGGAAAGTGCCGGGAACCAACTGCTTAAACTCAACTCGCTGATCGAGGTGTTCAAACGGCAGAATCAGGCCATGACGGAGGCGACGGCCAAGACCGAAGGACTCCGCCAGAAACAGGCCGATCTCCAGAAAGCCTACGACTCCACCGAGAAGGTTACGCAGAAACAGGAACGGGCGCTGGCCCGGGTGACGCGTCAGGTCGAAGCCGCAACCCGCGCGGAAGCG…
Salmonella phage FSLSP088	12	77	14	YP_008239945.1	ATGTCTTACAACATTATCGAGACGTCCAACGACAACGGCAGGCCCGTATTCATGTACGAGTTTCGCCTGCTGGATAAATACTGGCGTTATACCTCCGCAGACGCTAAAGTAAGTGCGCTGGGGAGCATTTGGGAACCGATGGGAGTGTCCGACGACGGGATTAAACAAACGGGCGAGGCTAAGACGGATGCGCTAAATCTGACGCTGCCAAACTCGAATCCCGTCGTCGGCCTCTTCATCGGGACTCCCCCCGGCTCCCCCGTAACCCTGACTATCCGACGGATGCACCTTGACGATAACGACCCGGTGGTCTGTTATGTCGGCACCGTCGATAGCATCAATCAGGGCGAAAACCCAACCGTAGCAACTGTCACCTGTTCCACCCTGTCAGCCACAATG…
Salmonella phage FSLSP088	12	80	14	YP_008239957.1	ATGAACGGCCAGCCGATCGCCATTCGCGAGAATGACCCGACGCTGCTGACCAACATGCAGCAGATGATGTCCTGCGATGACGAAGATTTTCAGGAGCGCGCTGAACAGCAGATGCGCGAAAACCTGTGTGCAGCGTACGGCGTGGGCCGACCGTCTGCGGACAAGCCTTTCGCCTTCTCCAACGGCCTCGCTATCATCCCGATTCACGGCACCCTGATTAACCGCTATGGCGGGTATTACTACGGCTACGTGACGGGGTACAATTTTATCCGCAGTCAACGAAATGCAGCGATGGCCGACCCGGATGTCGAGGCTATCATCTACGACGTTAACTCGAACGGCGGGGAAGCAGCAGGCTGTTTCGAACTGTCACAGGAAATGTTTGATACACGCGGCGAG…
Salmonella phage FSLSP088	12	113	14	YP_008239963.1	ATGGCCGAGCCGATAATCAGAGAATCGAAGGTCGAAAAGCGCTGCTGCGAATACGCGCAGGGGCGCGGGTGGTGGGTGTCAAAATTCACCTCCCCCGGCAAAAAAGCCGTCCCGGATCGCGTGCTGATCCGTGGCGGCGTTGTGCTTTTTATCGAATTCAAACGCCCCGGCGAAGAACCAACGGCGCAGCAGTATCACCGCCACAAGGAAATGCGTAAGGCCGGGGCTAACGTGACATGGGTGGACAATTTTGCAGACTTTAAAAACTACATTATCGCCTTTGAGTAG
Salmonella phage FSLSP088	11	122	5	YP_008239923.1	ATGGTAGACGTAAAGAAAGATAAGCACGCGGGCAAGCCGTCCGCCCAGCGATTCCGCAACGCGGTGATGAACGCGTTAAACCTCGACATGGATGATTTCGAAACGGACGACGCCGCGACTGACTACGTGCTCGGCCTGATCAATTCGATGACGGATAATCAGATCGCCGTGCCGAAAGCCGCCGGAGACGAGACAGTCATCGTGCTCCGCCGTCCTAAGTTGAGTGCGCCAACGGTTGAACAGGCTGAGAAGACATTCGGCTACATGCTTGACCGTCTGGTGCAGTTCGAGCGCAAAAACCCGGGACTGGAATTGGGATGGATGCAGCCGGACTGGCCGAAGCAATGTTCCGACGCCATCCGCCGCTGTCTCGAAGAGAATCAGTACATAGACGCGATG…
Salmonella phage FSLSP088	11	191	5	YP_008239960.1	ATGACGATGAAGTTTAAGAGCATCGCGCAGATTATCAGTTCGGTGGCCGAGCAGTTACGGCCGCCAATGCGTATGACGGTGGCCGACGCGGCCGCCAAGTATCGCTACGTCAACCAACCCGGCGCATATGTCGGGGATTGGCTAAACTCAACCACGCCGTACATGGTTGAGCCGATGAACATGATGAACAGCCGGGCGTATGACAAGATGGCTTTTGTCGGCCCGGCGCAGTCCGGTAAAACCGATGCGCTGATCCTGAATAGCATTGTCTATTCGGTGAAAGTTGACCCGATGGATCTGATGATCTACTGCCCGACGTCAACGGCCGCGCGCGACTTCTCGATGCGACGTGTAGACCGTCTGCACCGCCATAGTCCGAAGGTCGGCGAAATGCTGATG…
Salmonella phage FSLSP088	11	50	5	YP_008239964.1	GTGACCGATTGCATTAATCTGGACTATGAATCCCGAAGCCGGGTGAACCTTAAAACGAACGGATTCGACCGATATTCGAACGACGAATCGACTAAAATTCTGATGGGCGCATGGTCTATCAATGGCGGAGCGGTGCAGCACATCGACCTTCACCGAGGGAAGAAGTTGCCCGGCGAACTGCGTGAAGCGCTGGAAGACCCGGCCGTCGAGAAGTGGGCCTTTAACGCGCAGTTCGAACGCGTAATGACCCGCCGGGTGCTCGGCATCAAGACGCCGTATAAATCGTGGCGCTGTACGATGGCGCTGGCGTACATGCTCGGCTTTGCTGGCGACCTTCTGGCCGTCGGCACGCAGATCGGCTTGCCGGAAGAGAAACTGAAAGACCCGGAAGGCAAGCGC…
Salmonella phage FSLSP088	11	98	5	YP_008239958.1	ATGACCGAGAAAAAGAGAAGCACTACACAACGGGCGAAGAAAGCGGCAAAGACCGCCGACGTCGCTACGTTGGACGCCACGCCGCAGAATCCTTCGGCACTCGGTGGCGGCTTAGAGGGGGCTGAACGGAACACGCGTGAAATGTTCCGCTGGACGCCTGCCATCATTTCACCAGACCAGCAGATCGCCCAAGACGGTACGCTGGCGCTTTCGCGTGCGCAGGACATCGTACAGAACGACGGCTACGCATTTGGCGCGGTGGCGATTCACCGTGACAGCGTCGTCGGCTCGCAGTACAAACTCAACTCGAAACCCAATTCGCTGGTGCTCGGCGCGCCGGAAGGTTGGGCGGATGAATTTCAGGAAGTAGTCGAGGCGCGCTTCAACATGGTGGCCGAG…
Salmonella phage FSLSP088	11	90	5	YP_008239920.1	ATGAGAATCGAAGCCAATGGCGGGAGCCATTTATCCGTCGTGCAGCATAGCGACCAGTTTTATTGTCGCGACTGTCAGAAGACATGGGACGCGAATGACATCGATCCGCCGCCATGCACGGCCCCGGAATCCGACGAGCCAAAGAAAACCGTATGGAAGCGTTGGCAAGGTGGCCCGGCCTGTCTCCAGAACTTGCCGAAGGAAGAAACGACACCGACCGGACGACGCGTTACGGCCAGCCCGGCATTCGCGTATCCGTATGGTACCCCGGCGAGCGGTGAACGTCGTGCGGTGCCGCCAGTGCCGCCGGAATGGATCGCCGAGTACATGAGCGGTGTCGATAAGGTCGTGCAGTCCGTCGGCGCGTACGTGCTGTACACGGACAACGCGGCCACGATG…
Salmonella phage FSLSP088	3	48	1	YP_008239971.1	ATGGTGAATTCAGATAAAAAGTTAAAATGTGGAACGGCGTTGGAAAGAGCGATGAACAAAAAGTCGGCTAATGAGGTATGCGACGGGGCTAAAAAACGGCTGATGGATTCGATAGTCGCCGAAATTGAAGATAAAGGGTATACCAACTCCGAAGTTTGCAGCATGACTTGCGTTCCTAGTAGCCGAGTAAAGGATTTAAAGGAAAAACGGGGTGACGGATTCCAATTTGAAACGCTTTTACGCATGGCAATAACGTTAAAATTGGATGTTGAAATCACCGCAATCTGGAATCGCGACGTGATCAAAGCCCGCGTAAAAATATCGTGA
Salmonella phage FSLSP088	9	128	3	YP_008239909.1	ATGATCCTGAATTCCATCAATAAAGAGCAACGTTTATACGTCATGAAAGCGGGCGGCAGTTTTACCTGCTACGGGTTCGACGTGCTGAACAATAAAGCGCGCCGGGCGTTGGAATGGTTAAAGCGTCACGGCCGCGCGGCTGAAATGCTGTTAGGGGCAAAGGGGATCGACGTCATCGCGCTGGATATTCCCGCCCGCGTTGGTACTAAAAAACATTTTGCCGCGTGCAATAAGGTATTCGACGCCGCGCGGATCTATTCCATCGCAAGCGGCAATAAATGCGATGCGGAATATACACCGCAATTAGTCGGCCTTGAGGGTCGCCGCGTGGAAGTGGTGGACGCATACGGGGAAACGCGCCGTTTCACCGTGGGGCGGTCATCCGGCTGGATGCCTTGC…
Salmonella phage FSLSP088	9	107	3	YP_008239967.1	GTGACCAGCATTACTTTCACCAACGTATCTACTTCCGGCGGCGCAGTTCTCGCGCGTACGTGGGCGGAGTTTCGTTTTCAGATAGGTGATCGCGATGTGCTGTTCAGAGTTACTTCCCCTGTGTCGAAACACGAAGCGCCGCTGCTCGTAACCCACGCATCATCCGGGCTGCGAGTTTGCGACATCTGGTGGGACGACGTGGCGAAGACTCGCTTTAACGCAGGCCGCAATAATTACAGCGGTGCAGGCGCTAGGGCATTGGTAGCGACGATTGAGCGCGTCGGTAAACACCGATTCCTCAATGCGATAAAGGCGTATCCGAATGAGTAG
Salmonella phage FSLSP088	9	7	3	YP_008239948.1	ATGTCCGAGGGACACCCGGCCGCCCGGCATTACCCGTTAGGATATTTGTGGTCAGAAACGAAAATCGCGAAGCGCCGGGTAAACGCGGGTTATGTCACCCAAAGTTTACTGATGCAGTCCTGTATCGGCGCTGTACTCAACGGCAAGAAAGGCGGGAAAGAGTATAAAAAACTAATCAAGGAATTATCTGATGGCTAA
Salmonella phage FSLSP088	4	159	1	YP_008239934.1	ATGACGGGGCTACTCGCCCGGATTAAGACGGGCGTCCTTGCGGCGCTCGTTTTCGTCGTGGCCCTCTTCGGCGTCTGGCGGGCAGGACGCACGAAGGGCAAACAGGATCAGATTAATAACCAGAACAACGACACGCTGCGGGAACAGGCAAACGCGGATAAAAATGTGGCCGAGGTGCATAATGAAATCAATAAACTCCCTGATGGTGGCGCTAACGATCTGCTTCGCCGTAAGTGGATGCGTCGAAAGGATTAA
Salmonella phage FSLSP088	10	59	2	YP_008239932.1	ATGACTGCGATGAAAAGGACATTTGACAAAGAGCCGCTTGTCGTCAGCTTTTCCGGCGGCCAGTCGTCCGGCTTTCTTTGTGCATACCTGATCGAGAACTACGGCCACAAATATGACCTGCGTTTCGTGTTCGCCAATACGGGCCGGGAGCACGAAGAAACACTGATCTTCGCCGACAAGGTAGATAAACACTTCGGCCTGAATCTGGTTTGGCTGGAAGGCTACGCCAGTCCGGAACACGGCGTCGGGATGCGCCACCGGGTCGTCAGTTTCGAGACGGCCGCGCGGAACGGCGAACCGTTTGAAAGCCTGATAAGCGTCGAGGGCATCCCGAACATTTCGCGCCAGAAGTGCAGCGACTACCTGAAAACGCAGACGATTCGCCACTGGATGCGAAGC…
Salmonella phage FSLSP088	10	133	2	YP_008239937.1	GTGGCTGATGAAGACGTGGGTATCAGCGCGGCCAAGTTGGTCGGCGAAGCCTTACAATGGAATGGCGAGAAGCCCAAACTTACATATCTGTCCCGGTGCGTAGGTGAAGCGTTAGCCATTTCGGAGTTAAACATCGACGCGGCGAAAAACTTTGGGGAGGTTTTACAGTGGGACGGTAAATTACCAACCCTCTTCCGCGCGGCTGAACTGGTAGGCGAAGTGCTGGCCGTCGAAGTCATCGAGATCCGCGCGTCAACGATGGTCTGTGAAGCGCTGGTCAAAGAGCCGCAGTTTATGGCAGCCGAAATGATCTGCGAGGCACTCGGTCAGGCGGCCACGGAACGGCCACCGCTTTACGCAGATGCGGTGTATGAGTACGTCACGCAGCACGACGTCGTA…
Salmonella phage FSLSP088	8	34	1	YP_008239911.1	ATGGAAAAAGTATATAACGCGGTAAAAGGTCAGACGTTGCAGCATTGGCTAACCATTGTTATTAAGCGCGACGAAAGCGGCACGGCAACGGTTGAACTGCATAGCACGATCCACGTTAACCGGGTAAGCACGCTTTCTTTTTCATGGGGGAAGGAATTCACCGACGCCGATATTTTAAATGACAATGATTTATTACGCGTTATTTATCAGAAGTACGGCCGCGAAATTTTCACCGCCGAATATACCCGCGATTTCAAATAA
Salmonella phage 35	2	139	17	AKJ74110.1	GTGGTCGGACAGCAAGACCTGTATAACATTGACATTTCCAAAGTCAGCACACGTCTGGCGTCGATTGAAGCGGTCAACGTCCGGACGATGGCCCGAAATCCGTTGCTTGGAAATAGACAATCTGCCGCGATCGCTAAATCCGGGGCTACCCAAACCCAAAGCGAGAACACATCGACGCTCGAACAAGGCGGCCTGTGGCGTTTCAACACGTTGCAGATGGTGTCTGACCCGGCGGACGGCGCACGTTGGAACCTTACAAAACTGGCCGGGCTTAAAGTCGGTACCAAATTCGTCGCGTAA
Salmonella phage 35	2	169	17	AKJ74097.1	ATGTCTTACAACATTATCGAGACGTCCAACGACAACGGCAGACCCGTCTTTATGTACGAGTTTCGCCTGCTGGATAAATACTGGCGTTATACCTCCGCAGACGCTAAAGTAAGTGCGCTGGGGAGCATTTGGGAACCGATGGGAGTGTCCGACGACGGGATTAAACAAACGGGCGAGGCTAAGACGGATGCGCTAAATCTGACGCTGCCAAACTCGAATCCCGTCGTCGGCCTCTTCATCGGGACTCCCCCCGGCTCCCCCGTAACCCTGACTATCCGACGGATGCACCTTGACGATACGACCCGGTGGTCTGTTATGTCGGCACCGTCGATAGCATCAATCAGGGCGAAAACCCTACCGTAG
Salmonella phage 35	2	176	17	AKJ74134.1	ATGTTCAGCGAGCCTAACCCGAAATACACGCGGAACGGCGAACAGGTCGTGTTCCCGTTCATGGTGTTCGACGTCATCCTGCACGACCGTTCAGCCTCCAGCAACGACGACGGCAGCGCTGACGGCGTCAGGGCGGCGCTGGAAGATTGGGACGACATTGGCGTACCCATGAACGCAGAAAAGGCCGCCATGACGATCCTGTGCGCGATGCTGGACGAAGAATTCATCGCCGGGAAGACGGTTCACGATTTATGGTGGCAACGTGCATGGATTAAACGCGGGCTGGTGGCCTGCGGTCTGGCGAATCCGTACACCTACCCCCGTCCTCCGCTGAAATGGCTGACGCAGTCGCCTCGCGATTGGGCGTGGGAGAGCGGCGGTATCGCTTCTGATCTGCCG…
Salmonella phage 35	2	81	17	AKJ74123.1	ATGAAACGCGGATCATTATTCCAGCAGGAGGCCCGCCGACAGGCTTCGGTCATCCGCCAACGCGCGAAGTGGGATCTGTACCCGTTCGTCCGGCATATCGTTAAGCGGCTCCTGCGCGGCGACGAAGAAGTCGTACGCTCGATGTACGGCAAAGGCTGA
Salmonella phage 35	2	44	17	AKJ74092.1	GTGGTCAGAAACGAAAATCGCGAAGCGCCGGGTAAACGCGGGTTATGTCACCCAAAGTTACTGATGCAGTCCTGTATCGGCGCTGTACTCAACGGCAAGAAAGGCGGGAAAGAGTATAAAAAACTAATCAAGGAATTATCTGATGGCTAA
Salmonella phage 35	2	124	17	AKJ74130.1	ATGGTAGACGCATCAAAACAGAAGCACGCTGGCAAATCATCCGCGCAGCGCTTCCGCGACGCAGTGATGAACGCTTTAAACCTCGACATGGACGACTTTGAAACGGACGACGACGCGACCGACTACGTGCTCGGCCTTCTCAATTCCATGAAGGACAATGAGATCGCCATCCCGAAAGCCGTGGCACCTTCGGCCCCCCGGTCATGGCAGTACGAATTCCGGGACGTCAAAGACAGCAACGATTATTCCGAATTAGTCAAAGTGCTGCATGATGCGCTGACGCAAGCCGCGTATGGTAAAGGGCGGGAACGCCACGCAAACGACCTGCCTTTCCACCAGCAGCCGATGAACGCTATTTCCGACCTGATCGGTAGCCCGCTCGGCTTGGTCTATCAGGTG…
Salmonella phage 35	2	108	17	AKJ74139.1	ATGCTTTTCGAGTGCATCGCTAAACGCTCCTTTCGCGAAAGCCGTTACGGCCTCTTCGTCAACGTTCGGCAGGTTCAGGATCAGGCGGTGCAGCGGCTTGACCTTCTCGTTACCTTCGTTGGCCGCGTCGTACAGCGCGCGAGGTGCAAGATAATGGCTTTCTCATAA
Salmonella phage 35	2	63	17	AKJ74109.1	GTGCTGCCTTCGGCGGAACGCCTGACGACGTCGTGGCGCATGGGCTTCCGTATTGGCCGCGCAACACACCCTACATACAATATTGGTTATAATGTCTATATCTGCCCGGCAGGTATTAACCGCGCAGAAGGCCGAGACTTGTATCGTATCCCGATCTCTGCGGGTCAGGACGAGAAGTATATGGAGGTGGAATGGTTAGCGGACACCAAGACCCTTAACATCTATCTGAACGACGAACTTGTTTCGACCCGCACTAACTATACTGCCAACGACATGTCGTACGGCCTTATTTTGATGTGCGAACATTACGTTGGCGGTAACACTAGCTCCACACCGTTCTCCGGTTTTGAACTGCGGGACATGTATGTCCAGAAAATCGTTTCAGATGCAGATCAACGC…
Salmonella phage 35	2	43	17	AKJ74075.1	TTGAAGTGGAGCACGAAAGACGCCGACGGCAATCCGCTTACCAACCTCGAAAAGTCCGAGACGGTGCGCATGGTCTGTCCGCATTGTGGGTGCGAAATCGATCCGGTAGACAAATACGAAATGAACCTGTGGGGGATGTGGGTGCCGGAAGGATGTCATGTCAACGAATTGGGCCAACTGGCCGGGGTGCCGATGCGCTCGTCATTCGCGTCCTTCTGGCTTCGCGGAACGGCGGCCGCGTTCATCACATGGCAGAAACTGGTTCTGAACTACCTCGATGCGATGGATGACTACGAGCGTACGATGTCCGAAGAGTCCTTGAAGAAATTCTGGAACAACGATATGGGCGAACCGTACGTGCCGAAGGCTATCGAGACGGTACGCGTCCGGAAGCGCTGA
Salmonella phage 35	2	162	17	AKJ74078.1	ATGACCGAGAAAAAGAGAAGCACTACACAACGGGCGAAGAAAGCGGCAAAGACCGCCGACGTCGCTACGTTGGACGCCACGCCGCAGAATCCTTCGGCACTCGGTGGCGGCTTAGAGGGGGCTGAACGGAACACGCGTGAAATGTTCCGCTGGACGCCTGCCGTCATTTCACCAGACCAGCAGATCGCCCAAGACGGTACGCTGGCGCTTTCGCGTGCGCAGGACATCGTACAGAACGACGGCTACGCGTTCGGCGCGGTGGCGATCCACCGTGACAGCGTGGTCGGCTCGCAGTACAAACTCAACTCGAAACCGAATTCGCTGGTTCTCGCGCGCCGGAAGGTTGGGCGGATGAATTTCAGGAGGTAG
Salmonella phage 35	2	141	17	AKJ74122.1	ATGGCATCGTTCTACGGTATTACCCGTTCGCCCGGGCCACGTCGTATCCACGCCCGGTCAGGCCGTCCGTACCCGCTGCCATTCATCGTGCGCGAAGGCTCGCCGATACACATGGCCCCGGTATACCGCCAGTTGACTATCGATCCGTGGCTTCCGCCGAGGGAAGCGCTGGCCGCGAAGGGCATCAAGATAGAAAACTCGGATGACATCATCCATCTGCTGTCCGTAAACGACTTTAAGTACGGGCTGCGGTTTACCATTAACCCCGAACTGGCAGAGGACTGA
Salmonella phage 35	2	105	17	AKJ74135.1	ATGAAGACCCACGTAATGAAATTCGTACCTTTCAACCAAGCGTTGATCGGGAAAGAAGTGCTGTACGTGTTCCCCCTGCCGTACGGGCCACGCTGCCTTGTCCGCACCAACGGAACCGACCTTGAAGTCGTTACGCCGACACCACCGAAAACCTGA
Salmonella phage 35	2	102	17	AKJ74100.1	TTGCAAAACGGGTCGGAGCGCTTGGCCGAGCGCTTCGGAATCACCTTCGAACAATTCCTACGGGAAGGCTACCCGGTAGCGGAAGCCATGAAGTCCGCAAACCCGCTGCTGCGTAAAGCCGCAGCCGTGGCCCAACAAGAATGGGACGAGGCGCACGCACATGGGAAGTAA
Salmonella phage 35	2	57	17	AKJ74082.1	ATGAACGGCCAGCCGATCGCCATTCGCGAGAATGACCCGACACTGCTGACCAACATGCAGCAAATGATGTCCTGTGATGATGAAGACTTTCAGGAACGCGCTGAACAGCAGATGCGCGAAAACCTGTGTGCAGCGTATGGCGTTGGCCGACCATCTGCGGACAAACCTTTCGCCTTCTCCAACGGCCTCGCTATCATCCCGATTCACGGCACCCTGATTAACCGCTATGGCGGGTATTACTACGGCTACGTGACGGGCTACAATTTTATCCGCAGTCAGCGTAATGCAGCGCTGGCCGACCCGGATGTAGAGGCGATTATCTACGACGTCAACTCGAACGGCGGGGAAGCAGCGGGCTGTTTCGAGTTATCTCAGGAAATGTTTGATACACGCGGCGAG…
Salmonella phage 35	2	72	17	AKJ74076.1	GTGCCGAAGGACGTGCGTTTCTTGGCGGCCACGGTGGACGTGCAGAAGCATAGTTTTGAAGTGTCGGTGCATGGCGTGGCCCCCGGCTACCCGTTCGACACCTACCTGATCGACCGCTTCAATATCACGAAATCGCGCCGCCTCGATGACGATGGCGACCCGAAAATCCTGCACCCGGGCGCATACCTCGAAGATTGGGATCTCATTGAAACCGAAGTGATGAACAAGACGTACCCGCTGTCCGATAATTCTGGCCGTTCGCTTCCGATCAAGATGACCGCGTGCGACTCCGGCGGTGAAGCCGGGGTAACTGGCAACGCGTACGAATTCTTCCGGAAACTGCGGAAGGAAGGGAAAACCGGGCGCTTCTGTCTGGTGAAGGGCGACCCGAAAGCGAAC…
Salmonella phage 35	2	138	17	AKJ74098.1	ATGGACAGAAATGGTCTGCGCCTGTCGTGGAGCCGTGGTTGTCCGCACGCGCTGTATGACGGCCAATGCCGCGTTAACAAAGAAGCCTTCCGCGTGGATGCCACGATCCTTACCGTTGGCGCGGGTACCGTTACGGCTGCTGCATACGCCACACGGCCAGACGGGTATTTCGCAGGCGGCTTCATCGAGTGGATAGATCCGGTGTACGGCGTGGAACGTCGCGGCATCGAAACCCATACCGGGAATACCATTACCATCTTTGGTACCGTAGACGGCTTGGCCGGGGGCTACATCCTCAAGACTTACCCGGGATGCCCGCGCACCAGTACGGCCTGTGATACCATCTTCAACAATCTGGCGAACTTCGGCGGAATCCCGTCGCTGCCAGACCGATCCCCG…
Salmonella phage 35	2	158	17	AKJ74074.1	ATGAAGTTTAAGAGCATCGGGCAGATTATCAGTTCGGTGGCCGAGCAGTTACGGCCGCCAATGCGCATGACGGTGGCCGACGCGGCCGCCAAGTATCGCTACGTCAACCAACCCGGCGCATACGTCGGGGATTGGCTTAACTCGACGACGCCGTACATGGTCGAGCCGATGAACATGATGAACAGCCGGGCGTACGACAAGATGGCTTTTGTCGGCCCGGCACAGTCCGGTAAAACTGATGCGCTGATCCTGAATAGCATTGTCTATTCGGTGAAAGTTGACCCGATGGATCTGATGATCTACTGCCCGACGTCAACGGCAGCGCGTGACTTCTCAATGCGACGTGTAGACCGTCTTCACCGCCATAGCCCGAAGGTGGGCGAAATGCTGATGAAGAAC…
Salmonella phage 35	13	37	7	AKJ74129.1	ATGAAGAAGATCGCTGCGCTAACGCTGTTTGTACTGATTATCTGCGGTGTGCTGTTTGTTATTGGCCGTGTGGGCGCGGCGATCGGGTGTAACGACGTCAGCGTCCAGACCGAACTACCAACCAAATACAGCCCGTTAAGCGGCTGCTACATCAAACGAGACGGCCAATGGGAGCCGTTAGACTGGAGACTATGA
Salmonella phage 35	13	161	7	AKJ74117.1	ATGAATGTGAATATGTGTAACCCGGCGGCCAAGCCCGTCATGATCTATCTGGCCGGGCCGTACCGCCCGTACATCATCGGTTCAGGCTGCACCGTTCCGACGACGGTCAACATCCTGAAAGCCGAAGAGACGGCCGTGTCGGTTGTCGATCAACTCTACGTCCACAAGATGTTCCCGGTCACGCCGCACCTGAACACGGCCAACTTCGAGTACAAGACCGAGGGCGAGATACCGGACGAATATTGGCTGGAATGCACGATGGAATTGATGCGCCGCTGTGACGCGGTTCTGCTGATTGGTGAAGACGCGATGCGCAGTTCCGGCACCCGCGCGGAGGTGGAAGAGGCGAAGCGGCTGAATATCCCGGTCTTCAATAACCTCGATCATCTGGTGTCCTCA…
Salmonella phage 35	13	61	7	AKJ74077.1	ATGACACCAGAAGAATGCCGCGCGCAATATCGCCTCATGCTCAAAGAAGCGATGGATGCGTACCACCAATTAAACCTCGGCGGCTCGGTACGCGTCGTGGTGGATCAGAACAGTGAACGCGTGGAATATACCGCAGCGAACCGACAAAGCCTATGGGCCTACATCGTTCGACTGCAAAACGCGATTAATTCGGACAACCCTTGCGCGGCCTTCATGGGCCTACCAAGTTCACCAGCAGGATTCTTATTCCCATGA
Salmonella phage 35	13	96	7	AKJ74114.1	ATGGCTAAACAGAAGCCGCGCGGGATTCGCAATAACAACCCGGGCAACATCGAGTGGGGGTCGCCGTGGCAAGGGCTGATCCCGCGCAGTGAAGCGACGGACAGCCGCTTCGCACAGTTCAAAGACCCGGCATCCGGCATCCGCGCCATTGCCGTCACTCTGACCACCTACTACGACAAGCGCAAAGCGAATGACGGTAGCAAAATCGACTCGGTGCGAGAAGTTATCGAGCGGTGGGCACCCGCCGTTGAGAACAACGTATCGGCCTACGCTAAACAGGTTGCCGCCGTTCTGGCCGTTGACCCGAATAGCGAAACGCTGAACCTCCACGACTACGACACCATGCGTGGTCTGGTGGAAGGCATCATCCGCCACGAAAACGGGAACCCGGAAGCGTTC…
Salmonella phage 35	13	95	7	AKJ74148.1	ATGAGTAAATCCAGATTTTCGGGGAACGCCGCAAGGGCCGCGATCAAGTTTACCGCGTGCGGCGCGATCGTGGCGTTTATCGGGGCGGCGGTTATTTTCGGCGACAACGTCGGGCCGTATAAAGTGTTTTTGTATACCGTCGCCGGGGGCGTATGTGTGCGCCTGATTTGGCCGACACAAGAGGAAGGCGACGCGCTTATAAAACGGGATGACGGGCCGTAA
Salmonella phage 35	13	130	7	AKJ74096.1	ATGGCTTTGAGCGGACTGCGCCCCGCGCGCGAACAGTTTAACCAAGCAATCTACGACGCCCTTAACGGGGCGTACCAGCTTTACGTTCAGGACGTCTTCGGTCAGGCTGCGGCCAACCAGACGTACTACATGGCGAAGTGGATGAAGTTGAAAGCCGGGACGTATACGGCCGTCATGTATGTCGATGACTCCGGCACCCTGTCTATCGATCACGCCGTCGTCGCGTCTGCGGCCATCGGCACCAACCCGAACAGCGGCGAGTTTACTATCTCGGCCGACGGCGTGTACCGCTTCGACTGCATCTACTCAAACGTCCCGGCCGACACCCCGGCGTACATGGCCTACCAGTTAATCCTTGACGGCCAGACCGTCGAGGTTAGCCGGGCCAACGATTTCATC…
Salmonella phage 35	13	49	7	AKJ74085.1	ATGGCTGGACTTTACACTACTTACCAACTGCTCGAAGTACAGCGCAAGCTGAAAACGCTGCCTGCGTTCTTCCTGCAATGGTTCCCGCGCCAGATTAACTTTCAGGAAGACATGATTGCCTTCGATAAAGTTATTCAGGACGTAACCCGCGTTGCTCCGTTCGTTGCACCGAACGTACAGGGCCGCGTGATCAAAGAAAGCGGCTACAACACGAAGACTTTTAAACCAGCCTACGTGAAGCCGAAACACGTCATCGACCCTAACATGATCATCCCGCGTCAGCCGGGTGAAGCGTTGGGTACTGGCACCCTGTCTATCGCGCAGCGCCGCGACCGTGTCATCGCATATCTGCTGATGAAACACCGCGCCATGCACGAAAATACGTGGGAATGGATGGCT…
Salmonella phage 35	14	101	28	AKJ74120.1	ATGACAACGATGAAAGAGCGACACAAAATACCGCACTTCCAGTACAGCGGCGGGATCTGGTACTGCTACCGGGCGTTTGACGGCGGAGCGAAGTGTTACCCGGAATACTCGCCCACCAGCCACGCCGAGCTATGGTACAGCGACAAGGCGATGGCCCGCATGGTGGAAGTGTACGGCTGGTGGAAGGCCAAAGACCCGAAGAATGCCCGCCTGACCGATGCAATGCTGCTGCGCTACGCCGGGGCCATTCGCTACGTGGAAGAAGGTAGCCGACGGAAATGGGGCATGGTCATCAAAGACCTGCGCATCTTCGCGGAGAACGTCGGTAGCCGCTTCTCGCGGGAGTATTTCGCCCGGGCAAGGAAAGAGGACGTCAAGCGCGCGAAAACGATGCGTGGC…
Salmonella phage 35	14	17	28	AKJ74088.1	ATGCCTGTTAACGTGTTAGCGATTGGCTCCAACGAGTTGAAGGAGTATCTGGAACAGGTACCGGAAATCGCTAACAACTCGATCCGCATGGCGATTAATAGCGTGGCTGCTGGCAAGGGCATGACCCTTATCAAGAAGTCGATGACCGACGAGATCGCCTTTCCATCCGGCTATCTCAACGCAGACCGCCTAAAGCTAACTAAGCGCGCCACTCAGACCAACCTCGAAGCCGTCATTACCGGGCGTAAACGCGCCACCAGCCTCGCCCGTTTCGTTACTGGCGGGGCAATGGTCGCTAATAGCAAACGGGGCGGCGGCGTACAAGTTCGCGTGAAGAAGGGTAAGACCACCTACCTGAAAAACGCGTTTCTGGTGCGCCTGAACAAAGGGGCCAGTCTT…
Salmonella phage 35	14	35	28	AKJ74089.1	ATGAGTCAAAGGCTTGACATTCTTAAAGCATTGACAGCGCACCTTGAACAGATCACCATTGCAAACGGATACGCTTATGACCTGAAAGGTAAAGTGTATCGCGGGCGCGACCGATTTGGGGCGGACTTCACGGCCCGCCTGCCTATCGTGTCGATCCTCGAAGCGAAGGCCACCGACTACGGTAGCTTTGCCAACGAGGAACAGACCGTACGCATGGACGATTGGGTGCTGCTGGTACAGGGGTGGGTCAAAGATGACCCGCGAAACCCGACCGACCCGGCGTACGAACTGCTGGCCGAGGTGGAAAAAAGACTGGCTATGCTGGTGGCGAAGGACGAGCAGGGGCAACCGATGTATCCAGCCCTCTACCGCTTGGGTGGGAAGATTGCTAAACTCACA…
Salmonella phage 35	14	117	28	AKJ74104.1	ATGCCGAAAAAGACAGCCCCGAATCAGGGGCTACCCTACGGGTGGATTCGCGGGGAGGACTATTGGGGCGGCCCGATGTCCGACTCGCAAATCTTCCTCGACACCACGCTATTCCTGACACTGGAATCGCTGACCTTCTCCGCTCCGCCGCCTAACGCGGTGGACGGGGCCACCTACGTCGTCGCGGCTAACCCGACGGGGGCGTGGGCCGGGCATGAAGGCGATGTGGCCGTGTACGTGGAAAAGGTCTGGACGTTTTACACGCCTCGCTACGGGTGGCGCGCTCGCGTTCGTTCCTATGAGAAATTCTTGTGGTTCAATGGCACGACGTGGCTTGACGAGGCGACCGGGGAAGACCCGGTCAACCCTGACCCTGACCCGAGCGTTAAGCCGAAATGG…
Salmonella phage 35	14	6	28	AKJ74126.1	ATGGCCGATAAAAAATTGAGATTCGGACACCTTGAAACGGGCGACATGACACTGGAGCGTAACAGCATCCGCATCGGTTACAGCCCGGAAGTAACCTTCGCCGTGAAACGCCGCGTAGAGCGCACCACTCCGACGCAGATCATCGTAGGGAATACGCGCTACCGGAAGGACGATGGCCGCGCCATTGGCGAAGCCGGGTGCCTGTTTACCGAGGACGACATCGGTGAAGGGAAAACGGTCAATATCGAGATCGTAACCGAGGCAGAATTCCGGGAGATCCAAAGCCTGTTCTACGAATTCAAGGCCGGAGTTCTGGCCGCTTGCGAAGGGTACGACATCACCGCGACGGACTTGGCCGTCCTGTTCCGCGAACGGGAATTGCGCGAAGGGTTAGTGGCG…
Salmonella phage 35	14	67	28	AKJ74113.1	ATGAGCGAAATGGAACGGGAACGGCCGGGGGATAACTCCGGCGGCATCAAGTTAGACTTGTCTGTCAATCTCCCCACGATTCTGACGATGGCTTCGATGCTGGTGGCGGCGGTACTGTACGTCAACAACCGCTTCGCCGACCTATCAAACCAGAACACGCAGACGGACACCCGGCTTACCAACGTCGAGAAACGTCAGGACTCCACTGACGCGGCGTTCACGGTTCTCCGGGCCGAAACCGTCTCGCAAAACTCCGCCCTTCGTTCAGACCTTCGCGCCGACATGCGCGACCTGAAACAAAGCGTGGATACCCTATCTTCCCAAATGATGAGGAAATAA
Salmonella phage 35	14	19	28	AKJ74136.1	ATGGGAGCCTATGCCACGCCCCAAGTAGACCAATATTGGCAGGTCAGAACGACAGGCCAGATCATGCTGATACGCCAGCCAGAGGATCATGTGTTCAGTCCGGAATGGCACCTGAACTACCGCCGGGTACGCCTGCTGCATCACCCGGAATCCACCTGCGTCTTTGTCGAGGACTACGGCACATGCCTGAGCGCGCTGGATGACCCATGCGTCATCGAACTGGACTTGAAGGAGTACAATTACTGGAATCTTATTTACAGTAACCCCGACATATGA
Salmonella phage 35	14	75	28	AKJ74152.1	ATGGCGGGCTTATGGTTTTTCGTTGTGACGATGTGCGGCGCGGTTGGCGCTGATAATATGGCGGCGGATTGTCATGATTATGTGATTGACGCGGGGATCTCTTATGACGATTGCCGCGCCGCCGTGGCGGCTTATCCGGGCCGCATTGGCTTATATTCCGCGCGTTGTGACCGGGGCGAAGTGGTAGAAGGTGGCAACCATGAATAA
Salmonella phage 35	14	135	28	AKJ74141.1	ATGCAGCCGACTAATACCGCGTTGATGGTGAACAACGCCATGCACCCGAAAGGCCGCATCGACGTCGTCCCGGCGTTCCGCGCTATCGAGCGGATCTACAGCGTGACCATCCACGCCACACACACCGGGATCAAAGTGTCCTCGGCCACGAATCACCGCGTGACCTTCTATCAGTCTGGCGACCCGGCCATCGCGAAGCACGGCGAGGCTCGCGGCGCGGATGAATGCACGGCCATGCGCATGTACATCGTGAAGTTTCTGGATTGGGCCATGACGAATATGCCATGCCCGGAAGTGCAGAATGTCGTCGTGGAGGTGGCTGGTGGAAGGCATTGA
Salmonella phage 35	14	167	28	AKJ74128.1	ATGAAAATTCCCGCAGGAGACGTTAAGCCGGGCGTACTCGCGACCATCTTTGGCGAGCAGTTCCGCCTTCGCTATATCACGTATCACAACGTCGGCAGCGTGACGCTGAGATTCCAGCCGGGTGACGAACCGCTGTCACCGTTCACCGAGAATGACGTGTTGACCATGACCGTTCCGCGCACATTTGAAGTAGAGGTGGACAGCGATGGCCGATAG
Salmonella phage 35	14	5	28	AKJ74138.1	ATGGGCTTTGCAGCGTACGGCGAAGAGGTTGAAAGTAAATTCGCCCTCGCCATCCCCGGAACAAACGCCATCGTCTTCCAGATCGAGAAGCGCGAACGTGTGTTGCCCGGCGTCAGCGTACGAAATGAAGTCGTGAAGCGCATGGCAGCATTGCGCGAGAAGGAGATCGACGGTTGGGAGCCGAACCGCAAGGATTGGGCGCAGATGAAGGATGACGTGGAAGCGGAAATGCTGAAACACGCGCCTATCCGCCCGTCCCGCGTCAACGTTATCCTGTCTGCCCCGTTCGTCTACGTGTTCACGTCGAGCGCCAAGACGGCGGAAGAGTGCAGCGCGCTGATCCGTACCGCGCTCGGCACATGGCCCGTCGAACACCTGCTGCCGAGCGAGTATGAGCTG…
Salmonella phage 35	14	62	28	AKJ74086.1	ATGCCAAAACGTAAAGTTCTCCAGACCGTCATCGTTTACCGCGACGGCGCGCGTATCAAACCATCCATCGGCGAGATCTTCGATTTCAAACAAGCCGAACTGGACAGCATCAACAAAATCAACCCGGATGCCATCGGCCGCCCGGTGATGGAAGTTGACGTGGAAAATCAGGCAGCGCAGGAAGCCGCAGCGCAGCAGGCGAAAGCTGAAACGTCCAAAAAAGACGAGAAGGCTGACGGTGCTAAAAAAAACGCCAAAGACGATAAAAGTCTGGCGCGGAAGACGAAGTCTAATTATGGCTTCTAA
Salmonella phage 35	14	73	28	AKJ74154.1	ATGGATAAGGCGCAACGCTTAACGGCTGCACGTATGGCGGCGGATCGGTATGCCGGGATCGCACGGGCAAAAGGTTTTAAACGTCATGCGGATGGCGTGACTTTTACCCGGGCCGATGCGGATCTAACGTGGGATGACCGGGCGCGCGCTTTCCGTGTGACGCTGTACAAATGGACGGGGCCGCGCGTCTTGCCGTTGCCACTGTACGCGCTAATGCGATGCTTAACGTGCTGTTAA
Salmonella phage 35	14	156	28	AKJ74143.1	ATGAGCAAAGAACTAAGCCCGGCCGAACTGACTGGCGCAATGATGACGACCGAGCCGGATGTTGAACTGCCGTCACGCGTGCGCGTGTACAGCGTCGTGGGGAACCTCATTGCGCTGGAAGTCGGTGGCGTGTACACCCTGTCCCAAGAACTCCCGCTTGACCGTACGCTTTCGCAGGTACAGGACGAGGCCAATGCCCTCAAAGCGAAGATGCGGGCCAGCCTCAATTCCTCCATCCGGAACGCCATGAAACACCACGGCCAACGGTTCAGCATGGAATCCGCGCTGGTGACTTACCCGTCTGGCCGCATGTTCATTCAGGCCGTCGTAACCTGTACGGCCACCGACGTCGCGGATGACGACGAAGTTTAA
Salmonella phage 35	14	47	28	AKJ74142.1	ATGAAAACCACGCACCACCCTATTGAACTGAGTCCGGTACGCGACATCACCCGCACGGCCTTTATCTACAAGAAGCCCGGCCAGAAGGACGGCGAGATCTACATCGAGAAGGACAACGGCGACACCGAGATCGTTACCCCCCTGACCCGGGCCGACGCTATTGCGTTGATCGAGGGCTTGCGGTCTACCTTCGACATCCCGGACGAGAACGCGGAAAAGGTTGAACTACTACAGCGCCGCCTCGACCAGACCCAAGACCACATCGAAAGCATTTCGCTGGTCACTGCGGCCAACATCATGTTCGAGAATGGCCTGCGCACCGCCGTGCTGACGCCGTCCCGTCTGATCACCGGGCAGATGCCTGAACTGGAAATCGACGCGACTCGCCCGGACACCATC…
Salmonella phage 35	14	116	28	AKJ74090.1	ATGAACGATAACTACCAGAATAACTACGTGGTAGGTCGCGGAACGGTCTACTTTGACCGATTCCAAGACGGCACTAACCGTAAGACAGGTGAAATGTATTTCGGTAACACGCCGGAATTCACCATCAACACCGATTCCGAAACGCTGGATCACTACTCTTCTGATCACGGTATGCGCGTGATGGATGCGTCCGTCCTGCTGGAAGCGTCTCAGGGCGGTACCTTCACCTGTGACAACATCAACGCGGATAACCTCGCGCTGTGGTTCCTCGGTGAAGTATCGAACACCACTCAGACGCAGCAGACTGACGCGAAAGAAGTGTTCAACCCGATTATGCGCGGCCGTTACTATCAACTCGGCACCACTGACGATAACCCGACGGGTGTTCGCAGCGTGACC…
Salmonella phage 35	14	172	28	AKJ74125.1	ATGCTGACTATCACTGCCGATGAAATGTATCAAGCCGCAACTGACCACCACACTGCCGAAGCAATTGAAGTACGTGGCGAGGTAGAGCGTCTTATCCGCCGGGCCGCATCGGCCGGGCTGACCACCACTACGGTCGCGCTGTTACACAACGACCATCCGCTGTCCGATAAATCCCGCGCCATGCTGATTGGCTGGATCAAGGACGCCGGGTTCGAAATCTATTCCGACCCTGACGAGCCGCCTTGCACCCTACAAATCTTATGGGGGAGGGCCGCCGCATGA
Salmonella phage 35	14	152	28	AKJ74131.1	ATGAGTCAGTACGTTGATGCGCTGAACGCGCTGAAAGGCATGGACGAGCATGAACCGAAGTGGATAGGCGACCAATGGCGTACGCCGGAGTGGCTTTTCCAAGCGATTAACAAGCTGTACGGGCCAATCGTGCTCGACCTGTTCACCGACGGCCAGAACGCCAAATGCGAGCGATTCTTTACGGCCGAAGATAACGCGCTGCGGCAGGATTGGGCGAAGCGTCTGGCCGAGATCCACGCCAGCGACGAATTCGACGCCAAGACCCGAGTTTGGGCCTACGCTAACCCGCCGTACAGTCAGAAGCGCGCCGGGAAAGAACCGCTTACCGGGATGACCCACATCATGCGCAAGGCCGACGAGGAACGGGCAAAAGGCGCTGGCACCATCTGGCTGACCAAA…
Salmonella phage 35	14	183	28	AKJ74132.1	ATGAGCGAACCAAAAGTCACTTACATCACCGACGACAAAAGCCTGAAAGACATCCTCGTCATGGCTATCGAGCAGGAAGGCGGCATATCCCCGAATCATATCCTGTGCGTGGCGCATAAATACCTTCTCGATAACTGCGGCGTTCCGGAAGGGAACATCCAGTCAGTCGATGAAGTCGAGGTGGACGGTGACGCGATGCCCCGGGAGATCCGCATTCACTGGACGCGGGTTAAACGTCCGTCCGCAGTTACGCCAACGGCCGCCGAAGCGACCGAGTGGGAGCGCGAGCAGTGCCAGCAGATCCTGAGCACCATCCTCGAAACGGTACGCGCCCGCGCTAAATACGCGAAGATTGCAGGCACCACCAGCCTCGAACTGGCCGGAAGCCTCGCCATGCAG…
Salmonella phage 35	14	150	28	AKJ74068.1	ATGGCCGAGAAATTAGTCCCTGCGAAGAAAGTCAAGAATGGCGTGCTGTACAAATCTGGTCACATCAAGATTTCTAACGTACGTGCTTCTTACCCGCACCTCGATAAGCCGTACGGCGGCGAAGACGGCGGCGAGCCGAAATACTCGCTGACGCTTTTGATGCCGAAAGAAAGCCACGGCGAGATCGAGAAAATCATCCGTGAGCAGATCGAAGTCACCAAGAAGAACCACAAGACAGGCGCGCTGAAAGTTGCCCCGTCCATGTTGTTCATCAAAGACGGCGACACCGATTTCCCGGACAAACCGGAATGCGAAGGGATGTGGGTTATCTCAGCGCGCGAAAGCAAACGCCCGGATGTGTATAACATCGAGCGCGAAGAGTTGACTACTTCTTCCGAA…
Salmonella phage 35	14	46	28	AKJ74073.1	ATGGAGCGCCGGGACATCACGCCGAAAATCATGGACGTCCCGCCAGTCGGCGAGCGCGGCGGGTACCCGATCTACGCGGTACACGAAGTGGCCCCGTACCTAGTTAAGCCGTTGTACGACGTTGAGACGTACCTGCGCCGCATGAATTTCAAGGATCTGCCGAAGGAGTTGTCGAAAGAGTTTTGGGCCGGGCAGCGCGCAAAGCAGGACTTCGACATCAAAGCGGGCAACCTGTGGGAAACCGAGAAGGTGATCGAGCACTTCGGCGAGGCGGTGAAGGTGCTCCGCATGTCGATGTTGCTCATTCCCGACACGCTGGCGCGTCAGGCCGGACTCAGCGAGCCGCAACGTCAGGTCATCACGTCATCCATTGACGCCATGCTGAACGACCTGTCGAGC…
Salmonella phage 35	14	119	28	AKJ74087.1	ATGGCTTCTAACTTCGCAGCAATTAAAGCGAAGGCTCGCAGGGACGTACACGCGTCCCTGTCAGTACCTGCTCGCTACGAGAATTATTCGCAGGACGTCATCGTCGAAGGTCTTAGCGTCCGCTGGCACAACAAAATCGCTATCATGGGCGATCTTGAAAACGGCGGATACGCGAACATCGTTGAGGGCGTCGAGCGAATCATTTTCACGCGTGAAGAACTGGCCGTCAAAGGCGTGGTGCTGTCCGAAGGCGATAGCATCATAATGACGGCCGAGGGCTACGAGAACGCCCGTCTGGTTCTCAAAACGCAAGAACCCATCGTCGGGCCAGTGGAAGTCGTCTGGCAGGTGGCGAGGGCCGACTGA
Salmonella phage 35	14	110	28	AKJ74108.1	ATGTTTAAATTCTGTGACGGGTACGACCACTATGCCGAGATCGGCGTGAAGGGTACGGCCCTACAAGGCTATCTGGAAGCCGCCGGGTACGTGGTGCGTAACGCCAGCGATACCACCTTTTCCGTTGTCGAGGGCCGCAGGACAGGTGCGCGTGCGCTGAAATTCACCGTGGCCGCCAGTTCGTCCGTCAACGCCTCCCTGTCATGGGGATTCACCACGACGGCCTCGTCAGTCGTCTTCGGATTTGCCATGAAAGCCGGGCTGTCCCGTATGCGTATCGCGCGTATCGAGAACATCGTGGACATCGAGTGGGACACCACGACCGGGAAAATCCGCGTAGGGGAAGAGTTGGGCGTGAACCCGCTGATCCTGAACGCATGGTACTACTTCGAAATCGAG…
Salmonella phage 35	14	20	28	AKJ74105.1	ATGGCAAGTTATTTTGATGGATATGAGCAGTTCCGTTCGACGGACACGTCTAACCCGGGAACCTTTATGCGGCTCGCCGGGTACACGGTTCGAGGCTCGATTTCGGCAGGTCTTGGCCGCCTCCCGACGAGCATCGGCCTGTACACGCTGAACAGCGCCTACGAGCGCGACTGGACGTGGGGCGGCGACACCCTTACCATCGGCTTCGCGTGCAAGCAGCAGGCGCGTGGCGCGCTATTTGGGCTAAAGGTCGGTGACGCCACTGGACGCGATGTTCCGCATGTCGTTGTCTACACTGACCCGGTGTCGGCGCTTGTCACCATCCAGACGGGCGAAGACCAACTGGAGGTCGGGTATGTCACGCCGATCCCGACGCGCTGGTATTACTATGAAGTCGTG…
Salmonella phage 35	14	120	28	AKJ74124.1	ATGAACTACATGCGCATGAAAGCCGACCGCACCCACGCCGTCATCGCAGATCTGGAAGCAAAAGGCTATCTGGTGGCCGTCAACGGTGTCCACGACGAGATCTGGTTTGACATCATCCATCAGGTCGGGCCGATGTCCGCAGCGGAACGCCAGTCCATTGAAGACCGACTTCTGGCCGCATACAGCGAAGACCTGAAAGAGTGGGCCGACCACCTGCTCGGTTCGTGGCGCGAGGCGCACCCGGGCATCGTACGCATTTGGGACGGCGTTCCTGTCCGTAATTTCAACGAAGAGGATAAATATAAAAAATGA
Salmonella phage 35	14	146	28	AKJ74153.1	GTGGCAACCATGAATAAAGGCCAATACCGCGCCGCGCGTCGCCTGATACGTGATAACGGGATCTATGCGTTGCGATGGCTGGACGATGACACCGCGCCGATTATGGACGTGTTAGCAAGCCAGCCGGATGACCAGTTAGAGACAAGGGCGGCGATCGTGGCGTACAGCGCCCGCGCCGGGCTTGCGTGCAATGTGCGTAAAACGGCGTCACTTGATCTTTTAGCGCGGTACAATGACCGCAAGGCGGCGCACAATGGATAA
Salmonella phage 35	14	132	28	AKJ74072.1	ATGCACGACTATCAGGACGAAGGCGTCCAGTTCATCAAAGACCATCCGTACTGCGGCATGTTCGTAGACCTCGGATTGGGTAAAACCGTCATGACAGGTACGGCCATGCTCGACCTGATCGCGGACGGCGAAATTAACAAAGTGCTCGTCGTCGCGCCGAAGCGAGTGGCCCGTACCGGGTGGCCGACTGAATTCGACGAGTGGGGCCACCTGTGCTTCTACAAGATGTCGATTATCGCCGGGAACGCCAAAGAGCGAGCGGCGGCCGCGAACAAGGACTGCCATTTTTACACGGTCAGCGTCGATAACATCGCGTGGCTGTGCGAGCATTTCAAAACGAAATGGCCGTTCGATGCCGTGGTGCTGGACGAGTCGAGCATGTTCAAATCCCACACCTCG…
Salmonella phage 35	14	168	28	AKJ74099.1	ATGCTGGTGGCCTCGGTGCTGATTAACGCGGCCCTCGCGCCGAAGCCTGCATCGGCAAAACCAGCAACAATTCAGGACTTCGACATCCCGCAGGTGAAGGAAGGCACGCCGCAGTCCGTGGTATTCGGCGAGGTGTGGACAGCCGACTGGCAGGTATTGGGCTTCGGCAACTTCCGAACCAAAGCAGTTAAAGCGAAACAGGCGAAAAAATAA
Salmonella phage 35	12	13	3	AKJ74151.1	ATGGATATTAACGGGATCAAGGTGGCAAGCGTCGAGCGTTTCAACAAATACGCGGAATGGTTAGCGCGTCAAATGGTGGCGGGCGTGCCGCTGGCGTCGCACGCTTGCCCGCATTGCGGATCGGCGTTGCACGCTATCGCCAACGGTGACAAGGGCGATCAATGGGATTCTACTTGCGCTTGTCCGGTGTGCGATAAAATGTTTCACCGCTCAATCATTCACGGCGAAGGCGCGCCCGCGATTAACGTCATTAAACTGGATCGGGGGTGGTGA
Salmonella phage 35	12	170	3	AKJ74091.1	ATGTCATTAGCAGATTACGCACCAGAAATCGAAGAAATCACCATCCCGGCCAGACACGGTAAAAAGGCTGGCTCGTTTAACGTCCGTGGGCTTTCCTTCCACGACATTTCCAAAATCATCCGCGTCCACTATCACGACCTTGATGGCCTGTTCGACCTGTACCAGAAGACTGCCGGGGAAGACCTGACGGCCATCGCTACGGGGCGTTTCGCTGTGTCGCTGGTATCGGACGCGCCGGGGCTGGTGGCACATGTCATCGCGCTGGCCGCCGACGAAGAAGCCGAACTGGAAAAGGTACAGACGCTGCCGCTTCTGGTGCAGTTCGACGCCTTGAAAAAGATTGCTGGTCTGACGTTCTCGGACGTGAAGAAGTAA
Salmonella phage 35	12	53	3	AKJ74145.1	ATGCAAACTATCATCACTAAATATTCTAACGGTTCAATTATGGCTAAATGCTGGAATGGCTGGACGCGTTCACAGTATGACGCGGAATTAAACAGCGAACAAAATCACCGCGCAGCCGCTGAAAAGTTGATCGCTAAACTCAACGCGAATAAATCAGTTAGTTGGGGGATTGTTGCTAGCGCGCCATCCGTGCCGGGCGTGCGTGGTACGGATAACGGCTGGACGTTTATGATCGGTTACATTCCAGAGGTTGCGCCGCTGGATATGTCAATCACTGTTAAATTCTGCCCGGCAACAAATAAAGGCCCGGCGTTTATGCGCGCTTATTCGTGGTTAGTGCCGCGCGGGATCAAGGTTAACTATTCGCCACGCGTCGCCGACGGGTCAGATATTCAGGCA…
Salmonella phage 35	11	90	1	AKJ74133.1	ATGAGAATCGAAGCCACTGGCGGAAGCCACTTATCAGTCGTGCAGCATAGTGACCAATTCTATTGCCGGGACTGTCAGAAGACATGGGATGCGAATGACATCGACCCACCCCCATGCACCGCGCCGGAGTCCGACGCGCCGAAAGCAATGGCGACGACCACGCCTACAGGACGTCGCGTGTCGTCCAGCCCGGCTTTCGCCTATCCGTACGGCAGCCCGGCTACCGGGGAACGTCTGGCCGTGCCGCCAGTGCCGCCAGAATGGATCGAGCAGTACATGAGCGGCGTCGATAAGGTTGTGCCGTCCGTCGGCGCGTACGTGCTGTACACGGACAACGCGTCCACGTTGGTCTATGCGCTCGACGCATTGCAGGCGATGGAATTTTTCATCAATACGATG…
Salmonella phage 35	3	40	2	AKJ74111.1	GTGGCTGATGAAGACGTAGGTATCAGCGCGGCCAAGTTGGTCGGCGAAGCCTTGCAGTGGAATGGCGAGAAGCCCAAACTCACATACCTGTCCCGGTGTGTGGGCGAAGCGTTAGCCATTTCCGCATTGAACATGGACGCGGCGAAAAACTTCGGGGAGGTTTTGCAGTGGGACGGTAAATTGCCGTCCATCTTCCGTGCCGCCAGACTGGTCGGCGAAGTGCTGGCGATTCAAAAGATGGAGATCCGCGCATCGTCAATGATTTGCGAAGCGCTGGTCAAAGAGCCGCAATTTATGGCGGCCGAAATGATCTGCGAGGCTATCGGTCAGGCGGCCACGGAACGGCCACCGCTTTACGCAGATGCGGTGTATGAGTATGTCACGCAGCACGACGTCGTA…
Salmonella phage 35	3	148	2	AKJ74112.1	ATGAAAGCGCTGGACTACGAAGACCCGAACGACATGTGGGAGGCGAGCAAGGTTCAGATCGTGCCGCAGTTCTTAGAGAAGGTGGTGAAAGCCCAACCGCTGCGGCTCCCGATCTCGTACGCTCCGCTGGCGCAATTTGTTGAACTGGTAACGCGGTACCAGTACATGCCGCCTCCGGGCGAAGTCGCCGAGTCCGGTATCCATGTTCGTCAGGTGATGCAGCCAGTGGCGTTCCGCGCGACGTACCCTGACCCGACTGTCCCGGTGTCCTACCTGACGGTCAATCAGGTGCTGGAGCACATCGCGATCCCGGCCGACTATCCGGATGTCCACCTGCCGACGTCGGACGCGATTGTAAATCAGGTATTGGAACACGTTGCGCAGATTGACGATTTCCCT…
Salmonella phage 35	7	86	2	AKJ74127.1	ATGGCCGATAGCGAGTTAGAACTGAAAGCAGGCCGCACGTATCGCGGAAAACGGCCGCAGAATCGAAACGGACTGGTGAACGACCGCACCATCCTGTACATCGGGGCCACGCACATCCAGTACGACGGCCCGGTCGTAGGCTTCGGCCGACACTATCCGAGTTGTACCCGCGAAGCGTTCCTGAAATGGGCCGAGCGCGACGTGACTGACGAATTACCGAAGGGAGAATATGCAGAATGGCCGATAAAAAATTGA
Salmonella phage 35	7	68	2	AKJ74115.1	ATGCACCTCGGCCACATTTTTATCCGCGTTTGCCTGTTCCCGCAACGTGTCGTTGTTCTGGTTATTAATCTGATCCTGTTTGCCCTTCGTGCGTCCTGCCCGCCAGACGCCGAAGAGGGCTACAACGAAAACGAGCGCCGCAAGGACGCCCGTCTTGATCCGGGCGAATAG
Salmonella phage 35	1	164	28	AKJ74080.1	ATGATCCACATCATTGAAGCGCTGCTGCCGGGCCAGACTCGCGGTATCAGCGAAATGGTCGCAGCGTTAAAGCAGATGAAGATGACCCGAAACTTTCAGGAAGTCACACTGCAAAACGCCATCGTCAACGCGACCTACGCTGCTGCCATCGAATCCGAATTGCCGTCGGACGTGGTCTTCAATCAGATGGGTATGGGACAGACGCCTTTCGGCGACATCCTGAAACCTACATGGGGAGTCTGGCCGAGTACATCGCCGGATCGAAAAACATCGCAATCGACGGGGCGAAAATCCCGCACCTGTTCCCCGGTACGAAACTGA
Salmonella phage 35	1	14	28	AKJ74083.1	ATGAGCTTTACGCAAGAAGAAATGGACGCAGCCCGCGCAGAGGCGGCGACCAACGAACGAACCCGCATTGCCGGGATCATGGGCTGCGATGCAGCGGCTAACCGCACTAAACTGGCAAACCATATCGCCTTCAACACGAATATGTCCGTTGAAGACGCTACTGCGATGCTGACCAATTCCGCCGAAGAACCGAAAGCCGCAGTCACCACCGTGGCCCCTGACGCTGCCGCGCCGGGTAAACCGGGCACCGAAGCGAAGGGTGACAGCCCGTTCGATACCGTGATGGCGAATGCTGACCATCCTAACGCTGGTGCCGACGCTGGCAACGAGCAGGAAGGCGCGAAAGAAACGGCTGGCCTGATGGCGGCAATGTCCGCTGTAGCTGGCTCTAACATGGCT…
Salmonella phage 35	1	160	28	AKJ74149.1	ATGACACATGATCAAATCGTTGCAATGGTTGGAAAATATAACATCAAGGCCGATCGCGCCGTGTCTTACAACTTTGATAAATACGGTTCGACGCAAGTCGAGATCCGCGAGGTGGACGGCGGATCATTAATCTGGCGTGCGTGGTCTTATGAATCCAACTTTGAAAACGTGTTAGAAAGCGCGCTTGATCATTCCGGCACACTGAAAACCGCCGACGAAATAGCAGAACAGGAAGCCGCCGCACGCGCTCAAAAGCTCCGCAATGATGCGATTTTCTTTGAGGTTCACGGCTTCGAAGATGATTTCATTCTTAACCTGTCCGACTTTACCCGCGCTGAAATAGAAGCGGAGATCATCGCGATGAATGCAGAATTAAACGCGGCAAGCGCCGACGCCGAC…
Salmonella phage 35	1	41	28	AKJ74067.1	ATGATGGAATGCGCGGTGGGCGGGGATGTGGAATTCCTTGAATCCGAATTCGGGGAGGAAGAAATGTCAGTATTGCGTGATGCGCTGGCGCAGGAGTATAAATTCCGGCGTGCGCAGTTCGGGAACCTGACAACCGAGCAGATGGCGAAGATCCTGCCATACCGCAAGGTGGTCGAAAACTGGTTCTCGCGCCTTGATTTCGAACTGGAACGCCGCGCAATGAACGGCGAGAAGGTACCGGGTCAAAAGCTGGTGGAGTCGCGGACAAACCGCAAATTCGCCAACGAGAAAGATGCGATCGCGCTGTTCAAGTTCCTCGATATCGAAGAGGACAAGTACATCGAGCGCAAACTGCGTACTCCGGCGCAGATGGAAGAAGTGCTTAGGGATGAATTGGGC…
Salmonella phage 35	1	125	28	AKJ74118.1	GTGTACCCCCTTTGCCATTGGGGGAGTTTCGATAAGCAGGACGTGAACGATTATTGGGATGCCATGCCGTTCAAACTCAACATCCCGCCGCATTACGGGAACTGCCTGACCTGCTTCAAAAAGAGCAATGCAAAGCTGTACCTGATAGCCCACGAACACCCTGAATGGTTTACGTGGAACCGCGACATGGAAATCCAGTACGGCCACGTTAAAGCGGAAGACGGCCACACATGGTTCCGTGGCAAACGAAACACGGATCAGCTTATGGCCGACGCCGGACTGGAAGACCGCCAGCGCCTGCTGTACCTGACCCGCACTAACCCGGACGATGGCGATGGCTGCACATCATCTTGTGAGCCGTTCCAGTCCGACCTTTTTGACGAAGACTTTGAGGACGAT…
Salmonella phage 35	1	171	28	AKJ74102.1	GTGATCTGTGACCGCCGGGCATGGAACGTGCAGCCGGGCGACGTGCTGAAAGTGCGCGACCCGAAACAGCGCGGCCTGACCGAAGTTGTTATCCGCGTCGGTACCGTTGAAGACGGCACGCTGCCGGACGGCAAGATCAAGATTGTCGCGCTGCAAGACCAGTTCGCCTTCCAGTTAAACACGTTCAACCAAGTCGAGCCGCCATCCGGATACGAGCCTGACCTGACGCCCGCGATCGCCCGCCGCATCGTGTACGAAATGCCGTACGTGGATCTGGTGCAGCAGTTACCGGACGGTGAACTGAATGCCGTCGGCCCTAACGATGCGTTTATCAACTCGCAAGCCGAGAAGCCGACTGACATGTCCGCCGCGTATGACATGGGTATCATGGCAGAAGGT…
Salmonella phage 35	1	83	28	AKJ74070.1	ATGCGGTACCCGGTACTGGACGCCGAGTGGGACATGTACGCGCTGGATCAGTTCATCAACGACACAGGCGTGATGATTGACCGCGAATTCGCGTACTCGGCGCTGGCCCTCGCAGAAGCGCGCAAACCGCAGATTATCGAAGAAATGGCCGACATCACTGGCCTGAACAACCCAAACTCCCCGGCGCAGTTAACACCGTGGCTCAAAGAGCGCGGCTATCCGTTCAGCGACCTCCGCAGCGACACCGTAAACAAGGTCATCCGTGAAGCCGATGAAAACGGCGTTGACCCGGAAGCGATCCGCGTGCTGCGGATGCGACTGAACAGCGCGAAAAACTCCCTGTCCAAATACCAGACCATGATTGACGCGGCTGGTGAGGATGGCCGTTTTCGCTTCTCG…
Salmonella phage 35	1	32	28	AKJ74140.1	ATGGAAGACGAAGTGCAGGCCCACAGTACCAAAATGCTTGACCTCGCCACACTGGACAACGACGAGGCGGCGTATAACACGGTCAGCGACCAGTACGCTGAATCAATGGCGGGCCTTCGGGCGGCCAAAGAAGCACTACGCGCCGCGATGTTCCATGCTGCGCAGTCGATGTACCACGGAGCACCAGCCAATTTAATTAACGTAGGAGCCATAGAGCATGAAAATCAAGGGTTATGA
Salmonella phage 35	1	189	28	AKJ74137.1	ATGAAGGACGGCGAGTCGTTCTTTATCGAGGGCGTGAAGCCGCAGGATCTTGGCTATCTGCGTCGCATGGGCTATCGGCTTAACATCCGCCTGTCCATCCGGTTCACGCTGCAAGACCAGATCTACGGGAAGATGGGTACCCGCGTTTACCGGGACAGAGCGGACAAAAAGGAGTAA
Salmonella phage 35	1	2	28	AKJ74071.1	ATGGCCGAGCCGATAATCAGAGAATCGAAGGTCGAAAAGCGCTGCTGCGAATACGCGCAGGGGCGCGGGTGGTGGGTGTCGAAATTCACCGCCCCCGGCAAAAAGCCGTCCCGGATCGCGTGCTGA
Salmonella phage 35	1	173	28	AKJ74101.1	ATGGGAAGTAAAGCCAAGAAGATTACGGTTGGGTACAAATACTACATGGGCCTGTTTATGGGCCTTTTCCGTGGCCCGGTGAATGAGATTGTCGAGATCCGCGTGGGCGACCGCACCGCGTGGACAGGCTCAATCACTGGCAACACAACCATCCAGATTAACCGCGAAGACTTGTTCGGCGGCACGAAGGCGGAAGGCGGCATTGATGGCCCGCTAGAACTGTACATGGGCGCGCCGACACAGACCGTCAGCCAGAAGTTAAAGAACATGCTCGGTGGCCGCCAGCCGGAATTCCGTGGTGTCGTTACCGCGTATTTCGACGGCCTGATCTGCGCCATGAACCCATACCCGAAGCAGTGGAAATTCAAGGCCCGCCGCTCTACGGCCGGGTGGACTGGC…
Salmonella phage 35	1	79	28	AKJ74094.1	GTGCTGCGCCCTATTACCACGATGTTCGCTGACACCACGCAGGCGATTATTAAGTGGATCGCGGATGTCCTGAAACTGATCCCGGGCGTTGGTCAAGGGCTGTCCGAATGGGCCATGTCCATCGGTGACGACCTGACGAAAGAGCAGCGCGGCTTCCTCGAATCAACGGGCCGTATTTGGGATAACGTCAATAAGCAGTGGGTGAAACTGAACGACGAAATGGTCGCGAAGAACGCCGATGCGACTGACAAGATTCGCGGGCAGGTCAACCAACTGGCCGCCGACATGGCCGCTATCACGAAGGGCGAGGGCTTCCAGTTTACCCAAGACCCGGGAACAGGCGTCACGAAGCGCAGCCGTGAAATTGCGGGCCTGACGAAAGAACTGAACAAGATGGAA…
Salmonella phage 35	1	84	28	AKJ74066.1	ATGAGTAGTAAGTCGCTGTTAGTCCGCATCATGCGGGAATTCGGCGGTGGCGGTCACTCAATCTTCGCGCCTTCGGCGTCAGCGCGTTGGATGGCATGTTCCGGAAGCCTGATAGCAGGGCTTTTCGAGCATGACGAAACCATCTACGAGGCGGCGGAAGGAACGGTGGCCCACGGAATCGCCGAACAATGGCTGCGAACGGATGTCCGGCCAACCCATTTAATCGGTACCGTCGAGACGATCACGGAAGGCGATGTCAGCCATGACATCCCTATCACGCGGTCAATGATCGACTACGTTCAGGAGTATGTGGACTGGTGCCGATTTGAAGAGGGTGAAATGTTCACGGAAATCAGGGTATGGTTCACCGACCTGATGCCGCGAGCGAACCCGGATGAA…
Salmonella phage 35	1	92	28	AKJ74107.1	ATGACCGTACTGAACAAAAAGTCTGACGTGGACAACCGTCAGTTAGGTATGGTCATGGGGCAAAAAGGCAGCACGCAAAAAGAAGTTATCGACGCGGCGCTATCCACGACTGAAAAGTATAGTTATGCTGTGTTTGAGACGAATCCGGCCGGACTGGACTGGAATGATGAACGACTCAGCGAAGCGCCGTTCGGCGTTGCCGTAAGACCATAA
Salmonella phage 35	1	69	28	AKJ74147.1	GTGGAAGGGTTAAAAGGTCATGTGCGCATACTGGAAAGCTCAAAGGCGGACGGGGGCGCGTTGGCGGTGCAAGGCGTCGAAGGTTGGGACGTCATAAGCGTTTACCGTGTACAGGTGACGTTATGA
Salmonella phage 35	1	51	28	AKJ74065.1	ATGAAGGCGGTAACGGCGAAGAAGACGACGTTTAATCTTTCGCCCCGCATCGGCTCCCTTCGGGGGGCCGTTTTTCACAACCAACGGAGAGGCAATTGTGACCAGCATTACTTTCACCAACGTAGCAACATCCGGCGGCGCAGTCTCGCGCGTACGTGGGCGGAGTTTCGTTTCCAGATCGGTGATCGCGATGTGCTGTTCAGAGTTACTTCCCCTGTCTCGAAACACGAAGCGCCGCTGCTCGTAACCCATGCTGCATCTGGCTATCGAGTATGTGACGTCTGGTGGGACGACGTGGCGAAGACTCGCTTTAACGCAGGCCGCAATAATTACAGCGGGGCAGGCGCTAGGGCATTAGTAGCGACGATTGAGCGAGTCGGCCAACACCGATTCCTCAAT…
Salmonella phage 35	1	163	28	AKJ74093.1	ATGGCTAACAGTAAAGACGTCGAGCTACGAATCCGGGCGAGGGACTACAGTCAGAAGCCCCTAAAGGCTGTGACCAATGCTATCGAGCAGATGGCGAAGGCGCAGGACGAACAGCGTAAAGCAGCCGAGCGCGGTGAAATCTCGACGCGTGAACTGGAAGCCGCATACAAAAAGCTGGAAAGTGCCGGGAACCAACTGCTTAAACTCAACTCGCTGATCGAGGTGTTCAAACGGCAGAATCAGGCCATGACGGAGGCGACGGCCAAGACCGAAGGACTCCGCCAGAAACAGGCCGATCTCCAGAAAGCCTACGACTCCACCGAGAAGGTTACGCAGAAACAGGAACGGGCGCTGGCCCGGGTGACGCGTCAGGTCGAAGCAGCAACCCGCGCGGAAGCG…
Salmonella phage 35	1	25	28	AKJ74150.1	ATGTTAGACCTTGAAGACGCGGAGATCTACAACGCGCGCCCGGATATTCACTGGACAAGCCTGTACGACACGCCGATCGAATATGTGCCGTTTGAACAGGCCCGCAAGGATGACCCGGAAAGCGATTTCATCAAACAACTGAAAGCGGGCTATGTGACCTTCCCGACCGACTACGTCGATCGCGCGTGCGCCGCCGTTGAGCGTGGAAACGTTAACGCATCGGGGATCGTGCTGCATACCTTGCGCGACAAAATCGACGGCGAATTTTACGAAATAACGACACGTATTAGCCCGGCAGAATATCAGCTTTTCCGTGTGCGCGTTGTCGTGTCCTGCTGCATTGATGGCGCGTTTCATAATGTCATTGAACTGGATCGCGACGTTAGCACGGTTGAGCAC…
Salmonella phage 35	1	118	28	AKJ74146.1	ATGCGTACTATTTCACTATATACCTTTAACGAACTGTCCGACGTCGCGAAAGCAAAAGCGATCGAAAATTACCGCGAATATAAGAGCGGCGATCAATTCGACTTTTCAGAATACAAAGAAAGCCTGCGTGAATTTTGTGATGATCTATGCGTCGAGGTGCGCGACTGGTCATACGGTCTAGGGGGTTGCGATGTTCGCTACGAAATTAATCATAGTTCAGATGTGGAAGATTTATCCGGCGTACGTGCGTACAAGTGGATCATTAATAATGTTAATGCGTTTAATATGCGTCGCCGCGTTTATCGTGAATACCGTGAAGTAAATAACCACGGTTTTAAACAAAAGGCATCTTTCGTTAAATGGGTTAGCGGGGTGTTCAACGCGTCCAACGATTGCCCG…
Salmonella phage 35	1	16	28	AKJ74079.1	ATGGTGGCCGAGTCTCCTGAAAACTGGTTCGATGCCCGTCGGATGAACACGCTGACCGGGCTTGTCCGTCTGGCCGTTGGCGGCTTCATCATGACCGGGGAAGTTCTGGCGTCGTGCGAGTGGATGAAGCCGAAGGGAACCCGTATGCAGCGCCGTCCGTTTGGCACAGCGATCCAGATGATTTCGCCATACCGTTTGTCCAACCCGGACAACATCATGGACGACAAGTATCTGCGCTCCGGCGTCAAACTGGATGAAATGGGTGCGCCGATCGGCTACTGGCTGCGTAAGGCGTTCCCGGGCGACCCGACTGACCTCGAACAATGGCGATGGGAATATCAGCCCGCACGCTTCGATTGGGCCGACGTCGGATGA
Salmonella phage 35	1	155	28	AKJ74095.1	TTGAATGCGGCCGTCGGCGTGAAGGAAGTTAAGATTGACCCGAATGCCACGTTTGACGACCGTCTGGCCGCTAAACTGGCCGCCGTCAATACGCAGTACGATCAGCTGATCGCCAAGTCGAAGAAACTCGGGACTGGCGGGCAGAATCTGGCCGGGCAGTTCGAAGACCTGCGCAAACGCAATCTGGAATACGCGACCACGCAGGCCAAACTCGAAGAACTGAAACGCATTGAGGATCAGTTAAACGCGCAGCAGGAGACGAAGAAAAACCTGCTGGACGAAATCAACGCCAAGCGTCAGGCCGGGATTATCTCGGAAGACGAAGCCGTCTCGCAGACGGTGGCGCTGTATCAGAACATGAATGCGGGTATCGCGTCGTCGGCCGAGCAGCTTGACGTC…
Salmonella phage 35	1	64	28	AKJ74119.1	ATGCCAACTAACAAAGAGCCGCTTGTCGTCAGCTTTTCCGGCGGCCAGTCGTCCGGCTTTCTTTGTGCATACCTGATCGAGAATTACGGCCACAAATATGACCTGCGTTTCGTGTTCGCCAATACAGGCCGGGAGCACGAAGAAACGCTGATCTTCGCCGACAAGGTGGATAAACACTTCGGCCTGAATCTGGTTTGGCTGGAAGGCTACGCCAGTCCGGAACACGGCGTCGGGATGCGCCACCGGGTTGTCAGTTTCGAGACGGCCGCGCGCAAGGGCGAACCGTTTGAAAGCCTGATCAGCGTCGAGGGCATCCCGAACATATCGCGCCAGAAGTGCAGCGACTATCTGAAAACGCAGACGATTCGCCACTGGATGCGCAGCATGGTCTTGCGCGCC…
Salmonella phage 35	1	60	28	AKJ74084.1	TTGGGAGCCAACCCAAATCTTCGCAGGCGAAGCCGATATTGTGACCGAGGCGGTGCCGCTGGCGCTGACATCGCGATCTATCAGGTTATCGCGAAGAACGCCGCTGGCGCGATGGTGCCGTACGACCCGACTACCGCTGACGCTCCGGAAGCAACGGCGATCGGTATCGCAGCACAGCCAGCGAAGTCCGGCCAGAACGTGCCGTACTACATTGGCGGGGTGTTCAACCACGCGGCCCTCGGTTGGCCTGCGACCGTTGATACGCTCGTTAAACGTCAGGCGGTCTTTGACCGTACTAACATTCACATCGGCAATCTGTACTAA
Salmonella phage 35	1	188	28	AKJ74069.1	GTGGCAGATTGCATTAATCTTGACTATGAATCCCGAAGCCGGGTGAACCTTAAAACGAGCGGATTCGACCGCTATTCGAATGACGAATCGACGAAAGTGCTGATGGGCGCATGGTCTATCAACGGCGGAGCGGTGCAGCACGTAGACCTTCACCGAGGCAAAAAGCTGCCCGGCGAACTGCGTGAAGCGCTGGAAGACCCGGACGTGGAGAAGTGGGCCTTTAATGCGCAGTTCGAACGCGTGATGACCCGCCGCGTTCTCGGCATCAAGACCCCGTACAAAGCGTGGCGCTGTACGATGGCACTGGCCTACATGCTCGGCTTCGCGGGCGACCTTCTGGCCGTCGGCACGCAAATCGGCTTACCGGAAGATAAACTGAAAGACCCGGAAGGCAAGCGC…
Salmonella phage 35	1	151	28	AKJ74064.1	GTGGAAGGCGTTCTGGCAGCACTGAAAGGCGGCGCGGTGAACACTTCTGCTGACGCTGGCAGCGAAACCACCGAAAAACAACCACCAAAGGCGGTGCTAAAGGCGGCGCTAAATCCAAAACTGAAACCAAAGCGGTCAAGCCGAAACACACCAAAGACGAAGTAG
Salmonella phage 35	1	4	28	AKJ74103.1	ATGAGTGGCCCTAACGTGGCGCTGCTGCCGCACCAAGTGACGCAGACATCGTCCATCATTACGCCGCTCGATACGCTGCTGTATGAAACGCCGTACATCCAGTTATCCCGCGACGGCCGTGACCTGAACACGTCGAAAGTCAGCGCGTACGTGGCACGTTCATCCGACCGTACCGTCGATTCGTACACCCTGTTCACCAAGCATGAAGCCGATGCGGATTACGCTTCCGCCGGGACTCAGCCGTGGACACCGTGGGGTATGACGACCGTCGGCCTCGGCTTCTTCACGGACGAAGTGACGATTGACCCGACGTCGGATAAAGACGGCGTTCCTATTGCGGGCGCGCAGGTGGGCGATCTGCTGCTTATCGATCAGGAATTGATGTCCATCACTGCCGTC…
Salmonella phage 35	1	38	28	AKJ74081.1	ATGCAGCCCGCAGGAACGCCGGGCGGAGTCGGAACCGATTATGAAGAATCGTTGCTCAGGAACATCGCCGCATCACTCGGCCTTTCGTACGAGCAGTTCAGCCGCGACTATACGAAGACGAACTACTCTTCTGCCCGCGCTTCGATGGCTGAAACGTGGAAGTACATGGAAAGCCGTAAAAAGCTGGTAGCCGACCGTTTCGCGTCGATGATTTATACGTTGTGGTTGGAAGAAGAGGTTAACGCTGGTAATGTTCCACTGCCGCCGGGCTTCACTTGGCGCGACTTCTACGACCCGATGAAACGTGACGCACTTTGTAACGCAGAATGGATCGGTGCGAGTCGCGGCCAGATCGACGAGAAGAAAGAAACCGAAGCCGCTATCCTTCGCATCAAGAAT…
Salmonella phage 35	1	97	28	AKJ74106.1	ATGCTGAAATTTATGGACGGATTTGACCAGCTACGCGGCTGGTCTGACGTTACAGACGGGCTGACCAAGTGCGGGTATACCGTGACAGGTACGCCCACGCTGGAGGAAGGGCGCGTGGCTACGCAGATGGCGGTATCGCTGCCGGACGCGGCCAGCCTGAAACGCGTGTTCACCTCCGGGGCCACGAAGGTCGTGTTTGGCTTTGCCTTCCGCGCGATCGGGAAACGTCACACGCTCGTCACCATCAAGGACGTGGCGACGATTACGTGGAACGAGACTGACGGGAAAATCTCGGCGGCGGGCGGTACCGGAACGGCGGTGCTGCTGCTGGACTTGTGGTACTACATCGAAGTGGTACTGGACAAGACCACCAGCACGATCGAGGTGTACGTGAACAAC…
Salmonella phage 35	8	34	1	AKJ74144.1	ATGGAAAAGGTATACAACGCGATCAAGGGTCAGACGTTGCAACATTGGTTATCAATCGTTATTAAGCGCGACGAAAGCGGCACGGCAACGGTAGAACTGCATAGCACGATCCACGTTAACCGGGTAAGCACGCTTTCTTTTTCATGGGGGAAGGAATTCACCGACGCCGATATTTTAAATGACAATGATTTATTACGCGTCATTTATCAGAAGTATGGACGCGAAATTTTCACCGCCGAATATACCCGCGATTTCAAATAA
Salmonella phage FSL SP-039	2	178	2	AGF87976	GTGGCAAAGACCAACCCGTACGGAATTGAAATGCCGAACAGCAGGTGGAAAGACATCGGAGGGCAACGGTTCGGAAAACTCACCGCCTGCCATCCGACCGGAAAGAAGTACCACGGACAGCACATCTGGCTATGTGAATGTGACTGCGGTGGATTCAAAGAAGTCCCGGTCGGGTCACTCACAAGTAAGTCCGGTACAAAATCTTGCGGTTGTGACCTGTACAACAACGACCGTCTGATAACACACGGAAAGTCGGACACACCGATGTATGAACGTTGGCGCAGCATGAAGCGGCGATGCGAAGACCCCACCAGCAAGTCTTACAAATACTACGGCGGTAAAGGTGTCAAGGTGTGCGGCCGCTGGCAGGATTTCAATAACTTCCTCGCTGACATGGGG…
Salmonella phage FSL SP-039	2	177	2	AGF87948	ATGGGATTCCGAATTGGCCGTGCCACACACCCTACCTATCAACTCGGGTATAACGCTCAGATCTGCCCGGCGGGCATTAACGCGGCTGAAACCGTTGCACTTTTCACGGTCGCACTCGCCTCGGGACAACCTGAAAAATACATGGAAGTGGAGTGGTTAAACGACACCAAAACTTTAAATATCTATCAGGATGATGAACTGGTTTCTACTCGTCCTAACTTTACGGCTTCCTCAATGGCGTTTGGCATCGTCCTGATTTGCGAGCATTACGTCGGTAACTCGTTTAGCTCAACCCCATTTTTTGGATTCGAAGTCCGGGATATGTACGTCCAGCGAATCCTTTCGGATGCAGACCAGCGATTAGGGTCGTCCACGAAAGTGTATGCGTTCAACCCGGTG…
Salmonella phage FSL SP-039	13	54	14	AGF87978	ATGAAATTAAATATCACCGCGCCGGGCGTTTTCTTCAATCGTAGCGGCGACCGCGTCACCGTGGATCAAATCGTTTTAACGAATAGCGCCGGGGCCGTCGTTACATTCCCGGTTAAGGGGCGGATCTGGAAAATGTACCGGGGCGCATACCGTCCGCGCGAGTTTAAGATCTGGACGGCATCGGGCAAGTTTTACGCGGGCGAACATTCCCGATCGCCGTGGGATATTGTCGGCGAAGTTATCGCGGACGATGTGCGCCCGGTCTACTGGCAAGATCTGACCGATGACCAGAAAGCGACGGCGGCGGCCAAATATCACAACGGCGAAGGCACGCCGGACGATTATTTCACCTATACGCCGGATCAATTCATTGTGGTTAATGGTGATGTGTACGATCTG…
Salmonella phage FSL SP-039	13	96	14	AGF87951	ATGGCTAAACAGGAGCCGCGTGGGATTCGCAATAACAACCCCGGCAATATCGAATGGGGGTCGCCGTGGCAAGGGCTGATCCCGCGCAGTGAAGCGACGGACAGCCGATTCGCACAGTTCAAAGACCCGGCATCTGGCATCCGCGCCATTGCCGTCACCCTGACCACCTACTACGACAAGCGCAAAGCGAATGACGGTAGCAAAATTGACTCGGTGCGCGAAGTGATCGAGCGGTGGGCACCCGCAGTCGAGAACAACGTGTCTGCCTACGCGAAACAGGTGGCCGCCGTTCTGGACGTTAACCCGAACAGCGAAACCCTGAACCTCCACGACTACGACACCATGCGCGGTCTGGTGGAAGGCATCATCCGCCACGAAAACGGGAATCCGGAAGCGTTC…
Salmonella phage FSL SP-039	13	70	14	AGF87929	ATGATGGCCGCGACCAGCCTGCCTAACTATCTGGCGGGAAATGGCGACCTCGGCTCTTGGGAGCCAACCCAAATCTTCGCAGGCGAAGCCGATATTGTGACCGAAGGTAGCGTCGCTGGCGCTGACATCGCGATCTATCAGGTTATCGCGAAGAACGCCGCTGGCGCGATGGTGCCGTACGACCCGACTACCGCTGACGCCCCGGAAGCAACGGCGATTGGTATCGCAGCACAGCCAGCGAAGTCCGGCCAGAACGTGCCGTACTACATTGGCGGGGTGTTCAACCACGCGGCCCTCGGTTGGCCTGCGACCGTTGATACGCTCGTTAAACGTCAGGCGGTCTTCGACCGTACTAACATTCACATCGGCAATCTGTACTAA
Salmonella phage FSL SP-039	13	161	14	AGF87953	ATGAATGTGAATATGTGTAACCCGGCGGCCAAGCCCGTCATGATCTATCTGGCCGGGCCGTACCGCCCGTACACCCTCGGCGCGGGCTGCACCGTTACAACGTCGGTCAACATCCTGAAAGCCGAAGAGACGGCCGTGTCGGTTGTCGATCAACTCTACGCCCATAAGATGTTCCCGGTCACGCCGCACCTGAACACGGCCAACTTCGAGTACAAGACCGACAACGAGATACCGGACGAATACTGGCTGGAATGCACGATGGAATTGATGCGCCGTTGTGACGCTGTTCTGCTGATTGGCTGTGATGCGATGCTCAGTTCAGGTACCCGCGCTGAGATTGAAGAGGCGAAGCGGCTGAATATCCCGGTCTTCAATAACCTCGATCATCTGGTGTCCTCA…
Salmonella phage FSL SP-039	13	130	14	AGF87939	ATGGCTTTGAGCGGACTGCGCCCCGCGCGCGAGCAGTACAACCAAGCAATCGCGGACGCCCTCGGAGGGGCGTACCAGCTTTACGTTCAGGACGTCTTCGGGCAGGCTGCGGCCAACCAGACGTACTACATGGCGAAGTGGATGAAGTTGAAAGCAGGGACGTATACGGCGGTCATGTATGTCGATGACTCCGGCACCCTGTCTATCGATCACGCCGTCGTCGCGTCGGCGGCCATCGGCACCAACCCGAACAGTGGCGAGTTTACGATCTCGGCCGACGGCGTGTACCGCTTCGACTGCATCTACTCAAACGTCCCGGCCGACACCCCGGCGTACATGGCCTACCAGTTAATCCTTGACGGCCAGACCGTCGAGGTTAGCCGGGCCAACGATTTCATC…
Salmonella phage FSL SP-039	13	127	14	AGF87915	ATGAATTACTGGCAAGAGTACGGCGAAACGCTTTGGGGGAATGGGTACACCGTTGTACCTATCTACGCCCCGGACGCCGATAAGAAGGGCGCGGGTAAACGCCCCATCGGTAAGGATTGGGAAAGAACAATTAACGATAAGGAGCAGATCCAGCGTTGGGCGGAACGCTACACGAAAAACGGCATCGGGATTCTGACCAAATACACCCCGGCGGTTGACATCGACGTTTACGATGAAGACGCCGTGGCGCATATGGCGGATTGGGTGCTGGAGAATGTTGGCCGCGCACCATGCCGTATCGGCCGGGAGCCAAAGAAACTCTTTCTGTTCCGGACGGAATCGCCATTCTCGAAAGTGAAGTCCGGCGTATGGGAAGACGACTTCGGCCAGCGCCATGCG…
Salmonella phage FSL SP-039	13	95	14	AGF87979	ATGAAACGATCCGGATTTTCCGGGAACGCCGCAAAGGCCGCAATAAAGTTTACCGCGTGCGGCGCGATCGTGGCGTTTATCGGGGCGGCCGTGTTTTTTGGCGACAACGTAGGGCCGTATAAAGCGTTTTTATATACCGTCGCCGGGGGCGTATGTGTGCGCCTGATTTGGCCGACGCAAGACGAAGGCGACGCCCTCATAAAACGGGATGACGGCCCGTAA
Salmonella phage FSL SP-039	13	0	14	AGF87970	ATGGCCGCGACTACCGACAAAAGCGTGCGTGAAACTCACGAAAAACTTCTGCTCGGAATGAAGGACGGCGAGTCGTTCTTTATCGAGGGCGTGAAGCCGCAGGATCTTGGCTATCTGCGTCGCATGGGCTATCGGCTTAACATCCGCCTGTCCATCCGGTTCACGCTGCAAGACCAGATCTACGGGAAGATGGGTACCCGCGTTTACCGGGACAAAGCGGATAAAAAGGAGTAA
Salmonella phage FSL SP-039	13	37	14	AGF87963	ATGAAGAAGATCGCTGCGCTAACGCTGTTTGTATTGATTATCTGCGGTGTGCTGTTTGTTATTGGCCGTGTGGGCGCGGCGATCGGGTGTAACGACGTCAGCGTCCAGACAGAACTACCAACCAAATACAGCCCGTTAAGCGGCTGCTACATCAAACGAGACGGCCAATGGGAGCCGTTAGACTGGAGACTATGA
Salmonella phage FSL SP-039	13	157	14	AGF87972	GTGGAAAGCATTGAATACCTGCGCGTGCAGTATCAGGAATTGCGCAAAATCCGGCTAGACCAGATCACCTGCAAACTGGCCGCCCTTGAAACGTTCATCAAGGACATGGAAGACGAAGTTCAGCAGCACAGCACCATGATGCTTGACTTCGCCACGTCGCTTAACGACGAGGGAACCTATAACACCGTCAGCGATCAGTACGCTGAGTCAATGGCGAGCCTTCGGGCGGCCAAAGAATCACTTCGCGCCGCGATGTTCCATGCTGCGCAGTCGATGTACCACGGAGCACCAGCCAATTTAATTAACGTAGGAGCCATAGAGCATGAAAATCAAGAGTTATGA
Salmonella phage FSL SP-039	13	61	14	AGF87926	ATGACACCAGAAGAATGCCGCGCGCAATATCGCCTCATGCTCAAAGAAGCGATGGATGCGTACCACCAATTAAACCTCGGCGGCTCGGTACGCGTCGTGGTGGATCAGAACAGTGAACGCGTGGAATATACCGCAGCGAACCGACAAAGCCTATGGGCCTACATCGTTCGACTGCAAAACGCGATTAATTCGGACAACCCTTGCGCGGCCTTCATGGGCCTACCAAGTTCACCAGCAGGATTCTTATTCCCATGA
Salmonella phage FSL SP-039	13	112	14	AGF87919	ATGAGTAGTAAGTCGCTGTTAGTCCGCATCATGCGGGAATTCGGCGGTGGCGGTCACTCAATCTTCGCGCCTTCGGCGTCAGCGCGTTGGATGGCATGTTCCGGAAGCCTGATAGCAGGGCTTTTCGAGCATGACGAAACCATCTACGAGGCGGCGGAAGGAACGGTGGCCCACGGAATCGCCGAACAATGGCTGCGAACGGATGTCCGGCCAACCCATTTAATCGGTACCGTCGAGACGATCACGGAAGGCGATGTCAGCCATGACATCCCTATCACGCGGTCAATGATCGACTACGTTCAGGAGTATGTGGACTGGTGCCGATTTGAAGAGGGTGAAATGTTCACGGAAATCAGGGTATGGTTCACCGACCTGATGCCGCGAGCGAACCCGGATGAA…
Salmonella phage FSL SP-039	13	49	14	AGF87930	ATGGCTGGACTTTACACTACTTACCAACTGCTCGAAGTACAGCGCAAGCTGAAAACGCTGCCTGCGTTCTTCCTGCAATGGTTCCCGCGCCAGATTAACTTTCAGGAAGACATGATTGCCTTCGATAAAGTTATTCAGGACGTAACCCGCGTTGCTCCGTTCGTTGCACCGAACGTACAGGGCCGCGTGATCAAAGAAAGCGGCTACAACACGAAGACTTTTAAACCAGCCTACGTGAAGCCGAAACACGTCATCGACCCTAACATGATCATCCCGCGTCAACCGGGTGAAGCGTTGGGTACTGGCACCCTGTCTATCGCGCAGCGCCGCGACCGTGTCATCGCATATCTGCTGATGAAACACCGCGCCATGCACGAAAATACGTGGGAATGGATGGCG…
Salmonella phage FSL SP-039	13	9	14	AGF87946	ATGCTGAAATTTATGGACGGATTTGACCAGCTACGCGGCTGGTCTGACGTTACAGACGGGCTGACCAAGTGCGGGTATACCGTGACGGGTACGCCCACGCTGGAGGAAGGGCGCGTGGCTACGCAGATGGCGGTATCGCTGCCGGACACGGCCAGCCTGAAACGCGTGTTCACCTCCGGGGCCACGAAGGTCGTGTTTGGCTTTGCCTTCCGCGCGATCGGGAAACGTCACACGCTTGTCACCATCAAGGACGTGGCGACGGTTACGTGGAACGAGACTGACGGGAAAATCTCGGCAGCGGGCGGTACCGGAACGGCGGTACTGCTGCTGGACTTGTGGTACTACATCGAAGTGGTACTGGACAAGACCACCAGTACGATCGAGGTGTACGTGAACAAC…
Salmonella phage FSL SP-039	14	101	28	AGF87955	ATGACCACGATGAAAGAGCGTCACAAAATACCGCACTTCCAGTACAGCGGCGGGATCTGGTACTGCTACCGGGCGTTTGACGGCGGCGCGAAGTGTTACCCGGAATACTCGCCCACCAGCCACGCCGAGCTATGGTACAGCGACAAGGCGATGGCCCGCAAGGTGGAAGTGTACGGCTGGTGGAAAGCCAAAGACCCGAAGAATGCCCGCCTGACCGATGCAATGCTGCTTCGCTACGCCGGGGCCATCCGCTACGTGGAAGAGGGTAGCCGCCGGAAATGGGGCATGGTCATCAAAGACCTGCGCATCTTCGCGGAGAACGTCGGTAGCCGCTTCTCGCGGGAGTATTTCGCCCGGGCGAGGAAAGAGGACGTCAAGCGCGCGAAAACGATGCGTGGC…
Salmonella phage FSL SP-039	14	17	28	AGF87933	ATGCCTGTTAACGTGTTAGCGATTGGCTCCAACGAGTTGAAGGAGTATCTGGAACAGGTACCGGAAATCGCTAACAACTCGATCCGCATGGCGATTAATAGCGTGGCTGCTGGCAAGGGCATGACCCTTATCAAGAAGTCGATGACCGACGAGATTGCCTTTCCATCCGGCTATCTCAACGCAGACCGCCTAAAGCTAACTAAGCGCGCCACTCAGACCAACCTCGAAGCCGTTATTACCGGGCGTAAACGCGCCACCAGCCTCGCCCGTTTCGTTACTGGCGGGGCAATGGTCGCTAACAGCAAACGGGGCGGCGGCGTACAAGTTCGCGTGAAGAAGGGTAAGACGACATACCTGAAAAACGCGTTTCTGGTGCGCCTGAACAAAGGGGCCAGTCTT…
Salmonella phage FSL SP-039	14	35	28	AGF87934	ATGAGTCAAAGGCTTGACATTCTTAAAGCATTGACAGCGCACCTTGAACAGATCACCATTGCAAACGGATACGCTTATGACCTGAAAGGTAAAGTGTATCGCGGGCGCGACCGATTTGGGGCGGACTTCACGGCCCGCCTGCCTATCGTGTCGATCCTCGAAGCGAAGGCCACCGACTACGGTAGCTTTGCCAACGAGGAACAGACCGTACGCATGGACGATTGGGTGCTGCTGGTACAGGGGTGGGTCAAAGACGACCCGCGAAACCCGACCGACCCGGCGTACGAACTGCTGGCCGAGGTGGAAAAAAGACTGGCTATGCTGGTGGCGAAGGACGAGCAGGGGCAACCGATGTATCCAGCCCTCTACCGCTTGGGTGGGAAGATTGCTAAACTCACA…
Salmonella phage FSL SP-039	14	117	28	AGF87944	ATGCCGAAAAAGACAGCCCCGAATCAGGGGCTACCCTACGGGTGGATTCGCGGGGAGGACTATTGGGGCGGCCCGATGTCCGACTCGCAAATCTTCCTCGACACCACGCTATTCCTGACACTGGAATCGCTGACCTTCTCCGCTCCGCCGCCGAACGCGGTGGACGGGGCCGCCTACGTCGTCGCGGCTAACCCGACGGGGGCGTGGGCCGGGCATGAAGGCGATGTGGCCGTGTACGTGGAAAAGGTCTGGACGTTTTACAAGCCACGCTACGGATGGCGCGCTCGCGTTCGTTCGTACGAGAAATTCTTGTGGTTTAACGGCACGACGTGGCTTGACGAGGCGACCGGGGATGACCCGGTCAACCCTGACCCTGACCCGAGCGTTAAACCGAAATGG…
Salmonella phage FSL SP-039	14	6	28	AGF87960	ATGGCCGATAAAAAATTGAGATTCGGACACCTCGAAACGGGTGACATGGCGCTGGAGCGTAACAGCATCCGCATCGGGTACAGCCCGGAAGTAACGTTCGCCGTGAAACGCCGCGTAGAGCGCACCACGCCGACGCAGATCATCATCGGCAACTCGCGCTACCGGAAGGACGATGGCCGCGCCATTGGCGAAGCCGGGTGCCTGTTTACCGAGGACGACATCGGTGAAGGGAAAACCGTCAACATCGAGATCGTAACCGAGGCCGAATTCCGGGAGATCCAGCACCTGTTCTACGAATTCAAGGCCGGAGTTTTGGCCGCGTGTGAAGGGTACGACATCACCGCGACGGACTTGGCCGTCCTGTTCCGCGAACGGGAAGTGCGCGAAGGGTTAGTGGCG…
Salmonella phage FSL SP-039	14	67	28	AGF87950	ATGAGCGAAATGGAACGGGAACGGCCGGGGGATAACTCCGGCGGCATCAAGTTAGACCTGTCTGTCAATCTCCCCACGATTCTGACGATGGCTTCGATGCTGGTGGCGGCGGTACTGTACGTCAACAACCGCTTCGCCGACCTGTCTAATCAGAATACGCAGACGGACACCCGGCTGACCAACGTCGAGAAACGTCAGGACTCCACTGACGCGGCGTTCACGGTTCTCCGGGCCGAAACCGTCTCGCAAAACTCCGCCCTTCGTTCAGACCTGCGCGCCGACATGCGCGACCTGAAACAAAGCGTGGACACACTATCTTCCCAAATGATGAGGAAATAA
Salmonella phage FSL SP-039	14	19	28	AGF87969	ATGGGAGCCTATGCCACGCCCCAAGTAGACCAATACTGGCAGGTCAAAACGACAGGCCAGATCATGCTGATACGCCAGCCGGAGAATCATGTGTTCAGTCCGGAATGGCACCTGAACTACCGCCGGGTGCGCCTGCTGCACCATCCGGAATCCTCCTGCGTCTTTGTCGAGGACTACGGCACCTGTCTGAGCGCGCTGGATGACCCATGTGTCCTCGAACTGGACTTGAAGGAGTACAAATACTGGAATCTTATTTACAGTAACCCCGACATATGA
Salmonella phage FSL SP-039	14	75	28	AGF87982	ATGGCGGGCTTATGGTTTTTCGTTGTGACGATGTGCGGCGCGGTTGGCGCTGATAATCTGGCGTCGGATTGTCATGATTATGTGATTGACGCGGGGATCTCTTATGACGATTGCCGCGCGGCCGTGGCGACTTATCCGGGCCGCATTGGCTTGTATTCCGTGCGGTGTGACCGTGGCGAGGCGGTAGAAGGGGGCAACGATGAATAA
Salmonella phage FSL SP-039	14	135	28	AGF87973	ATGCAGCCGACTAATACCGCGTTGATGGTCAATAACGCCATGCACCCGAAAGGCCGCATCGACGTCGTCCCGGCGTTCCGCGCTATCGAGCGGATTTATAGCGTGACCATTCACGCTACGCACACCGGGATCAAAGTGTCCTCGGCCACGAATCACCGCGTGACCTTCTATCAGTCCGGCGACCCGGCCATCGCTAAAAACGGCGAGGCGCGCGGCGCGGAAGAATGTGCGGCCATGCGCATGTACATCATCAAGTTTCTGGATTGGGCCATGACGAACATGCCATGCCCGGAAGTTCAGAATGTCGTTGTGGAGGTGGCTGGTGGAAAGCATTGA
Salmonella phage FSL SP-039	14	167	28	AGF87962	ATGACCATGAAAATTCCCGCAGGAGACGTTAAGCCGGGCGTACTCGCGACCATCTTTGGCGAGCAGTTCCGCCTTCGCTATATCACGTACCACAACGTCGGCAGCGTCACGCTGCGCTTCCAGCCGGGCGACGAACCGCTGTCACCGTTCACCGAGAATGACGTGCTGACCATGACCGTTCCGCGCACATTTGAAGTCGAGGTGGACAGCGATGGCCGATAG
Salmonella phage FSL SP-039	14	5	28	AGF87971	ATGAAAATCAAGAGTTATGAGAAAGCCATTATCTTGCACCTCGGCGCGCTGTATGACGCGGCCAACGACGGTAACGAGAAGGTCAAGCCGCTGCACCGCCTGATCCTGAACCTGCCGAACGTTGACGAAGAGGCCGTAACGGCTTTCGCGAAAGGAGCGTTTAGCGATGCACTCGAAAAGCATGAAGTGTCAGATCCGCCGGAGGCGTCTTACAAGACAATGGGCTTTGCAGCGTACGGCGAAGAGGTTGACAGCAAGTTTGCGCTCGCCATCCCCGGAACAAACGCCATCGTCTTCCAGATCGAAAAGCGCGAGCGAGTGCTGCCCGGCGTTAGCGTACGAAACGAAGTCGTGAAGCGCATGGCCGCGTTGCGCGAGAAAGAGATCGAGGGTTGGGAG…
Salmonella phage FSL SP-039	14	62	28	AGF87931	ATGCCAAAACGTAAAGTTCTCCAGACCGTCATCGTTTACCGCGACGGCGCTCGTATCAAACCTGCCATCGGCGAGATCTTTGATTTCAAACAGGCCGAACTGGAAAGCATCAACAAAATCAATCCGGAAGCCATTGGCCGCCCGGTGATGGAAGTTGACGTGGAAAATCAGGCAGCGCAGGAAGCCGCAGCGCAGCAGGCGAAAGCTGAAACGTCTAAAAAAGACGAGAAGGCTGACGGTGCTAAGAAAAACGCCAAAGACGATAAAAAGTCTGGCGCGGAAGACGAAGTCTAA
Salmonella phage FSL SP-039	14	73	28	AGF87984	ATGGATAAGGCGCAACGCTTAACGGCTGCACGTATGGCGGCGGATCGGTATGCCGGGATCGCACGGGCAAAAGGTTTTAAACGTCATGCGGATGGCGTGACGTTTAGCCGGGCCGATGCGGATCTAACGTGGGATGACCGGGCGCGGGCTTTCCGGGTGACGCTGTATAAAATGGATGGCGGCGCGCGTCTTACCGTTGCCACTGTACGCGCTAATGCGATGCTTAACGTGCTGTTAAAATCTTTTATCTGA
Salmonella phage FSL SP-039	14	156	28	AGF87975	ATGAGCAAAGAATTAAGCCCGGCCGAACTGACTGGCGCAATGATGACGACCGAGCCGGATGTCGAACTGCCGTCACGCGTGCGCGTGTACAGCGTCGTGGGGAATCTCATTGCGCTGGAAGTCGGTGGTGTTTACACCCTGTCACAAGAACTGCCGCTTGACCGTACGCTTTCGCAGGTACAGGACGAGGCCAATGCCCTCAAAGCGAAGATGCGGGCCAGCCTCAATTCCTCCATCCGGAACGCCATGAAGCACCACGGCCAACGGTTCAGCATGGAATCCGCGCTGGTGACTTACCCGTCTGGCCGCATGTTCATTCAGGCCGTCGTAACCTGTACGGCCACCGACGTCGCGGATGACGACGAAGTTTAA
Salmonella phage FSL SP-039	14	47	28	AGF87974	ATGAAAACAACGCACCCCCCTATTGAACTGAGTCCGGTACGAGACATTGCCCGCACGGCTTTCGTCTACAAGAAGCCCGGCCAGAAAGACGGTGAGATCTACATCGAGAAGGACAACGGCGATACGGAGATCGTTACCCCCCTGACCCGCGCGGACGCCATTGCCCTTATCGCCGGACTGCGTTCAGCCTTCGACATCCCGGACGAGAACGCCGAGAAGGTTGAACTGCTACAGCGCCGCCTTGACCAGACGCAGGAGCACATCGAAAGCATTTCGCTGGTCACTGCGGCCAACATCATGTACGAGAATGGCCTGAGCACCGCAGTGCTGACGCCGTCCCGCCTGATCACCGGGCAGATGCCAGATCTGGAAATCGACGCGACCCGCCCGGACACCATC…
Salmonella phage FSL SP-039	14	116	28	AGF87935	ATGAACGATAACTACCAGAATAACTATGTGGTAGGTCGCGGAACGGTCTACTTTGACCGATTCCAAGACGGCACTAACCGTAAGACTGGTGAAATGTATTTCGGTAACACCCCGGAATTCACCATCAACACCGATTCCGAAACGCTGGATCACTACTCTTCCGATCACGGTATGCGCGTGATGGATGCGTCCGTGCTGCTGGAAGCGTCTCAGGGCGGTACCTTCACCTGCGATAACATCAACGCGGATAACCTCGCGCTGTGGTTCCTCGGTGAAGTATCTAACACCACTCAGACGCAGCAGACCGACGCGAAAGAAGTGTTCAACCCGATTATGCGCGGCCGTTACTACCAACTCGGTACCACCGACGATAACCCGACGGGTGTTCGCGGCGTGACC…
Salmonella phage FSL SP-039	14	172	28	AGF87959	ATGCTGACTATCACTGCCGATGAAATGTATAAAGCTGCTACCGACCACCACACTGCCGAAGCAATTGAAGTACGCGGCGAGGTAGAGCGTCTTATCCGCCGGGCCGCCTCGGCCGGGCTGACCACCACTACGGTCGCGCTGTTACACAACGACCATCCGCTGTCCGATAAATCTCGCGCCATGCTGATTGGCTGGATAAAGGAAGCCGGGTTCGAAATCTATTCCGATCCTGACGAACCGCCATGCACCCTACAAATTTTGTGGGGGAGGGCCGCCGCATGA
Salmonella phage FSL SP-039	14	152	28	AGF87965	ATGAGTCAGTACGTTGATGCGCTGAACGCGCTGAAAGGCATGGACGAGCATGAACCGAAGTGGATAGGCGACCAATGGCGTACGCCGGAGTGGCTTTTCCAAGCGATTAACAAGCTGTACGGGCCAATCGTGCTCGACCTGTTCACCGACGGCCAGAACGCCAAATGCGAGCGATTCTTTACGGCCGAAGATAACGCGCTGCGGCAGGATTGGGCGAAGCGTCTGGCCGAGATCCACGCCAGCGACGAATTCGACGCCAAGACCCGAGTTTGGGCCTACGCTAACCCGCCGTACAGTCAGAAGCGCGCCGGGAAAGAACCGCTTACCGGGATGACCCACATCATGCGCAAGGCCGACGAGGAACGGGCAAAAGGCGCTGGCACCATCTGGCTGACCAAA…
Salmonella phage FSL SP-039	14	183	28	AGF87966	ATGAGCGAACAAAAAGTCACATACATCACCGATGATAAAAGTCTGAAAGACATCCTTGTCATGGCTATCGAGCAGGAAGGCGGCATTTCCCCGAACCATATCCTGTGCGTGGCACATAAATACCTTGTCGAAAACTGCGGAACGCCGGAAGCGAACATTCAGTCAGTCGATGAAGTCGAGGTGGACGGCGACGCGATGCCCCGGGAGATCCGCATTAAGTGGACGCGGGTCAAACGTCCGTCCGCTGTTACGCCAACGGCCGCAGAAGCGACCGAGTGGGAACGCGAGCAATGCCAGCAGATCCTGAGCAGCATTCTCGAAACGGTGCGCGCCAGTGCTAAATACTCGAAGATGGCTGGCATTCTCGGTATAACGCTGACCGACGCCATGTCGCCCACC…
Salmonella phage FSL SP-039	14	150	28	AGF87920	ATGGCCGAGAAATTAGTCCCTGCGAAGAAAGTCAAGAATGGCGTGCTGTACAAATCTGGTCACATCAAGATTTCTAACGTACGTGCTTCTTACCCGCACCTCGATAAGCCGTACGGCGGCGAAGACGGCGGCGAGCCGAAATACTCGCTGACGCTTTTGATGCCGAAAGAAAGCCACGGCGAGATCGAGAAAATCATCCGTGAGCAGATCGAAGTCACCAAGAAGAACCACAAGACAGGCGCGCTTAAAGTCGCTCCGTCCATGTTGTTCATCAAAGACGGCGACACCGATTTCCCGGACAAACCGGAATGCGAAGGGATGTGGGTTATCTCAGCGCGCGAAAGCAAACGCCCGGATGTGTATAACATCGAGCGCGAAGAGTTGACTACTTCTTCCGAA…
Salmonella phage FSL SP-039	14	46	28	AGF87924	ATGACGAAGAGTAATGCGCCACTGGCAACCCGGAATCGCCGCTCTAATGCGCCGGACGCCGATACCGAAGCGATGATCTTTCAGGGCTGCAACATCACGCAACTGGCGAAGCTGTTCCGCATGGAGCGCCGGGACATCACGCCGAAAATCATGGATGTCCCGCCAGTCGGCGAGCGCGGCGGGTACCCGATCTACGCGGTGCACGAAGTGGCCCCGTACCTCGTTAAGCCGCTGTACGACGTTGAGACGTACCTGCGCCGCATGAATTTCAAGGATCTGCCGAAGGAGTTGTCGAAAGAGTTTTGGGCCGGGCAGCGCGCAAAGCAGGACTTCGATATCAAAGCGGGCAACCTGTGGGAAACCGAGAAGGTGATCGAGCACTTCGGCGAGGCGGTGAAG…
Salmonella phage FSL SP-039	14	119	28	AGF87932	ATGGCTTCTAACTTCGCAGCAATTAAAGCGAAGGCTCGCAGGGACGTACACGCGTCCCTGTCAGTACCTGCTCGCTACGAGAATTATTCGCAGGACGTCATCGTCGAAGGTCTTAGCGTCCGCTGGCACAACAAAATCGCTATCATGGGTGATCTTGAAAACGGCGGATACGCGAACATCGTTGAGGGCATCGAGCGAATCATTTTCACGCGTGAAGAACTGGCCGTCAAAGGCGTGGTGCTGTCCGAAGGTGATAGCATCATAATGACGGCCGAGGGATACGAGAACGCCCGTCTGGTTCTCAAAACGCAAGAACCCATCGTCGGGCCAGTGGAAGTCGTCTGGCAGGTGGCGAGGGCCGACTGA
Salmonella phage FSL SP-039	14	110	28	AGF87947	ATGTTTAAATTCTGTGACGGGTACGACCACTATGCCGAAATCGGCGTGAAGGGTACGACCCTGCAAGGCTATCTGGAAGCCGCCGGGTACGTGGTGCGTAACGCCAGTGATACCACATTTTCCGTTGTCGAGGGCCGCCGGACTGGTGCGCGCGCGCTGAAATTCACCGTGGCCGCCAGTTCGTCCGTCAACGCCTCCCTGTCATGGGGATTCACCACGACGGCGACGCTGGTGGTCTTCGGATTCGCCATGAAGGCCGGACTGTCCCGTATGCGTATCGCGCGTATCGAGAACATCGTGGACATCGAGTGGGACACCACGACCGGGAAAATCCGCGTTGGTGAAGAGTTGGGCGTGAACCCGCTGATCCTGAACGCATGGTACTACTTCGAAATCGAG…
Salmonella phage FSL SP-039	14	20	28	AGF87945	ATGTTCATGCAACTGGCCGGGTACAAAGTACGCGGCTCACTGTCTGCCGGGGCCGGACGTCTGGCATCGAGCATCGGTCTGTACACGCTGAACAGCGCCTACGAGCGCGACTGGACGTGGGGCGGTGATACCCTTACCGTCGGCTTTGCGTGCAAGCAGCAGGCGCGTGGCGCGTTATTTGGGCTAAAGATTGGCGACGCCACTGGCCGCGATGTTCCGCATGTCGTGGTGTACACCGACCCGGTATCGGCGTTAATCACCATCCAGACGGGCGAAGACCAACTGGAAGTCGGGTATGTCACGCCGATCCCGACGCGCTGGTATTACTACGAAGTCGTGATGAACCGCGCAACGAAGGTTATCGAGGTATTCGTTAACGGGAAATCCGACGTGGCCTTC…
Salmonella phage FSL SP-039	14	120	28	AGF87958	ATGAAAGCCGACCGCACCCACGCAGTCATCGCAGAACTGGAAGCGAAAGGCTATCTGGTGGCCGTCAACGGTGTCCACGACGAGATCTGGTTTGACATCATCCATCAGGTCGGGCCGCTGTCCGCAGCGGAACGCCAGTCCATTGAAGACCGACTGCTGGCCGCATACAGCGAAGACTTGAAAGAGTGGGCCGACCACCTGCTCGGTTCGTGGCGCGAGGCGCACCCGGGCATCGTACGCATTTGGGACGGCGTACCCATTCGGTATAACGACGAAGAGGACAAGTACAAAAAATGA
Salmonella phage FSL SP-039	14	146	28	AGF87983	ATGAATAAAGGCCAATACCGCGCCGCGCGTCGCCTGATACGTGATAACGGGATCTATGCGTTGCGATGGCTGGACGATGACACCGCGCCGATCATGGACGTGTTAGCAAGCCAGCATGATGACCAGTTACAGACAAGGGCGGCGATCGTGGCGTACAGCGCCCGCGCCGGGCTTGCCTGCAATGTGCGTAAAACGGCGTCACTTGATCTTTTAGCGCGGTACAATGACCGCAAGGCGGCGCACAATGGATAA
Salmonella phage FSL SP-039	14	132	28	AGF87923	ATGCACGACTATCAGGATGAAGGCGTCCAGTTTATCAAAGACCATCCGTACTGCGGCATGTTCGTAGACCTCGGCTTGGGTAAAACCGTGATGACCGGGACAGCCATGCTCGACCTGATCGCGGACGGCGAAATAAACAAAGTCCTCGTCGTCGCGCCGAAGCGAGTGGCCCGTACCGGGTGGCCGACTGAATTCGACGAATGGGGCCATCTGTGCTTCTACAAGATGTCGATTATCGCCGGGAACGCCAAAGAGCGAGCGGCGGCCGCGAACAAGGACTGCCATTTTTACACGGTCAGCGTCGATAACATCGCGTGGCTGTGCGAGCACTTCAAAACGAAATGGCCGTTCGACGCCGTAGTGCTTGACGAGTCGAGCATGTTCAAATCCCACACCTCG…
Salmonella phage FSL SP-039	14	168	28	AGF87941	ATGTGGTGGGCGTTAGCTATGCTGGTGGCCTCGGTGCTGATTAACGCGGCCCTCGCGCCGAAGCCTGCATCGGCAAAACCAGCAACAATTCAGGACTTCGACATCCCGCAGGTGAAGGAAGGCACGCCGCAGTCGGTGGTATTCGGCGAGGTGTGGACAGCCGACTGGCAGGTATTGGGCTTCGGAAACTTCCGAACCAAAGCAGTTAAAGCGAAACAGGCGAAAAAATAA
Salmonella phage FSL SP-039	12	170	13	AGF87936	ATGTCATTAGCAGACTACACACCCGAAACCGAAGAAATCACTATCCCGGCCCGTCGCGGCGAAAAGGCTGGCTCGTTTAACGTCCGTGGTCTTTCCTTCCACGACATTTCCAAAATCATTCGCGTTCACTATCACGACCTTGATGGCCTGTTTGACCTGTACCAGAAGACCGCCGGGGAAGACCTGACGGCCATTGCTACCGGGCGTTTCGCCGTGTCGCTGGTATCGGATGCGCCGGGGCTGGTGGCCCACGTTATCGCGCTGGCCGCTAACGAAGAAGCCGAACTGGAAAAGGTTCAGACGCTTCCCCTGCTGGTACAATTCGACGCCTTGAAGAAGATTGCCGGACTGACGTTCTCGGACGTTGAAGAAGTAAAAAAGATGTTCGCTCAGGTAATG…
Salmonella phage FSL SP-039	12	27	13	AGF87943	ATGGGAAGTAAAGCCAAGAAAATTACGGTTGGGTACAAATACTACATGGGCCTGTTTATGGGCCTTTTCCGTGGCCCGGTGAATGAGATTGTCGAGATCCGCGTGGGCGACCGTACCGCGTGGACAGGCTCGATCACTGGCAACACCACCATCCAGATCAGCAAAGACGACCTGTTCGGCGGCACGAAAGCGGAAGGGGGCATCGACGGCCCGCTCGAACTGTACATGGGCGCGCCGACGCAGACCGTCAGCCAGAAGTTAAAGAACATGCTCGGTGGCCGTCAGCCGGAATTCCGTGGCGTCGTTACCGCATACTTCGACGGTCTGGTCTGCGCCATGAACCCGTACCCGAAGCAGTGGAAATTCAAGGCCCGCCGCTCGACGGCCGGGTGGACTGGC…
Salmonella phage FSL SP-039	12	74	13	AGF87968	ATGCCGATGAAGACCCACGTAATGAAATTCGTACCTTTCAACCAAGCGTTGATCGGGAAAGAAGTGCTGTACGTGTTCCCCCTGCCGTACGGGCCACGCTGCCTTGTCCGTACCAACGGAACCGACCTTGAAGTCGTTAACGCCGACACCACCGAAAACCTGACGGGCTTCGTCCCGGATCTCGAAGACCACATCCGCAGCCTGTACTCGGCCATGTTCAGCGAGCCTAACCCGAAATACACGCGGAACGGCGAACAGGTCGTGTTCCCGTTCATGGTGTTCGACGTCATCCTGCATGACCGTTCAGCCTCCAGCAACGACGACGGCAGCGCTGACGGCGTCAGGGCCGCGCTGGAAGATTGGGACGACATTGGCGTACCCATGAAGGCAGAAAAGGCC…
Salmonella phage FSL SP-039	12	85	13	AGF87916	ATGCGATTTCCGAAATGGGCTTTAAATGACGACCGGATGAAGGTCAAATTTCTAATGACACAAGCGGCATTAGAGATCGATCCGAATGCCAGAATGGCGGACTTAGCGAAGGCCGCGAAAGTAAGCTACTCGACCCTTTTATGGGCGACGCAAAATAACGTATCGAGCGCCGTGGCCGAAAAAGTTTGCAGCGCGGTACCGCTTACCGGAATCCGCCCCCACTGGCTGACTAACCCTTCTTGGATCAAAACTGACAGCGAAACAGGGGAAATCCTTGAATGA
Salmonella phage FSL SP-039	12	12	13	AGF87942	ATGAGCAGACACGACGAGCCGCAGGATCAGCCGCGCATCTTTATGCGCCATGCCCGGAAACTCGGGTATTGCAAAAACGGGTCGGAGCGCTTGGCCGAGCGCTTCGGGATCACCTTCGAACAATTCCTACGGGAAGGCTACCCGGTAGCGGAAGCCATGAAGTCCGCAAACCCGCTGCTGCGTAAAGCCGCAGCCGTGGCCCAACAAGAATGGGACGAGGCGCACGCACATGGGAAGTAA
Salmonella phage FSL SP-039	12	106	13	AGF87917	ATGTCTGGTATCTTCGAACAACTGCTGGCTGAACAACAAAAAACCAACACCCTGCTGGAAGGCGTTCTGGCAGCACTGAAAGGCGGCGCGGTAAACACTGACGCTGGCAGCGAAACCACCGAAAAAACCACCACCAAAGGCGGCGCGAAAGGCGGCTCTAAAGCCAAAACTGAAACCAAAGCGGCCAAGCCGAAACACACCAAAGACGAAGTAGTCGCGGCTGTGGTTGCGGTTAAAGACGCGTTCGGCGCGCCGGAAGCCAAGAAAATCACCGCTCACTTCGGCCTCGCGAAAGTCGCGGAAGCGAAGGAAGAACACTTCGACGAAATCGTCGAAATGTGTGAAGCCAAACTGGCTGAAAAAGACGAAGGCGGTAACGGCGAAGAAGACGACGTTTAA
Salmonella phage FSL SP-039	12	13	13	AGF87981	ATGGATATTAACGGGATCAAGGTTGTAAGCGTCGAGCGTTTCAACAAATACGCGGAATGGGTCGCGCGTCAATTGGTGGCGGGCGTGCCGTTAGCGTCGCACGCTTGCCCGCATTGCGGATCAACGTTGCACGTCATCGCCAACGGTGACAAGGGCGATCAATGGGATTCTACGTGCGCCTGTCCGGTGTGCGCTAAAATGTTTCACCGATCAATTTTGCACGGCGAAGGCGCGCCCGCGATTAACGTCATTAAACTGGATCGGGGGTGGTAA
Salmonella phage FSL SP-039	12	147	13	AGF87957	ATGAAACGCGGAAACTTATTTCGACTCGAAGCGCGCCGACAGGCATCCGTCATTCGCCAGCGCATGAAATGGGACTTATACCCGTTCGTCCGGCACATCGTCAAACGCCTGCTGAAAGGCGACGAAGAAGTCGTACGCGCGATGTACGGCAAAGGACTGACCGACGTTATGGCGTCGTTCTACGGCATCACCCGTTCGCCCGGGCCGCGACGCATCCACGTCCGGTCTGGCCGCCCGTACCCGCTGCCGTTCATTGTTCGCGACGGATCGCCGATCCACATGACCCCTGTATACCGCCAGTTGACTATCGATCCGTGGCTCCCGCCGAGGGAAGCACTCGCCGAGAAGGGCATCAAGGTGGAAAACTCGGATGAAATCATCAGCCTGCTGTCCAAAAAC…
Salmonella phage FSL SP-039	12	23	13	AGF87980	ATGACTCACGATCAAATCGTTGCAATGGTTGGAAAATATAACATCAAGGCCGATCGCGCCGTGTCTTACAACTTTGATAAATACGGTTCGACGCAAGTCGAGATCCGCGAGATTGACGGCGGCTGTTTAGTGTGGCGCGCCTGGTCTTATGAAAGCAATTTTGAAAACGTGTTAGAAAGCGCGCTAGATCATTCCGGCACACTGAAAACCGCCGACGAAATCGCAGAACAGGCCGCCGCCGCACGCTCTCAGGCGCTACGCAATGACGCTATTTTCTTTGAGGTTCACGGCTTCGAAGATGAATTTATTTTGAACCTGTCCGACTTTACCCGCGAAGAAATCGAAGCGGAGATCATCGCGATGAATGCAGAACTTAACGCGGCAAGCGCCGACGCCGAC…
Salmonella phage FSL SP-039	12	109	13	AGF87938	GTGACCAATGCTATCGAGCAGATGGCGAGGGCGCAGGACGAACAGCGTAAAGCAGCCGAGCGCGGTGAAATCTCGACGCGTGATCTGGAAGCCGCATACAAAAAGCTGGAAAGTGCCGGGAACCAACTGCTTAAACTCAACTCGCTGATCGAGGTGTTCAAACGGCAGAATCAGGCCATGACGGAGGCGACGGCCAAGACAGAAGGACTCCGCCAGAAACAGGCCGATCTCCAGAAAGCCTACGACTCCACCGAGAAGGTTACGCAGAAACAGGAACGGGCGCTGGCCCGGGTGACGCGTCAGGTCGAAGCCGCAACCCGCGCGGAAGCGACTCAGGCCGAACGTGTCAACCGGGCGACCCGCGACCTCGAACGATACGGGATCGAGACGTCGAAAGTT…
Salmonella phage FSL SP-039	12	77	13	AGF87940	ATGTCTTACAACATTATCGAGACGTCCAACGACAACGGCAGACCCGTCTTTATGTACGAGTTTCGCCTACTGGATAAATACTGGCGTTATACCTCCGCAGACGCTAAAGTAAGTGCGCTGGGGAGCATTTGGGAACCGATGGGAGTGTCCGACGACGGGATTAAACAAACGGGCGAGGCTAAGACGGATGCGCTAAATCTGACGCTGCCAAACTCGAATCCCGTCGTCGGCCTCTTCATCGGGACTCCCCCCGGCTCCCCCGTAACCCTGACTATCCGACGGATGCACCTTGACGATAACGACCCGGTGGTCTGTTATGTCGGCACCGTCGATAGCATCAATCAGGGCGAAAACCCTACCGTAGCAACTGTCACCTGTTCAACCCTGTCGGCCACGATG…
Salmonella phage FSL SP-039	12	113	13	AGF87922	ATGGCCGAGCCGATAATCAGAGAATCGAAGGTCGAAAAGCGCTGCTGCGAATACGCGCAGGGGCGCGGGTGGTGGGTGTCGAAATTCACCGCCCCCGGCAAAAAAGCCGTCCCGGATCGCGTGCTGATCCGTGGCGGCATTGTGCTTTTTATCGAATTCAAACGCCCCGGCGAAGAACCAACGGCGCAGCAGTATCACCGCCATAAGGAAATGCGTAAGGCCGGGGCAAACGTGACATGGGTGGACAATTTTGCAGACTTTAAAAACTACATTATCGCCTTTGAGTAG
Salmonella phage FSL SP-039	12	80	13	AGF87928	ATGAACGGCCAGCCGATCGCCATTCGCGAGAATGACCCGACGCTGCTGACCAATATGCAGCAAATGATGTCCTGTGATGATGAAGACTTTCAGGAGCGCGCTGAACAGCAGATGCGCGAAAACCTGTGTGCAGCGTATGGCGTAGGCCGACCATCTGCGGACAAACCTTTCGCCTTTTCCAACGGCCTCGCCATCATCCCGATTCATGGCACCCTGATTAACCGCTACGGCGGGTATTACTACGGCTACGTGACGGGCTACAATTTTATCCGCAGTCAGCGTAATGCAGCGCTGGCCGACCCTGATGTCGAAGCGATTATCTACGACGTCAACTCGAACGGCGGGGAAGCGGCGGGCTGTTTCGAGTTGTCTCAGGAAATGTTTGATACACGCGGCGAG…
Salmonella phage FSL SP-039	11	122	5	AGF87964	ATGGTAGACGTGAAGAAAGAGCGCGGTCTGAAAAAGACCAGCAGCGAGAAGTTTGAAGAAGCCATCCTCAACGCGCTGAACATGGACAGTTTTGACTACGAGGACGACGGCGATATGCGCGACCACGCAGTGAAGATTATCAATGACCTGCAATCCTCGCCGAAAAGCAAGGATCAGTACGACGCCGAGGATTTCCGCAAGGCCGTGCTGGCGCAGTTAGGGTTAGACCAAGCCGGATACGCCACGCCATTGATCATGAAGGAGCACGTTCTTGGCCTGATTCAGTCGCTGCTCGATACCGAACAGAAATACCTGAAACTGCCGAAAGGCAAGACAGACCCGACTGTCACGGTATTCCATCTGGAGCGGCCAGCGTTGAGCCAACCCACGGCGGAAATC…
Salmonella phage FSL SP-039	11	191	5	AGF87925	ATGAAGTTTAAGAGCATCGGGCAGATTATCAGTTCGGTGGCCGAGCAGTTACGGCCGCCCATGCGCATGACGGTGGCCGACGCGGCCGCCAAGTATCGCTACGTCAACCAACCCGGCGCATACGTCGGGGGTTGGCTAAACTCGACCACGCCGTACATGGTTGAGCCGATGAACATGATGAACAGCCGGGCGTACGACAAGATGGCGTTTGTCGGCCCGGCACAGTCCGGTAAAACTGATGCGCTGATCCTGAATAGCATTGTCTATTCGGTGAAAGTTGACCCGATGGATCTGATGATCTACTGCCCGACGTCAACGGCCGCGCGTGACTTCTCAATGCGACGTGTAGACCGTCTTCATCGCCATAGCCCGAAAGTGGGCGAAATGCTGATGAAGAAC…
Salmonella phage FSL SP-039	11	50	5	AGF87921	GTGAACCTTAAAACGAGCGGCTTCGACCGCTATTCGAGTGACGAATCGACGAAAGTGCTGATGGGCGCATGGTCTATCAACGGCGGAGCGGTGCAGCACGTAGACCTTCACCGAGGCAAAAAGTTGCCCGGCGAACTGCGTGAAGCGCTGGAAGACCCGGACGTGGAGAAATGGGCCTTTAATGCGCAGTTCGAACGCGTGATGACCCACCGCGTGCTCGGCATAAAAACGCCGTATAAAGCGTGGCGCTGTACGATGGCGCTGGCCTACATGCTCGGCTTCGCGGGCGACCTTCTGGCCGTCGGCACGCAGATCGGCTTACCGGAAGATAAACTGAAAGACCCGGAAGGCAAGCGCCTGATCGACCTGTTCAGCAAGCCGCAGCGCGTCACGAAGAAA…
Salmonella phage FSL SP-039	11	98	5	AGF87927	ATGACCGAGAAAAAGAGAAGCACTACACAACGGGCGAAGAAAGTGGCAAAGACCGCCGACGTCGCTACGTTGGACGCCACGCCGCAGAATCCTTCGGCACTCGGTGGCGGCTTAGAGGGGGCTGAACGGAACACGCGTGAAATGTTCCGCTGGACGCCTGCCGTCATTTCACCCGACCAGCAGATCGCCCAAGACGGTACGCTGGCGCTTTCGCGTGCTCAGGACATCGTACAGAACGACGGCTACGCGTTCGGCGCGGTGGCGATCCACCGTGACAGCGTGGTCGGCTCGCAGTACAAACTCAACTCGAAACCGAATTCGCTGGTTCTCGGCGCGCCGGAAGGGTGGGCGGATGAATTTCAGGAGGTAGTCGAGGCGCGCTTCAACATGGTGGCCGAG…
Salmonella phage FSL SP-039	11	90	5	AGF87967	ATGCAGGACGAATTTATATGCACGTATTGCGGTAAATCATGGGACATTAACGACCCGGAACCGCCGTCGTGCCTCGCGGAGAACGAAGGGAAAGCGATGTTCACGACAACGCCTACCGGACGTCGCGTTTCGGCCAGTCCGGCATTCGCCATCCCGTACGGCACCCCGGCATCCGGCGCGCGTCTGGCCGTGCCGCCAGTACCGCCGGAATGGATCGAGCAGTACATGAGCGGCGTCGATAAGGTTGTGCCGTCGGTCGGCGCGTACGTGCTGTACACGGACAACGCGTCCACGCTGGTCTATGCGCTCGACGCATTGCAGGCGATGGAATTTTTCACGAACACGATGGGTAACTGGATGACGGCCCGCCAGATGTACAGCATCAGCGTTGACCGCATG…
Salmonella phage FSL SP-039	7	86	1	AGF87961	ATGGCCGATAGCGAGTTAGAACTGAAAGCAGGCCGCACGTATCGCGGAAAACGGCCGCAGAACCGAAACGGACTGGTGAACGACCGCACCATCCTGTACATCGGGGCCACGCACATCCAGTACGACGGCCCGGTCGTAGGCTTCGGCCGACACTATCCGAGTTGTACCCGCGAAGCGTTCCTGAAATGGGCCGAGCGAGACGTGACTGACGAATTACCGAAGGGAGAATATGCAGAATGGCCGATAAAAAATTGA
Salmonella phage FSL SP-039	3	10	1	AGF87914	ATGGTCACAGTAACCGATTTCCAGACGAAAGCGCAGTTAAAAACGGAAATTAGGAATCACATAAAAGCGTTAATGGCAAAACGAAAGATGAAACAAGCGGACTTGGCGTATAAAACCGCGAAGACTCAATCACAGATAAGCAAGATGCTATCCCTACACGATTCCTCTACCTCGATAGATGCTCTTATCTCGCTCCTGCTGGTGTTAGATGGCGTCTTTACCGTTCGGGTAGGATGTTTGGATGACAGCAGAATGGTACGTTATCGCGCTGGTGAAAATGAGGTTTAA
Salmonella phage FSL SP-039	9	128	3	AGF87977	ATGATCCTGTCATCCATCAATAAAGATCAACGTTTATACGTCATGAAAGCGGGCGCGGGCTTTACCTGCTATGGCTTCGACGTGCTGAACCGTAAAGCGGCGGGCGTGCTGCAATGGCTTAAAAGCGAAGGCCGCGCGGCTGAAATGATTTTAGGCGCGAAGGGGATCGACGTCACCGCGCTGGATATTCCCGCCCGCGTCGGCACGAAAAAACATTTTAACGCGTGCAATAAAGTGATCGACGCCGGGCGGGTCTACGCCTTCGCATCCGATCGCCGTTGTGATGTCGAACTTACACCGCAATTAATCGGCCTTGAAGGTCGCCGCGTCGAAGTGGTAGACGATGCCGGGATCACACGGCGCTTTATCGTGGGGCGGTCATCCGGCTGGATGCCTTGC…
Salmonella phage FSL SP-039	9	107	3	AGF87918	GTGACCATCATTACTTTCACCAACGTAGCAACATCCGGCGGCGCAGTTCTCGCGCGTACGTGGGCGGAGTTTCGTTTCCAGATCGGTGATCGCGATGTGCTGTTCAGAGTTACTTCCCCTGTCTCGAAACACGAAGCGCCGCTGCTCGTAACCCATGCTGCATCGGGCTATCGAGTATGTGACGTCTGGTGGGACGACGTGGCGAAGACTCGCTTTAACGCAGGCCGCAATAATTACAGCGGGGCAGGCGCTAGGGCATTAGTAGCGACGATTGAGCGAGTCGGCCAACACCGATTTCTCAATGCGATAAAGGCGTATCCGAATGAGTAG
Salmonella phage FSL SP-039	9	7	3	AGF87937	ATGTCCGAGGGACACCCGGCCGCCCGGCATTACCCGTTAGGATATTTGTGGTCAGAAACGAAAATCGCGAAGCGCCGGGTAAACGCGGGTTATGTCACCCAAAGTTTACTGATGCAGTCCTGTATCGGCGCTGTACTCAACGGCAAGAAAGGCGGGAAAGAGTATAAAAAACTAATCAAGGAATTATCTGATGGCTAA
Salmonella phage FSL SP-039	10	59	2	AGF87954	ATGCCAACTAACAAAGAGCCGCTTGTCGTCAGCTTTTCCGGCGGCCAGTCGTCCGGCTTTCTTTGTGCATACCTGATCGAGAACTACGGCCACAAATATGACCTGCGTTTCGTGTTCGCCAATACTGGCCGGGAGCACGAAGAAACACTGATATTCGCCGACAAGGTGGATAAACACTTCGGCCTGAATCTGGTGTGGCTGGAAGGCTACGCCAGTCCGGAACATGGTGTCGGGATGCGCCACCGGGTCGTCAGTTTCGAGACGGCCGCGCGGAACGGCGAACCGTTTGAAAGCCTGATCAGCGTCGAGGGCATCCCGAACATATCGCGCCAGAAGTGCAGCGACTACCTGAAAACGCAGACAATCCGCCACTGGATGCGCAGCAATGGGCTGGCGCGC…
Salmonella phage FSL SP-039	10	133	2	AGF87949	GTGGCGGATGAAGACGTAGGTATCAGCGCGGCCAAAGTGGTCGGCGAAGCCTTGCAGTGGGACGGCAAGAAACCCCGGCTCACATACCTGTCCCGGTGTGTGGGCGAGGCGTTAGCCATTTCCGAATTGAATATCGAAACCGCGAAAAACTTTGGGGAGGTTTTGCAGTGGGACGGTAAGTTGCCGTCCATCTTCCGCGCGGCCAAAGTGGTCGGCGAAGTGCTGGCGGTGGAGAAGCCAGAAATCCGCGCGTCAACTTTGATCTGCGAGGCATTAACGAAAGAGCCGTTCTTCATGGCGGCGGAAATGATCTGCGAGGCAATCGGTCAGGCGGCTACTGAACGGCCGCCGCTGTACGCGGACGCGGTTTATCAGTACGTCACGCAACACGATGTCGTA…
Salmonella phage 118	5	15	1	118_00041	ATGATCGACGTTGAGGCTATAAAACGGAAATACCGTGCCAAGATAAAACCGGGCTGGCCGATTAAAGGCGACTCCGTGCATTTCACTGACCGATTCAACGGGCATAAATACTACGGAACCGTGCTCGAATGGGAACGCACCGGGCCGCGTGAAGAGGATATTTTTTGGCGGGTGCGCCTGCCTAGCGGGGATATTATTTCCTGCGAGTTCAGCGAGATTAATCAGGTAGACCGATCTCCTGAAAATGAAAAATACGTGGACGAATATAACCGAGGCTTAATATGA
Salmonella phage 118	14	101	28	118_00044	ATGGCTACGATGAAAGAGCGACACAAGATACCGCACTTCCAGTACAGCGGGGGGATCTGGTACTGCTACCGGGCGTTTGACGGCGGCGCGAAGTGTTACCCGGAATACTCGCCCACCAGCCACGCCGAGCTATGGTACAGCGACAAGGCGATGGCCCGCATGGTGGAAGTGTACGGCTGGTGGAAAGCCAAAGACCCGAAGAATGCCCGCCTGACCGATGCAATGCTGCTGCGCTACGCCGGGGCCATCCGCTACGTGGAAGAGGGTAGCCGCCGGAAATGGGGCATGGTCATCAAAGACCTGCGCATCTTCGCGGAGAACGTCGGTAGCCGCTTCTCGCGGGAGTATTTCGCCCGGGCAAGGAAAGAGGACGTCAAGCGCGCGAAAACGATGCGTGGC…
Salmonella phage 118	14	17	28	118_00019	ATGCCTGTTAACGTGTTAGCGATTGGCTCCAACGAGTTGAAGGAGTATCTGGAACAGGTACCGGAAATCGCTAACAACTCGATCCGCATGGCGATTAATAGCGTGGCTGCTGGCAAGGGCATGACCCTTATCAAGAAGTCGATGACCGACGAGATCGCCTTTCCATCCGGCTATCTCAACGCAGACCGCCTAAAGCTAACTAAGCGCGCCACTCAGACCAACCTCGAAGCCGTCATTACCGGGCGTAAACGCGCCACCAGCCTCGCCCGTTTCGTTACTGGTGGGGCGATGGTCGCTAATAGCAAACGGGGCGGCGGCGTACAAGTTCGCGTGAAGAAGGGTAAGACCACCTACCTGAAAAACGCGTTTCTGGTGCGCCTGAACAAAGGGGCCAGTCTT…
Salmonella phage 118	14	35	28	118_00020	ATGAGTCAAAGGCTTGACATTCTTAAAGCATTGACAGCGCACCTTGAACAGATCACCATTGCAAACGGATACGCTTATGACCTGAAAGGTAAAGTGTATCGCGGGCGCGACCGATTTGGGGCGGACTTCACGGCCCGCCTGCCTATCGTGTCGATCCTCGAAGCGAAGGCCACCGACTACGGTAGCTTTGCCAACGAGGAACAGACCGTACGCATGGACGATTGGGTGCTGCTGGTACAGGGGTGGGTCAAAGATGACCCGCGAAACCCGACCGACCCGGCGTACGAACTGCTGGCCGAGGTGGAAAAAAGACTGGCTATGCTGGTGGCGAAGGACGAGCAGGGGCAACCGATGTATCCGGCCCTCTACCGCTTGGGTGGGAAGATTGCTAAACTCACA…
Salmonella phage 118	14	117	28	118_00029	ATGCCGAAAAAGACCGCCCCGAATCAGGGGCTACCCTACGGGTGGATTCGCGGGGAAGACTATTGGGGTGGCCCGATGTCCGACTCGCAAATCTTCCTCGACACCACGCTATTCCTGACACTGGAATCGCTGACCTTCTCCGCTCCGCCGCCTAACGCGGTGGACGGGGCCACCTACGTCGTCGCGGCCAACCCGACGGGGGCGTGGGCCGGGCATGAAGGCGATGTGGCCGTGTACGTGGAAAAGGTCTGGACGTTTTACACGCCTCGCTACGGATGGCGCGCTCGCGTTCGTTCGTACGAGAAGTTCTTGTGGTTCAATGGCACGACGTGGATTGACGAGGCGACCGGGGAAGACCCGGTCAACCCTGACCCTGACCCAAGCGTTAAGCCGAAATGG…
Salmonella phage 118	14	6	28	118_00048	ATGGCCGATAAAAAATTGAGATTCGGACACCTTGAAGCGGGCGACATGACACTGGAACGTAACTCGATTCGCATCGGGTACAGCCCGGAAGTGTCGTTCGCCGTGAAACGCCGCGTCGAGCGCACCACCGCCACGCAGATAATCGTCGGCAATACGCGGTACCGGAAAGACGATGGCCGCGCGATCGGCGAAGCCGGGTGCCTGTTTAACCCGGAGGACATCGGCGAAGGCAAGATGGTCAACATAGAGATCGTTACCGAGGCCGAATTCCGGGAGATCCAGAGCATGTTCTACGAGTTCAAGGCCGGAGTTTTAGCCGCGTGCGAGGGGCATGACATCACCGCGAGTGACTTGGCTGTCCTGTTCCGGGATCGGGAGTTACGCGAAGGGGTGGTGGCG…
Salmonella phage 118	14	67	28	118_00036	ATGAGCGAAATGGAACGGGAACGGCCGGGGGATAACTCCGGCGGCATCAAGTTAGACTTGTCTGTCAATCTCCCCACGATTCTGACGATGGCTTCGATGCTGGTGGCGGCGGTACTGTACGTCAACAACCGCTTCGCCGACCTATCAAACCAGAACACGCAGACGGACACCCGGCTTACCAACGTCGAGAAACGTCAGGACTCCACTGACGCGGCGTTCACGGTTCTCCGGGCCGAAACCGTCTCGCAAAACTCCGCCCTTCGTTCAGACCTTCGCGCCGACATGCGCGACCTGAAACAAAGCGTGGATACCCTATCTTCCCAAATGATGAGGAAATAA
Salmonella phage 118	14	19	28	118_00057	ATGGGAGCCTATGCCACGCCCCAAGTAGACCAATACTGGCAGGTCAGAACGACAGGCCAGATCATGCTGATACGCCAGCCGGAGGATCATGTGTTCAGTCCGGAATGGCACCTGAACTACCGCCGGGTACGCCTGCTGCATCACCCGGAATCCTCCTGCGTCTTTGTCGAGGACTACGGCACCTGCCTGAGCGCGCTGGATGACCCATGCGTCATCGAACTGGACTTGAAGGAGTACAAATACTGGAATCTTATTTACAGTAACCCCGACATATGA
Salmonella phage 118	14	75	28	118_00072	GTGGTGATTATGGCGGGCTTATGGTTTTTAGTGGTGACGATGTGCGGCGCGGTTGGCGCTGATAATATGGCGGCCGATTGTCACGATTATGTGATTGACGCGGGGATCTCTTATGACGATTGCCGCGCGGCCGTGGCGACTTATCCGGGCCGTATTGGCTTGTATTCCGTGCGGTGTGACCGTGGCGAGGCGGTAGAAGGGGGCAACGATGAATAA
Salmonella phage 118	14	135	28	118_00061	ATGCAGCCGACTAATACCGCGTTGATGGTGAACAACGCCATGCACCCGAAAGGCCGCATCGACGTCGTCCCGGCGTTCCGCGCTATCGAACGGATCTACAGCGTGACCATCCATGCCACGCACACCGGGATCAAGGTGTCGTCGGCCACGAATCACCGCGTGACCTTCTATCAGTCCGGCGACCCGGCCATCGCGAAGCACGGCAAGGCACGCGGCGCGGACGAATGTGCGGCCATGCGCATGTACATCGTGAAGTTTCTGGATTGGGCCATGACGAATATGCCATGCCCGGAAGTGCAGAATGTCGTCGTGGAGGTGGCTGGTGGAAGGCATTGA
Salmonella phage 118	14	167	28	118_00050	ATGAAAATTCCCGCAGGAGACGTTAAGCCGGGCGTACTCGCGACCATCTTCGGCGAGCAGTTCCGCCTTCGCTATATCACGTATCACAACGTCGGCAGCGTCACGCTGCGCTTCCAGCCGGGCGACGAACCGCTGTCACCGTTCACCGAGAATGACGTGCTGACCATGACCGTTCCGCGTACGTTCGAAGTCGAGGTGGATAGCGATGGCCGATGA
Salmonella phage 118	14	5	28	118_00059	ATGGGCTTTGCAGCGTACGGCGAAGAGGTTGACAGCAAATTCGCCCTCGCCATCCCCGGGACAAACGCCATCGTCTTCCAGATCGAGAAACGCGAACGTGTGTTGCCCGGCGTCAGCGTACGAAATGAAGTCGTGAAGCGCATGGCCGCGTTGCGGGAGAAAGAGATCGAGGGTTGGGAGCCGAACCGCAAGGATTGGGCGCAGATGAAGGACGACGTGGAAGCGGAAATGCTGAAATACGCGCCTATCCGCCCGTCCCGCGTCAACGTCATCCTGTCCGCCCCGTTCGTGTACGTGTTCACGTCGAGCGCGAAGACGGCAGAAGAGTGCAGCGCGCTGATCCGTACCGCGCTCGGCACATGGCCCGTCGAACACCTCCTGCCGAGCGAGTATGAGCTG…
Salmonella phage 118	14	62	28	118_00017	ATGCCAAAACGTAAAGTTCTCCAGACCGTCATCGTTTACCGCGACGGCGCGCGTATCAAACCGTCCATCGGCGAGATCTTCGATTTCAAACAAGCCGAACTGGACAGCATCAACAAAATCAACCCGGATGCCATCGGCCGCCCGGTGATGGAAGTTGACGTGGAAAATCAGGCAGCGCAGGAAGCCGCAGCGCAGCAGGCGAAAGCTGAAACGTCCAAAAAAGACGAGAAGGCTGACGGCGCTAAGAAAAACGCCAAAGACGATAAAAAGTCTGGCGCGGAAGACGAAGTCTAA
Salmonella phage 118	14	73	28	118_00074	ATGGATAAGGCGCAACGCTTAACGGCCGCACGTATGGCGGCGGATCGGTATGCCGGGATCGCAAGGGCAAAAGGTTTTAAGCGTCATGTCGATGGCGTGACTTTTAGCCGGGCCGATGCGGATCTAACGTGGGATGACCGGGCGCGCGCTTTCCGTGTGACGCTGTACAAAATGGACGGGGCCGCACGTCTTGCCGTTGCCACTGTACGCGCGAATGCAATGCTTAACGTGCTGTTAAAAGCGTTTATCTAA
Salmonella phage 118	14	156	28	118_00063	ATGAGCAAAGAACTAAGCCCGGCCGAACTGACTGGCGCAATGATGACGACCGAGCCGGATGTTGAACTGCCGTCACGCGTGCGCGTGTACAGCGTCGTGGGGAACCTCATTGCGCTGGAAGTCGGTGGCGTGTACACCCTGTCCCAAGAACTCCCGCTTGACCGTACGCTTTCGCAGGTACAGGACGAGGCCAATGCCCTCAAAGCGAAGATGCGGGCCAGCCTTAATTCTTCCATCCGGAACGCCATGAAACATCACGGACAACGGTTCAGCATGGAATCCGCACTGGTGACTTACCCGTCTGGCCGCATGTTCATTCAGGCCGTCGTAACCTGTACGGCCACCGACGTTTCGGACGACGACGAAGTTTAA
Salmonella phage 118	14	47	28	118_00062	ATGAAAACAACGCACCACCCTATTGAACTGAGTCCGGTACGCGACATTGCCCGTACGGCCTTTATCTATAAGAAGCCCGGCCAAAAAGAGGGCGAGATCTACATCGAGAAGGACAACGGTGACACCGAGATCGCCACCCCCCTGACCCGCGCGGACGCCATCGCATTGATCGCCGGACTGCGTGCCGCCTTCGACCTTCCGGACGAGAACGCCGAGAAGGTAGAACTGCTACAGCGCCGCCTCGACCAGACCCAAGACCATATCGAAAGCATTTCGCTGGTCACTGCGGCCAACATCATGTTCGAGAATGGCCTGCGCACCGCCGTGCTGACGCCGTCCCGTCTGATCACCGGGCAGATGCCTGAACTGGAAATCGACGCGACTCGCCCGGACACCATC…
Salmonella phage 118	14	116	28	118_00021	ATGAACGATAACTACCAAAACAACTACGTGGTAGGTCGCGGAACGGTCTACTTTGACCGATTCCAAGACGGCACTAACCGTAAGACGGGTGAAATGTATTTCGGTAACACGCCGGAATTCACCATCAACACCGATTCCGAAACGCTGGATCACTACTCTTCCGATCATGGTATGCGCGTGATGGATGCGTCCGTCCTGCTGGAAGCGTCTCAGGGCGGTACCTTTACCTGTGACAACATCAACGCGGATAACCTCGCGCTGTGGTTCCTCGGTGAAGTATCGAACACCACTCAGACGCAGCAGACCGACGCGAAAGAAGTGTTCAACCCGATCATGCGCGGCCGTTACTATCAACTCGGCACCACTGACGATAACCCGACGGGTGTTCGCAGCGTGACT…
Salmonella phage 118	14	172	28	118_00047	ATGCTGAACATTACTGCCGACGAAATGTACCAAGCCGCTACCGACCATCACACCGCCGAAGCCGTGGAAGTCCGCAGCGAAGTCGAACGTCTTATCCGCCGGGCCGCGATGGCCGGGCTGACCACCACCACCGTATCACTCGCTCGCGACGGCCACCCGCTGTCCGACAAGTCTCGCGCCATGTTGGTAGGCTGGATCAAAGATGCCGGGTTCAACATCTATTCCGACCCGGACGAACCGCCGTGCTCACTGCAAATCACATGGGGGAGGGCCGCCGCATGA
Salmonella phage 118	14	152	28	118_00053	ATGAGCCAGTATGTTGATGCACTCAACGCCATGAAAAACATGGACGAACACGAACCGAAGATGATCGGCGACCAATGGCGCACGCCGGAATGGCTGTTTCAAGCGATTAACAAGCTGTACGGGCCAATCGTGCTTGACCTGTTCACCGACGGCCAGAACGCCAAATGTCAGCGCTTCTTCACTGCCGAAGACAATGCGTTAAAGCAGGACTGGTCAAAACGTCTGGCCGAGATCCACGCCAGCGACGGGTTCGACCAGAAGACCCGCGTTTGGGCCTACGCTAACCCCCCTTACAGCCAGAAGCGCGCCGGGAAAGAACACCTTACCGGGATGACCCACATCATGCGCAAGGCCGATGAAGAACGGGCCAAAGGCGCTGGCACCATCTGGCTGACCAAG…
Salmonella phage 118	14	183	28	118_00054	ATGAGCGAACCAAAAGTCACTTACATCACCGACGACAAAAGCCTGAAAGACATCCTCGTCATGGCTATCGAGCAGGAAGGCGGCATATCCCCAAATCATATCCTGTGCGTGGCGCATAAATACCTTCTCGATAACTGCGGCGTTCCGGAAGGGAACATCCAGTCAGTCGATGAAGTCGAGGTGGACGGCGACGCAATGCCCCGGGAGATCCGCATTCACTGGACGCGGGTTAAACGTCCGTCCGCTGTTACGCCAACGGCCGCAGAAGTGACCGAGTGGGAGCGCGAGCAGTGCCAGCAGATCCTGAGCACCATACTCGAAACGGTACGTGCCAGTGCTAAATACGCGAAGATTGCAGGCACCACCAGCATCGGTCTGGCCGGAAGCCTCGCCATGCAG…
Salmonella phage 118	14	150	28	118_00005	ATGGCCGAGAAATTAGTCCCTGCGAAAAAAGTCAAGAATGGCGTGCTGTACAAATCTGGTCACATCAAGATTTCTAACGTACGTGCTTCTTACCCGCACCTCGATAAGCCGTACGGCGGTGAAGACGGCGGCGAGCCGAAATACTCGCTGACGCTTTTGATGCCGAAAGACAGCCACGGCGAGATCGAGAAAATCATCCGTGAGCAGATCGAAGTCACCAAGAAGAACCACAAGACAGGCGCGCTGAAAGTCGCCCCGTCCATGTTGTTCATCAAAGACGGTGATACCGATTTTCCGGATAAACCGGAATGCGAAGGGATGTGGGTTATCTCCGCACGCGAAAGCAAACGCCCGGATGTGTATAACATCGAGCGCGAAGAGTTGACTACCTCTTCCGAA…
Salmonella phage 118	14	46	28	118_00009	ATGACGAAGAGTAATGCGCCACTGGCAACCCGGAATCGCCGCTCTAATGCGCCGGACGCCGACACCGAAGCGATGATTTTTCAGGGCTGCAACATCACGCAACTGGCAAAGCTGTTCCGCATGGAGCGCCGGGACATCACGCCGAAAATCATGGACGTCCCGCCAGTCGGCGAGCGCGGCGGGTACCCGATCTACGCGGTACACGAAGTGGCCCCGTACCTCGTTAAGCCGTTGTACGACGTTGAGACGTACCTGCGCCGCATGAATTTCAAGGATCTGCCGAAGGAGTTGTCGAAAGAGTTTTGGGCCGGGCAGCGCGCAAAGCAGGACTTCGACATCAAAGCGGGCAACCTGTGGGAAACCGAGAAGGTGATCGAGCACTTCGGCGAGGCGGTGAAG…
Salmonella phage 118	14	119	28	118_00018	ATGGCTTCTAACTTCGCAGCAATTAAAGCGAAGGCTCGCAGGGACGTACACGCGTCCCTGTCAGTACCTGCTCGCTACGAGAATTATTCGCAGGACGTCATCGTCGAAGGTCTTAGCGTCCGCTGGCACAACAAAATCGCTATCATGGGCGATCTTGAAAACGGCGGATACGCGAACATCGTTGAGGGCGTCGAGCGAATCATTTTCACGCGTGAAGAACTGGCCGTCAAAGGCGTGGTGCTGTCCGAAGGCGATAGCATCATAATGACGGCCGAGGGCTACGAGAACGCCCGTCTGGTTCTCAAAACGCAAGAACCCATCGTCGGGCCAGTGGAAGTCGTCTGGCAGGTGGCGAGGGCCGACTGA
Salmonella phage 118	14	110	28	118_00032	ATGTTTAAATTCTGTGACGGGTACGACCACTATGCCGAAATCGGCGTGAAGGGTACGGCCCTACAAGGTTATCTGGAAGCCGCCGGGTACGTGGTGCGTAATGCCAGCGATACCACGTTTTCCGTTGTCGAGGGCCGCCGGACTGGTGCGCGCGCGCTGAAATTCACCGTGGCCGCCAGTTCGTCCGTCAACGCCTCCCTGTCATGGGGATTCACCACGACGGCCTCGTCGGTCGTCTTCGGATTTGCCATGAAAGCCGGGCTGTCCCGTATGCGTATCGCGCGTATCGAGAACATCGTGGACATCGAGTGGGACACCACGACCGGGAAAATCCGCGTAGGGGAAGAGTTGGGCGTGAACCCGCTGATCCTGAACGCATGGTACTACTTCGAAATCGAG…
Salmonella phage 118	14	20	28	118_00030	ATGGCAAGTTATTTTGATGGATATGAGCAGTTCCGGTCTACGGACAAGTCTAACCCGGGAACCTTTATGCGGCTCGCCGGGTACACGGTTCGCGGTGCAATCTCCGCAGGTCTTGGCCGCCTCCCGACGAGCATCGGACTGTACACGCTGAACAGCGCCTACGAGCGCGATTGGACGTGGGGCGGCGATACCCTTACCATCGGCTTCGCGTGCAAGCAGCAGGCGCGTGGCGCGCTATTTGGGCTAAAGATCGGCGACGCCACTGGCCGCGATGTTCCGCATGTCGTTGTCTACACCGACCCGGTGTCGGCGCTCGTCACCATCCAGACCGGGCCAGACCAGTCGGAAGTCGGGTATGTCACGCCGATCCCGACACGCTGGTATTACTATGAAGTCGTG…
Salmonella phage 118	14	120	28	118_00046	ATGAATTACATGCGTATGAAGGCCGACCGCACCCGCGCCGTCATCAGTGAACTGGAAGCCGCTGGCTATCTGGTGGCCGTCAACGGTGTCCACGACGAGATCTGGTTTGACATTATCCATCAGGTAGGGCCGCTCACCGCAGAGGAACGCCAGTCCGTAGAAGACCGTCTGCTGGCCGCGTACAGCGAAGACTTGAAGGAGTGGGCGGAACACCTGCTGGCGTCATGGCGCGAATCACACCCGCACATCGTACGAATTTGGGATGGAGTGCCGATGCGGAATTTCGATAAAGAGGATAAGTATAAAAAATGA
Salmonella phage 118	14	146	28	118_00073	ATGAATAAGGAGTTATGGAAGCATTATTTCCGGTGCTTTCGTATGCGCGGGATGCCATACGTCGAGCGCTATGGCACGCCGGAGATCATCGCAATTATGGATATTTGGGCAAGCCAGCCGGATGACCAGTTAGAGACAAGGGCGGCGATCGTGGCGTACAGCGCCCGCGCCGGGCTTGCGTGCAATGTGCGTAAAACGGCGTCACTTGAACTTTTAGCGCGGTACCATGACCGCAAGGCGGCCCACAATGGATAA
Salmonella phage 118	14	132	28	118_00008	TTGAGTAGAGCGCTCGCGTACTGCCTGCGGACGGTTAAACTGAACCGCAGCGACATGCACGACTATCAGGACGAAGGCGTCCAGTTCATCAAAGACCATCCGTACTGCGGCATGTTCGTAGACCTCGGATTGGGTAAAACCGTCATGACAGGTACGGCCATGCTCGACCTGATCGCGGACGGCGAAATTAACAAAGTGCTCGTCGTCGCGCCGAAGCGAGTGGCCCGTACCGGGTGGCCGACGGAATTCGACGAGTGGGGCCACCTGTGTTTCTACAAGATGTCGATTATCGCCGGGAACGCCAAAGAGCGCACGGCCGCTGCTCATAAAGACTGCCATTTTTACACGATCAGCGTGGATAACATCGCGTGGCTGTGTGAGCACTTCAAGACGAAATGG…
Salmonella phage 118	14	168	28	118_00026	ATGTGGTGGGCGTTAGCAATGCTGGTGGCCTCGGTGCTGATCAACGCGGCCCTCGCGCCGAAGCCTGCATCGGCAAAACCAGCAACAATTCAAGATTTCGACATCCCGCAGGTGAAGGAAGGCACGCCGCAGTCGGTGGTATTCGGCGAGGTGTGGACAGCCGACTGGCAGGTATTGGGCTTCGGCAACTTCCGAACCAAAGCAGTTAAAGCGAAACAGGCGAAAAAATAA
Salmonella phage 118	12	170	14	118_00022	ATGTCATTAGCAGATTACGCACCAGAAATCGAAGAAATCACCATCCCGGCCAGACACGGTAAAAAGGCTGGCTCGTTTAACGTCCGTGGGCTTTCCTTCCACGACATTTCCAAAATCATCCGCGTCCACTATCACGACCTTGATGGCCTGTTCGACCTGTATCAGAAGACTGCCGGGGAAGACCTGACGGCCATCGCTACGGGGCGTTTCGCCGTGTCGCTGGTATCGGACGCGCCGGGGCTGGTGGCACATGTCATTGCGCTGGCCGCCGATGAAGAAGCCGAACTGGAAAAGGTACAGACGCTGCCGCTTCTGGTGCAGTTCGACGCCTTGAAAAAGATTGCTGGTCTGACGTTCTCGGACGTTGAAGAAGTAAAAAAGATGTTCGCTCAGGTAATG…
Salmonella phage 118	12	27	14	118_00028	ATGGGAAGTAAAGCCAAGAAGATTACGGTTGGGTACAAATACTACATGGGCCTGTTTATGGGCCTTTTCCGTGGCCCGGTGAATGAGATTGTCGAGATCCGCGTGGGCGACCGTACCGCGTGGACAGGCTCAATCACTGGCAACACAACCATCCAGATTAACCGCGAAGACTTGTTCGGCGGCACGAAGGCGGAAGGCGGCATTGATGGCCCGCTAGAACTGTACATGGGCGCGCCGACGCAGACCGTCAGCCAGAAGTTAAAGAACATGCTCGGTGGCCGCCAGCCGGAATTCCGTGGTGTCGTTACCGCGTATTTCGACGGCCTGATCTGCGCCATGAACCCATACCCGAAGCAGTGGAAATTCAAGGCCCGCCGCTCTACGGCCGGGTGGACTGGC…
Salmonella phage 118	12	74	14	118_00056	ATGAAGACCCACGTAATGAAATTCGTACCTTTCAACCAAGCGTTGATCGGGAAAGAAGTGCTGTACGTTTTCCCCCTGCCATACGGGCCGCGCTGCCTGATCCGCACCAACGGAACCGACATTGAAGTCGTTAACGCCGATACAACCGACAACCTGACGGGCTTCGTCCCGGATCTCGAAGACCACGTACGCCGCCTGTACTCGGCCATGTTCAGCGAGCCTAACCCGAAATACACGCGGAACGGCGAGCAGGTCGTGTTCCCGTACATGGTGTTCGACGTCATCCTGCATGACCGTTCATCCACCAGCAACGACGACGGCAGCGCTGACGGCGTCAGGGCGGCGCTGGAAGATTGGGATGACATTGGCGTACCCATGAACGCCGAAAAGGCCGCCATG…
Salmonella phage 118	12	85	14	118_00002	ATGCGATTTCCGAAATGGGCTTTAAATGATGACCGGATGAAGGTCAAATTCCTAATGACACAAGCGGCGTTAGAGATCGACCCGAATGCCAGAATGGCGGACTTAGCGAAGGCTGCGAAGGTAAGCTACTCGACTCTTTTATGGGCGACGCAAAATAACGTATCGAGCGCCGTGGCCGAAAAAGTTTGCAGCGCGGTACCGCTGACCGGAATCCGCCCCCACTGGCTGACTAACCCTTCTTGGATCAAAACTGACAGCGAAACAGGGGAAATCCTTGAATGA
Salmonella phage 118	12	12	14	118_00027	ATGAGCAGACACGACGAGCCGCAGGATCAGCCGCGCATCTTTATGCGCCATGCCCGGAAACTCGGGTATTGCAAAAACGGGTCGGAGCGCTTGGCCGAGCGCTTCGGAATCACCTTCGAACAATTCCTACGGGAAGGCTACCCGGTAGCGGAAGCCATGAAGTCCGCAAACCCGCTGCTGCGTAAAGCCGCAGCCGTGGCCCAACAAGAATGGGACGAGGCGCACGCACATGGGAAGTAA
Salmonella phage 118	12	106	14	118_00003	ATGTCTGGTATCTTCGAACAACTGCTGGCTGAACAACAAAAAACTAACACCCTGCTGGAAGGCGTTCTGGCAGCACTGAAAGGCGGCGCGGTGAACACTTCCGCTGACGCTGGTAGCGAAACCACTGAAAAAACCACCACTACCACCAAAGGCGGTGCTAAGGGCGGCGCGAAAGGCGGTGCAGGTAAAACCGAAACTAAAGCGGTCAAGCCGAAACACACCAAAGACGAAGTAGTCGCGGCTGTCGTTGCGGTTAAAGACGCGTTCGGAGCGCCGGAAGCCAAGAAAATCACCGCACACTTCGGCCTCGCCAAAGTCGCGGAAGCGAAGGAAGAACACTTCGACGAAATCGTCGAAATGTGTGAAGCCAAACTGGCTGAAAAAGATGAAGGCGGTAAC…
Salmonella phage 118	12	13	14	118_00071	ATGGATATTAACGGGATCAAGGTCGCAAGCGTCGAGCGTTTCAACAAATACGCGGAATGGTTAGCGCGTCAAATGGTGGCGGGCGTGCCGCTGGCGTCGCACGCTTGCCCGCATTGCGGATCGGCGTTGCACGTCATCGCAAACGGTGACAAGGGCGATCAATGGGATTCTACTTGCGCTTGTCCGGTGTGCGCTAAAATGTTTCACCGCTCAATCATTCACGGCGACGGCGCGCCCGCGATTAACATCATTAAACTGGATCGGGGGTGGTGA
Salmonella phage 118	12	53	14	118_00066	ATGCAAACTATTAACACCAAATATCATAACGGGAAAATCATTGCTACGTCGTGGAATGGCTGGACGCGTTCAGAATATGACGCGGCGTTATCCAGTGAACAAAATCACCGCGCCGCCGCTGAAAAGCTAATCATTAAACTGAATAAAGGCCGCTCAATGGAATGGGGGATCGTGAATAGCGCGCCATCCGTGCCGGGCGTGCGCGGTAAGGATAACGGCTGGACGTTTATTATTGGTTATGTGCCGGAAGTCGCGCCCGCTCATATGTCAATCACTGTTAAATTTTGCCCGGCGACAAATAAAGGCCCGGCATATATGCGCGCGTATTCGTGGTTAGTGCCGCGCGGGATCAAGGTCAACTATTCGCCACGCGTCGCCGACGGGTCAGACATTCAAGGC…
Salmonella phage 118	12	147	14	118_00045	ATGAAACGCGGATCATTATTCCAGCAGGAGGCCCGCCGACAGGCTTCGGTCATCCGCCAACGCGCGAAGTGGGATCTGTACCCGTTCGTCCGGCACATCGTTAAGCGGCTCCTGCGCGGCGACGAAGATGTCGTACGTTCGATGTACGGCAAAGGCATGACCGACGCAATGGCGTCCTTCTACGGTATTACCCGTTCGCCCGGGCCACGTCGTATCCACGCCCGGTCTGGCCGTCCGTACCCACTGCCATTCATCGTGCGCGAAGGCTCGCCGATACACATGGCCCCGGTATACCGCCAGTTGACTATCGATCCGTGGCTTCCGCCGAGGGAAGCGCTGGCCGCGAAGGGCATCAAGATAGAAAACTCGGACGACATCATCCATCTGCTGTCCGTAAAC…
Salmonella phage 118	12	23	14	118_00070	ATGACTCACGATCAAATCGTTGCAATGGTTGGAAAATATAACATCAAGGCCGATCGCGCCGTGTCTTATAACTTTGATAAATACGGTTCGACGCAAGTCGAGATCCGCGAGGTTGACGGCGGGTCATTAATCTGGCGTGGCTGGTCTTATGAATCCAACTTTGAAAACGTGTTAGAAAGCGCGCTCGATCATTCCGGTGTACTGAAAACCGCCGACGAAATCGCAGAACAGGCCGCCGCCGCCCGCGCTCAAAAGCTCCGCACTGACGCGATTTTCTTTGAGGTTCACGGCTTCGAAGATGATTTCATTTTGAACCTGTCCGACTTTACCCGCGAAGAAATCGAAGCGGAGATCATCGCGATGAATGCAGAACTTAACGCGGCAAGCGCCGACGCCGAC…
Salmonella phage 118	12	109	14	118_00023	ATGGCTAACAGTAAAGACGTCGAGCTACGAATCCGGGCGAGGGACTACAGCCAGAAGCCCCTAAAGGCTGTGACCAGTGCCATCGAGCAGATGGCGAAGGCGCAGGACGAACAGCGTAAAGCAGCCGAGCGCGGTGAAGTCTCGACGCGTGATCTGGAAGCCGCATACAAAAAGCTGGAAAGTGCCGGGAACCAACTGCTTAAACTCAACTCGCTGATCGAGGTGTTCAAACGGCAGAATCAGGCCATGACGGAGGCGACGGCTAAGACCGAAGGACTCCGCCAGAAACAGGCCGATCTCCAGAAGACCTACGATTCCACCGAGAAGGTTACGCAGAAACAGGAACGGGCGCTGGCCCGGGTAACACGTCAGGTTGAAGCCGCCACCCGCGCGGAAGCG…
Salmonella phage 118	12	77	14	118_00025	ATGTCTTACAACATTATCGAGACGTCCAACGACAACGGCAGGCCCGTATTCATGTACGAGTTTCGCCTGCTGGATAAATACTGGCGTTATACCTCCGCAGACGCTAAAGTAAGTGCGCTGGGGAGCATTTGGGAACCGATGGGAGTGTCCGACGACGGGATTAAACAAACGGGCGAGGCTAAGACGGATGCGCTAAATCTGACGCTGCCAAACTCGAATCCTGTCGTCGGCCTCTTCATCGGGACTCCCCCCGGCTCCCCCGTAACCCTGACTATCCGACGGATGCACCTTGACGATAACGACCCGGTGGTCTGTTATGTCGGCACCGTCGATAGCATCAATCAGGGCGAAAACCCAACCGTAGCAACTGTCACCTGCTCCACCCTGTCAGCCACAATG…
Salmonella phage 118	12	80	14	118_00014	ATGAGCAACCACGTAAGAGCGAGCGTCTCAATGGCGCTCAGTCGTATGAACGGCCAGCCGATCGCCATTCGCGAGAATGACCCGACGCTGCTGACCAACATGCAGCAAATGATGTCCTGTGATGATGAAGACTTTCAGGAACGCGCTGAACAGCAGATGCGCGAAAACCTGTGTGCAGCGTATGGCGTTGGCCGACCATCGGCGGACAAACCTTTCGCCTTCTCCAACGGCCTCGCTATCATCCCGATTCACGGCACCCTGATTAACCGCTATGGCGGGTATTACTACGGCTACGTGACGGGCTACAATTTTATCCGCAGTCAGCGTAATGCAGCGCTGGCCGACCCGGATGTAGAGGCGATTATCTACGACGTCAACTCGAACGGCGGGGAAGCAGCG…
Salmonella phage 118	12	113	14	118_00007	ATGGCCGAGCCGATAATCAGAGAATCGAAGGTCGAAAAGCGCTGCTGCGAATACGCGCAGGGGCGCGGGTGGTGGGTGTCGAAATTCACCGCCCCCGGCAAAAAAGCCGTCCCGGATCGCGTGCTGATCCGTGGCGGCATTGTGCTTTTTATCGAATTCAAACGCCCCGGCGAAGAACCAACGGCGCAGCAGTATCACCGCCATAAGGAAATGCGTAAGGCCGGGGCAAACGTGACATGGGTGGACAATTTTGCAGACTTTAAAAACTACATTATCGCCTTTGAGTAG
Salmonella phage 118	9	128	1	118_00067	ATGAATCTTAATTCTATCAATAAAGAGCAACGTTTATACGTCATGAAAGCGGGCGCGGGCTTTACCTGCTACGGGTTCGACGTGCTGAACAATAAAGCGCGCCGGGCGTTGGAATGGTTAAAGCGTCACGGCCGCGCGGCTGAAATGCTGTTAGGGGCAAAAGGGATCGACGTCACCGCGCTGGATATTCCGGCCCGCGTTGGTACTAAAAAGCATTTTAACGCGTGCAATAAGGTATTCGACGCCGCGCGGATCTATTCCATCGCAAGCGGCAATAAATGCGATGCGGAATATACGCCGCAATTAGTCGGCCTTGAGGGTCGCCGCGTGGAAGTGGTGGACGCATACGGGGAAAAGCGCCGCTTTATCGTGGGGCGGTCATCCGGCTGGATGCCTTGC…
Salmonella phage 118	10	59	1	118_00042	ATGACTGCGATGAAAAGGACATTTGACAAAGAGCCGCTTGTCGTCAGCTTTTCCGGCGGCCAGTCGTCCGGCTTTCTTTGTGCATACCTGATCGAGAACTACGGCCACAAATATGACCTGCGTTTCGTGTTCGCCAATACGGGCCGGGAGCACGAAGAAACACTGATCTTCGCCGACAAGGTAGATAAACACTTCGGCCTGAATCTGGTTTGGCTGGAAGGCTACGCCAGTCCGGAACACGGCGTCGGGATGCGCCACCGGGTTGTCAGTTTCGAGACGGCCGCGCGCAAGGGCGAACCGTTTGAAAGCCTGATCAGCGTCGAGGGCATCCCGAACATATCGCGCCAGAAGTGCAGCGACTACCTGAAAACGCAGACGATCCGCCACTGGATGCGCAGC…
Salmonella phage 118	2	33	1	118_00064	ATGAAAACTAATCTCTTTTTAATCGCGTTTGCCATCGCAATGATTAGCGGCGGCATATGGGGCGGGGAAGACTTCGCCGCGATCGTCATCGTTGGCGGTTTAGGCTTCGCGGCGTTAGGGATCGCCGTCATGGTTGGCGGCGCGGCGGTGTGCGTATTACGCGACATCGTGATCGGTGTGCGTCACCTGTTCAAACGTTAA
Salmonella phage 118	13	54	14	118_00068	ATGAAACTAAATATCACCGCGCCGGGCCTGTTCTTTAATCGTGGCGGCGACCGCGTCACCGTGGATCAAATCGTTTTAGAGAATAGCGCCGGGGCCGTCGTGTCATTCCCTGTTAAGGGCCGGATCTGGAAAATGTACCGGGGCGCATACCGTCCGCGCGAATTCAAGATCTGGACGGCGGCGGGCAAGTTTTACGCGGGCGAACAATCCCGATCGCCGTGGGATATTGTCGGCGAGGTTGTCGCGGACGATGTGCGCCCGGTCTACTGGCAAGATCTGACCGATGACCAGAAAGCGCAAGCCGCCGCCAAATATCACAACGGGGAAGGCACGCCGGAAGATTATTTCACCTATACGCCGGATCAATTCATCGTGATAAATGGCGACGTTTACGATCTG…
Salmonella phage 118	13	96	14	118_00037	ATGGCTAAACAGAAGCCGCGCGGGATTCGCAATAACAACCCGGGCAACATCGAGTGGGGGTCGCCGTGGCAAGGGCTGATCCCGCGCAGTGAAGCGACGGACAGCCGCTTCGCGCAGTTCAAAGACCCGGCATCCGGCATCCGCGCCATTGCCGTCACTCTGACCACCTACTACGATAAGCGCAAAGCGAATGACGGTAGCAAAATCGACTCGGTGCGAGAAGTTATCGAGCGGTGGGCACCCGCCGTTGAGAACAACGTATCGGCCTACGCTAAACAGGTTGCCGCCGTTCTGGCCGTTGATCCGAATAGCGAAACGCTGAACCTCCACGACTACGACACCATGCGCGGTCTGGTGGAAGGCATCATCCGCCACGAAAACGGGAACCCGGAAGCGTTC…
Salmonella phage 118	13	70	14	118_00015	ATGAATCTTTTGACTATGATGGCCGCCTCCAGCCTGCCTAACTATCTGGCTGGAAACGGCGACCTCGGCTCTTGGGAGCCAACCCAAATCTTCGCAGGTGAAGCGGATATTGTGACCGAAGGCGGTGCCGCTGGCGCTGACATCGAGATCTATCAGGTTATCGCGAAGAACGCCGCTGGCGCTATGGTGCCACATGACCCGACCGCGACCACTGGCACGTCTCCGGACGAAGTACCAGCACCGCAGTCTGTGGCTATCGGTATCGCAGCGCAGCCCGCGAAGTCCGGCCAGAACGTGCCGTACTACATCGGTGGTGTATTCAACCACGCTGCCCTCGGTTGGCACGCGTCGCTTGATACGCTGGCAAAACGTCAGGCGGTCTTCGACCGTACTAACATC…
Salmonella phage 118	13	161	14	118_00040	ATGAACGTGAATATGTGTAACCCGGCGGCCAAGCCCGTCATGATCTATCTGGCCGGGCCGTACCGCCCGTACATCATCGGTTCAGGCTGCACCGTTCCGACGACGGTCAACATCCTGAAAGCCGAAGAGACGGCCGTGTCGGTTGTCGATCAACTCTACGTCCACAAGATGTTCCCGGTCACGCCGCACCTGAACACGGCCAACTTCGAGCACAAGACCGAAAGAGAAATCCCGGATGAATACTGGCTGGAATGCACGATGGAATTGATGCGCCGCTGTGACGCTGTTCTGCTGATTGGTGAAGACGCGATGCGCAGTTCAGGCACCCGCGCGGAGATTGAAGAGGCGAAGCGGCTGAATATCCCGGTCTTCAATAACCTCGATCATCTGGTGTCCTCG…
Salmonella phage 118	13	130	14	118_00024	ATGGCGAAGTGGATGAAGTTGAAGGCCGGGTCTTATACGGCGGTCATGTATGTCGATGACTCCGGCACCCTGTCTATCGATCATGCCGTCGTCGCGACTGCGGCCATCGGCACCAATCCGAACAGCGGGGAGTTTACGATCTCTGCCGACGGCGTGTACCGCTTCGACTGCATCTATTCCAACGTCCCGGCCGACACCCCGGCGTACATGGCATTCCAGCTAATCCTTGACGGCCAGACCGTCGAGGTTAGCCGGGCCAACGATTTTATCGCGGACATCGTGCCGATCCCGGATAAGGCATTGGGGCCGAAGCCGCCATACTCTGACGACGTTCGCCTGACATACCCGGTGTTCCTGCCGCTGCCGAACTGGAAAGACGGCGTCACCGAGCGCATCGAG…
Salmonella phage 118	13	127	14	118_00001	ATGAATTACTGGCAAGAGTACGGCGAAACGCTTTGGGGGAATGGGTACACCATCGTACCTATCTACGCCCCGGACGCCGATAAGAAGGGCGCGGGTAAACGCCCCATCGGTAAGGATTGGGAACGAACCATTAACGATAAGGAGCAGATCCAGCGTTGGGCGGAACGCTTCACCAAAAACGGTATTGGCATCCTGACCAAATACACCCCGGCCGTGGACATCGACGTGTACGATAAAGACGCCGTGGCGCATATGTCGGATTGGGTGCTGGAGAATGTTGGCCGCGCGCCTTGTCGTATCGGCCGGGAGCCAAAGAAACTTTTCCTGTTCAGGTCGGAATCGCCATTCTCGAAAGTGAAGTCCGGCGTGTGGGAAGACGACTTCGGCCAGCGCCATGCG…
Salmonella phage 118	13	95	14	118_00069	ATGAATAAAACCGGATTTTCGGGGAACGCCGCAAGGGCCGCTATAAAGTTTACCGCGTGCGGCGCGATCGTGGCGTTTATCGGGGCGGCGGTTATTTTCGGCGACAACGTCGGGCCGTATAAAGTGTTTTTGTACACCGTCGCCGGGGGCGTATGTGTGCGCCTGATTTGGCCGACTCAAGACGAGGGCGACGCGCTTTTAAAACGGGATGACGGGCCGTAA
Salmonella phage 118	13	0	14	118_00058	ATGGCCGCGACTACCGACAAAAGCGTGCGTGAAACTCACGAAAAACTTCTGCTCGGGATGAAGGACGGCGATTCGTTCTTTATCGAAGGCGTGAAGCCGCAGGATCTTGGCTATCTGCGTCGAATGGGCTATCGGCTTAACATCCGCCTGTCCATCCGGTTCACGTTGCAAGACCAGATCTACGGGAAGATGGGTACCCGCGTTTACCGGGACAGAGCGGACAAAAAGGAGTAA
Salmonella phage 118	13	37	14	118_00051	ATGAAGAAGATCGCTGCGCTAACGCTGTTTGTATTGATTATCTGCGGTGTGCTGTTTGTTATTGGCCGTGTGGGCGCGGCGATCGGGTGTAACGACGTCAGCGTCCAGACCGAACTACCAACCAAATACAGCCCGTTAAGCGGCTGCTACATCAAACGAGACGGCCAATGGGAGCCGTTAGACTGGAGACTATGA
Salmonella phage 118	13	157	14	118_00060	GTGGAAGGCATTGAATTCGTTCGCGTGCAGTACCAAGAACTGCGCAAAGTCCGGTTAGACCAAATCACCTGCAAACTGTCTGCCCTTGAGACGTTTTTCAAGGACATGGAAGACGACGTGCAGGCCCATAGTACCAAAATGCTCGACCTCGCCACGCTGGACAACGACGAGGCGGCGTATAACACGGTCAGCGACCAGTACGCTGAATCAATGGCGGGCCTTCGGGCGGCCAAAGAAGCACTACGCGCCGCGATGTTCCATGCAGCGCAATCCATGTACCACGGAGCACCAGCCAATTTAATTAACGTAGGAGCCATAGAGCATGAAAATCAAGGGTTATGA
Salmonella phage 118	13	61	14	118_00012	ATGACACCAGAAGAATGCCGCGCGCAATATCGCCTCATGCTCAAAGAAGCGATGGATGCGTACCACCAATTAAACCTCGGCGGCTCGGTACGCGTCGTGGTGGATCAGAACAGTGAACGCGTGGAATATACCGCAGCGAACCGACAAAGCCTATGGGCCTATATCGTTCGACTGCAAAACGCGATTAATTCGGACAACCCTTGCGCGGCCTTCATGGGCCTACCAAGTTCACCAGCAGGATTCTTATTCCCATGA
Salmonella phage 118	13	112	14	118_00004	ATGAGTAGTAAGTCACTGTTAGTCCGCATCATGCGGGAATTCGGCGGTGGCGGCCACTCAATCTTCGCGCCTTCTGCGTCAGCGCGTTGGATCGCATGTTCTGGAAGCCTGATAGCCGGGCTTTTCGAGCATGACGAAACCATCTACGAGGCGGCGGAAGGCACGGTGGCCCACGGAATCGCCGAACAATGGCTGCGAACGGATGTCCGGCCAACCCATTTAATCGGTACGGTCGAGACGATCACGGAAGGCGGTGTCAGCCATGACATCCCCATTACGCGGTCAATGCTCGACTCGGTTCAGGAGTACGTTGACTGGTGCCGATTTGAAGAGGGTGAAATGTTCACGGAAATCCGGGTCTGGTTTACCGACCTGATGCCGCGAGCGAACCCGGATGAA…
Salmonella phage 118	13	49	14	118_00016	ATGGCTGGACTTTACACTACTTACCAACTGCTCGAAGTACAGCGCAAGCTGAAAACGCTGCCTGCGTTCTTCCTGCAATGGTTCCCGCGCCAGATTAACTTTCAGGAAGACATGATTGCCTTCGATAAAGTTATTCAGGACGTAACCCGCGTTGCTCCGTTCGTTGCACCGAACGTACAGGGCCGCGTGATCAAAGAAAGCGGCTATAACACGAAGACTTTTAAACCAGCCTACGTGAAGCCGAAACACGTCATCGACCCTAACATGATCATCCCGCGTCAGCCGGGTGAAGCGTTGGGTACGGGCACCCTGTCTATCGCGCAGCGCCGCGACCGTGTCATCGCTTACCTGCTGATGAAACACCGCGCCATGCACGAAAATACGTGGGAATGGATGGCG…
Salmonella phage 118	13	9	14	118_00031	ATGCTGAAATTTATGGACGGTTTTGACCAGCTACGCGGCTGGTCTGACGTTACGGATGGGCTGACCAAATGCGGGTACACCGTGTCTGGCACGCCCACGTTAGAAGAAGGACGCGTGGCTACGCAGATGGCGGTATCACTGCCGGACACGGCCAGCCTGAAACGCGTGTTCACCTCCGGGGCCACGAAAGTCGTGTTTGGCTTTGCCTTCCGGGCCATCGGTCTGCGCCACACCCTGATTACCATCAAAGATGTCGTGACGATTACGTGGAGCGAGACGGACGGGAAGATCACGGCCGCTGGCGGTACCGGAACGGCGGTGCTGCTGCTGGACTTGTGGTACTACATCGAAGTGGTTCTGGACAAGACCACCAGCACGATCGAGGTGTACGTGAACAAC…
Salmonella phage 118	3	40	2	118_00034	GTGGCGGATGAAGACGTAGGTATCAGCGCGGCCAAACTGGTCGGCGAAGCCTTGCAGTGGAATGGCGAGAAGCCCAAACTCACATACCTGTCCCGGTGTGTGGGCGAAGCGTTAGCCATTTCCGCATTGAACATGGACGCGGCGAAAAACTTCGGGGAGGTTTTGCAGTGGGACGGTAAATTGCCAACCATCTTCCGCGCGGCCGAGTTGGTCGGCGAAGTGCTGGCGATTCAGAAGATGGAGATCCGCGCGTCAACGATGGTCTGTGAAGCGCTGGTCAAAGAGCCACAATTTATGGCGGCCGAAATGATCTGCGAGGCTATCGGTCAGGCGGCCACGGAACGGCCACCGCTTTACGCAGATGCGGTGTATGAGTATGTCACGCAGCACGACGTCGTA…
Salmonella phage 118	3	148	2	118_00035	ATGAAAGCGCTGGACTACGAAGACCCGAACGACATGTGGGAGGCGAGCAAGGTTCAGATCGTGCCGCAGTTCTTAGAGAAGGTGGTGAAAGCCCAACCGCTGCGGCTCCCGATCTCGTACGCTCCGCTGGCGCAATTTGTTGAACTGGTGACGCGGTACCAGTACATGCCGCCTCCGGGCGAAGTCGCCGAGTCCGGTATCCATGTTCGTCAGGTGATGCAGCCAGTGGCGTTCCGCGCGACGTACCCTGACCCGACTGTCCCGGTATCCTACCTGACGGTCAATCAGGTGCTGGAGCACATCGCGATCCCGGCCGACTATCCGGATGTCCACCTGCCGACGTCGGACGCGATTGTAAATCAGGTGTTAGAACACGTTGCGCAGATTGACGATTTCCCT…
Salmonella phage 118	11	122	4	118_00052	ATGGTAGACGTGAAGAAAGAACGCGGTCTGAGAAAGACCAGCAGATATAAGTTTGAAGAAGCCATCCTCAACGCGCTGAACATGGACAGTTTTGACTACGAGGACGACGGCGATATGCGCGACCACGCAGTGAAGATTATCAATGACCTGCAATCCTCGCCGAAAAGCAAGGATCAGAACGACGCCGAGGATTTCCGCAAGGCCGTGCTGGCGCAGTTAGGGTTAGACCAAGCCGGATACGCCACGCCATTGATCATGAAGGAGCACGTTCTTGGCCTGATTCAGTCGCTGCTCGATACCGAACAGAAATACCTGAAACTGCCGAAAGGCAAGACAGACCCGACTGTCACGGTATTCCATCTGGAGCGGCCAGCGTTGAGCCAACCCACGGCGGAAATC…
Salmonella phage 118	11	50	4	118_00006	GTGGCAGATTGCATTAATCTTGACTATGAATCCCGAAGCCGGGTGAACCTTAAAACGAGCGGATTCGACCGCTATTCGAATGACGAATCGACGAAAGTGCTGATGGGTGCATGGTCTATCAACGGCGGAGCGGTGCAGCACGTAGACCTTCACCGAGGCAAAAAGTTGCCCGGCGAACTGCGTGAAGCGCTGGAAGACCCGGACGTGGAGAAATGGGCCTTTAATGCGCAGTTCGAACGCGTGATGACCCGCCGCGTTCTCGGCATCAAGACACCGTACAAAGCGTGGCGCTGTACGATGGCGCTGGCCTACATGCTCGGCTTCGCTGGCGACCTTCTGGCCGTCGGCACGCAAATCGGCTTACCGGAAGATAAACTGAAAGACCCGGAAGGAAAGCGC…
Salmonella phage 118	11	98	4	118_00013	ATGACCGAGAAAAAGAGAAGCACTACACAACGGGCGAAGAAAGCGGCAAAGACCGCCGACGTCGCTACGTTGGACGCCACGCCGCAGAATCCTTCGGCACTCGGTGGCGGCTTAGAGGGGGCTGAACGGAACACGCGTGAAATGTTCCGCTGGACGCCTGCCGTCATTTCACCAGACCAGCAGATCGCCCAAGACGGTACGCTGGCGCTTTCGCGTGCGCAGGACATCGTACAGAACGACGGCTACGCGTTCGGCGCGGTGGCGATCCACCGTGACAGCGTGGTCGGCTCGCAGTACAAACTCAACTCGAAACCGAATTCGCTGGTTCTCGGCGCGCCGGAAGGTTGGGCGGATGAATTTCAGGAGGTAGTCGAGGCTCGCTTCAACATGGTGGCCGAG…
Salmonella phage 118	11	90	4	118_00055	ATGAGAATCGAAGCCAATGGCGGAAGTCATTTATCCGTCGTGCAGCATAGCGACCAGTTTTATTGTCGCGACTGCCAGAAGACATGGGACGCGAATGACATCGACCCGCCGCCATGTACCGCGCCGGAGTCAGACGAGCCGAAGAAAACGATCTGGAAACGCTGGCAAGGCGGCCCGGCCTGTCTCCAGAACCTTCCGAAAGACGATCCGAAAGCAACGGTTACGACCACGCCAACCGGGCGTCGCGTGTCGTCCAGCCCGGCTTTCGCCTATCCGTACGGCACCCCGGCGTCCGGAGAACGTCGAGCGGTACCGCCAGTGCCGCCGGAGTGGATCGCCGAATACATGAGCGGCGTCGATAAGGTCGTGCAGACCGTCGGCGCGTACGTGCTGTACACG…
Salmonella phage 118	7	68	1	118_00038	ATGCACCTCGGCCACATTTTTATCCGCGTTTGCCTGTTCCCGCAGCGTGTCATTGTTCTGGTTATTAATCTGATCCTGTTTGCCCTTCGTGCGTCCTGCCCGCCAGACGCCGAAGAGGGCCACAACGAAAACGAGCGCCGCAAGGACGCCCGTCTTAATCCGGGCGAGTAG
Salmonella phage 118	1	78	3	118_00011	GTGAAGGGCGACCCGAAAGCGAACAACCCGCGTACCCGCGTGGCGCTCCCGGACTCCAACCAGAAAGACAAGAAGGCCATTGCACGCGGCGACGTTCCGGTGCTGATGATTAACTCGAACGTGATGAAAGACAGCCTGAACGGCCGACTGGATGTCGTGGAGCCTGGCAAAGGCATGTACCACATTCCGGACTGGATGGGCGACGCGGTGTTCGCTGAACTGTGTACGGAGACGCGTGACGAGAAAGGCTGGCACAACCCGGCGCACGCCCGAAACGAAACGTGGGACTTGGCGTATTATTTATTGGGTATTTGCGTCAGCGGCCGGGTGCTCGGGATTGAACAAATAGATTGGGACAACCCGCCATCATGGGCGGCGGAGTGGGATGATAACAGCATG…
Salmonella phage 118	1	131	3	118_00010	ATGAAGTTTAAGAGCATCGGGCAGATTATCAGTTCGGTGGCCGAGCAGTTACGGCCGCCAATGCGCATGACGGTGGCCGACGCGGCCGCCAAGTATCGCTACGTCAACCAACCCGGCGCATACGTCGGGGATTGGCTAAACTCGACCACGCCGTACATGGTTGAGCCGATGAACATGATGAACAGCCGGGCGTACGACAAGATGGCGTTTGTCGGCCCGGCACAGTCCGGTAAAACGGATGCGCTGATCCTGAATAGCATTGTCTATTCGGTGAAAGTTGACCCGATGGATCTGATGATCTACTGCCCGACGTCAACGGCAGCGCGTGACTTCTCAATGCGACGTGTAGACCGTCTTCACCGCCATAGCCCGAAAGTGGGCGAAATGCTGATGAAGAAC…
Salmonella phage 118	1	143	3	118_00049	ATGGCCGATGAACTGAAACTGGCAGTAGGCCGCACGTATCGCGCCAAGCGGCCGCAGAACCGAAGCGGTCTGGTGAATGACCGAACCATCCTGCATATCGGTGCCACGCACATCCAGTACGACGGCCCGGTCGTAGGCTTTGGCCGCCACTATCCGAGTTGTACCCGCGAAGCTTTCTGCAATGGGCTGCGCGCGACGTGA
Salmonella phage 118	4	142	1	118_00043	ATGACCGCGCCATCCCGCTGCGATAACTGCTTGTCGAACCGGGTTGAGCAAACGCAAAATGATCGCGTATACGGTCGGGCGTACGGTACGTGGCCGGAGATATATTATTGCAATGACTGCGGGGCGTACGTGGGTTGTCATGAAAAAACGCTAATCCCGCTAGGTCGTATGGCCGATGGAAAAACAAGGGCGCTGAGAGTTAAAGCACATGCGGCATTCGACCCGCTTTGGCAGTCAGGCTCGATGTCTCGTACTAAAGCGTACCTCCAGTTGTCGCGTAAACTAGGAATCGACATAAAAGATTGTCACATAGCGATGCTATCGGATGCGCAATTACAAACAGTTATCCTAATTTATCAGGATAATGACGGGGCCGATTCAACCGATGTCATCTAA
Salmonella phage 118	8	187	2	118_00033	ATGCCTGTAGTTTGGCACTGCGGTTTTAATGGGATCATCACTAACACGATGGGTCAGGGTCAGTCGAACCTGTTTATCAACACAAACGATACCGCGACGGTAAGCCATGTCCTCTCCAACGACAATTTAATCAATAACGTTTTTGGTCGTGGCGGCAACGGCACCCAAAACGGCGGCTTTCTCCCTTTGATCAATTACTACGGACGTAAATGGTCGTCATCCGGGTCGTACGGGTCGTCTTATATTTTTGGTCGTGTTAAGCCGTCTTTCTTTGATAACTCCGTGCCATGCCTAAGCACCGAACAATTCCAACCATCTAATAATTCCGACTGGTGGGGGGGATGGCAGTTCCGTATCGATTTGTGCTGGCCTTCGGCGGAACGCCTGACGACGTCGTGG…
Salmonella phage 118	8	34	2	118_00065	ATGGAAAAGGTATATAACGCGATCAAGGGTCAGACGTTGCAACATTGGTTAACGATTGCCATTAAGCGCGATGAAAACGGCGGCGCTACGGTCGAACTACGCAGCACGATCCACGTAAACAGGGTTAGCCCGGTGTCGTTTTCATGGGGTAAGGAATATAGCGACGCCGATATTTTGAATGATGCCGATTTATTACGCGTCATTTATCAGAAGTACGGCCGCGAAATATTCACCGCTGATTTTACACGTAACATTTAA
Salmonella phage SPN19	5	15	1	YP_006990279.1	ATGATCGACGTTGAGGCTATAAAACGGAAATACCGTGCCAAGATAAAACCGGGCTGGCCGATTAAAGGCGACTCCGTGCATTTCACTGACCGATTCAACGGGCATAAATACTACGGAACCGTGCTCGAATGGGAACGCACCGGGCCGCGTGAAGAGGATATTTTTTGGCGGGTGCGCCTGCCTAGCGGGGATATTATTTCCTGCGAGTTCAGCGAGATTAATCAGGTAGACCGATCTCCTGAAAATGAAAAATACGTGGACGAATATAACCGAGGCTTAATATGA
Salmonella phage SPN19	13	54	14	YP_006990253.1	ATGAAACTGAATATTACCGCGCCGGGCCTTTTCTTTAATCGTAGCGGCGACCGCGTCACCGTGGATCAAATCGTTTTAGAGAATAGCGCCGGGGCCGTCGTGTCATTCCCGGTTAAGGGCCGGATCTGGAAAATGTACCGGGGCGCATATCGTCCACGTGAGTTTAAGATCTGGACGGCGTCGGGCAAGTTTTACGCGGGCGAACAATCCCGATCACCGTGGGATATTGTCGGCGAGGTTGTCGCGGACGATGTGCGCCCAGTCTACTGGCAAGATCTGACCGATGACCAGAAAGCGCAAGCCGCCGCCAAATATCACAATGGTGAAGGCACGCCGGGCGATTATTTCACCTATACGCCGGATCAATTCATTGTAATTAATGGTGACGTGTACGATCTG…
Salmonella phage SPN19	13	96	14	YP_006990283.1	ATGGCTAAACAGAAGCCGCGCGGGATTCGCAATAACAACCCGGGCAACATCGAGTGGGGGTCGCCGTGGCAAGGGCTGATCCCGCGTAACGAGGCGACGGACAGCCGCTTCGCGCAGTTCAAAGACCCGGCATCCGGCATCCGCGCCATTGCCGTCACTCTGACCACCTACTACGACAAGCGCAAAGCGAATGACGGTAGCAAAATCGACTCGGTGCGAGAAGTTATCGAGCGGTGGGCACCCGCCGTTGAGAACAACGTATCCGCCTACGCTAAACAGGTGGCCGCCGTTCTGGCCGTTGACCCGAATAGCGAAACGCTGAACCTCCACGACTACGACACCATGCGCGGTCTGGTGGAAGGCATCATCCGCCACGAAAACGGGAACCCGGAAGCGTTC…
Salmonella phage SPN19	13	70	14	YP_006990305.1	ATGAATCTTTTGACTATGATGGCCGCGACCAGCCTGCCTAACTATCTGGCTGGAAATGGCGACCTCGGCTCTTGGGAGCCAACCCAAATCTTCGCAGGCGAAGCAGATATTGTGACCGAAGGCGGTGCCGCTGGCGCTGACATCGAGATCTATCAGGTTATCGCGAAGAACGCCGCTGGCGCTATGGTGCCACATGACCCGACTGCGACCACTGGCACGTCTCCGGACGAAGTACCAGCACCGCAGTCTGTGGCTATCGGTATCGCAGCGCAGCCCGCGAAGTCCGGCCAGAACGTGCCGTACTACATCGGTGGTGTATTCAACCACGCGGCCCTCGGCTGGCACGCGTCGCTTGATACGCTGGCAAAACGTCAGGCGGTCTTCGACCGTACTAACATC…
Salmonella phage SPN19	13	161	14	YP_006990280.1	ATGAACGTGAATATGTGTAACCCGGCGGCCAAGCCCGTCATGATCTATCTGGCCGGGCCGTACCGCCCGTACATCATCGGTTCTGGCTGCACCGTTCCGACGAAGGTCAACATCCTGAAAGCCGAAGAGACGGCCGTGTCGGTTGTCGATCAACTCTACGTCCACAAGATGTTCCCGGTCACGCCGCACCTGAACACGGCCAACTTCGAGTACAAGACCGAAGGCGAGATACCGGACGAATACTGGCTGGAATGCACGATGGAATTGATGCGCCGCTGTGACGCTGTTCTGCTGATTGGTGAAGACGCGATGCGCAGTTCAGGCACCCGCGCGGAGATTGAAGAGGCGAAGCGGCTGAATATCCCGGTCTTCAATAACCTCGATCATCTGGTGTCCTCA…
Salmonella phage SPN19	13	130	14	YP_006990295.1	ATGGCTTTGAGCGGACTGCGCCCCGCGCGCGAACAGTTTAACCAAGCAATCTACGACGCCCTTAACGGGGCGTACCAGCTTTATGTTCAGGACGTCTTCGGGCAGGCGGCGGCCAACCAGACGTACTACATGGCGAAGTGGATGAAGTTGAAGGCCGGGTCTTATACGGCGGTCATGTATGTCGATGACTCCGGCACCCTGTCTATCGATCATGCCGTCGTCGCGACTGCGGCCATCGGCACCAATCCGAACAGCGGGGAGTTTACGATCTCCGCCGACGGCGTGTACCGCTTTGACTGCATCTACTCCAACGTCCCGGCCGACACCCCGGCGTACATGGCATTCCAGCTAATCCTTGACGGCCAGACCGTCGAGGTTAGCCGGGCCAACGACTTTATC…
Salmonella phage SPN19	13	127	14	YP_006990319.1	ATGAATTACTGGCAAGAGTACGGCGAAACGCTTTGGGGGAATGGGTACACCGTTGTACCTATCTACGCCCCGGACGCCGATAAGAAGGGTGCGGGTAAACGCCCCATCGGTAAGGATTGGGAACGAACCATTAACGATAAGGAGCAGATCCAGCGTTGGGCGGAACGCTACACGAAAAACGGTATCGGCATCCTGACCAAATACACCCCGGCGGTGGACATCGACGTATACGATGAAGACGCCGTGGAGCATATGGCAAATTGGGTGCTGGAAAATGTTGGCCGCTCGCCATGTCGTATCGGGCGGGAGCCAAAGAAACTTTTCCTGTTCAGGACGGAATCGCCATTCTCGAAAGTGAAGTCTGGCGTGTGGGAAGACGATTTCGGGCAGCGCCATGCC…
Salmonella phage SPN19	13	95	14	YP_006990252.1	ATGAATAAAACCGGATTTTCGGGGAACGCCGCTAGGGCCGCGATCAAGTTTACCGCGTGCGGCGCGATCGTGGCGTTTATCGGGGCGGCGGTTATTTTCGGCGACAACGTCGGGCCGTATAAAGTGTTTTTGTATACCGTCGCCGGGGGCGTATGTGTGCGCCTGATTTGGCCGACACAAGACGAAGGCGACGCACTTATAAAACGGGATGACGGGCCGTAA
Salmonella phage SPN19	13	0	14	YP_006990264.1	ATGGCCGCGACTACCGACAAAAGCGTGCGTGAAACTCACGAAAAACTTCTGCTCGGGATGAAGGACGGCGAGTCGTTCTTTATCGAGGGCGTGAAGCCGCAGGATCTTGGCTATCTGCGTCGCATGGGCTATCGGCTTAACATCCGCCTGTCCATCCGGTTCACGCTGCAAGACCAGATCTACGGGAAGATGGGTACCCGCGTTTACCGGGACAGAGCGGACAAAAAGGAGTAA
Salmonella phage SPN19	13	37	14	YP_006990271.1	ATGAAGAAGATCGCTGCGCTAACGCTGTTTGTATTGATTATCTGCGGTGTGCTGTTTGTCATTGGCCGTGTGGGCGCGGCGATCGGGTGTAACGACGTCAGCGTCCAGACCGAACTACCAACCAAATACAGCCCGTTAAGCGGCTGCTACATCAAACGAGACGGCCAATGGGAGCCGTTAGACTGGAGACTATGA
Salmonella phage SPN19	13	157	14	YP_006990262.1	GTGGAAGGCATTGAATTCGTTCGCGTGCAGTTCCAAGAACTGCGCAAAGTCCGGTTAGACCAAATCACCTGCAAACTGTCTGCCCTTGAGACGTTTTTCAAGGACATGGAAGACGAAGTGCAGGCCCACAGTACCAAAATGCTTGACCTCGCCACACTGGACAACGACGAGGCGGCGTATAACACGGTCAGCGACCAGTACGCTGAATCAATGGCGGGCCTTCGGGCAGCCAAAGAAGCACTACGCGCCGCAATGTTCCATGCTGCGCAGTCGATGTACCACGGAGCATCAGCCAATTTAATTAACGTAGGAGCCATAGAGCATGAAAATCAAGGGTTATGA
Salmonella phage SPN19	13	61	14	YP_006990308.1	ATGACACCAGAAGAATGCCGCGCGCAATATCGCCTCATGCTCAAAGAAGCGATGGATGCGTACCACCAATTAAACCTCGGCGGCTCGGTGCGCGTCGTGGTGGATCAGAACAGTGAACGCGTGGAATATACCGCAGCGAACCGACAAAGCCTATGGGCCTACATCGTTCGACTGCAAAACGCGATTAATTCGGACAACCCTTGCGCGGCCTTCATGGGCCTACCAAGTTCACCAGCAGGATTCTTATTCCCATGA
Salmonella phage SPN19	13	112	14	YP_006990315.1	ATGAGTAGTAAGTCACTGTTAGTCCGCATCATGCGGGAATTCGGCGGTGGCGGCCACTCAATCTTCGCGCCTTCGGCGTCAGCGCGTTGGATCGCATGTTCTGGAAGCCTGATAGCCGGGCTATTCGAGCATGACGAAACCATCTACGAGGCGGCGGAAGGCACGGTGGCCCACGGAATCGCCGAACAATGGCTGCGAACGGATGTCCGGCCAACCCATTTAATCGGCACCGTCGAGACGATCACGGAAGGCGATGTCAGCCATGACATCCCTATCACACGGTCAATGCTCGACGCGGTTCAGGAGTACGTTGACTGGTGCCGATTTGAAGAGGGTGAAATGTTCACGGAAATCCGGGTCTGGTTTACCGACCTGATGCCGCGAGCGAACCCGGATGAA…
Salmonella phage SPN19	13	49	14	YP_006990304.1	ATGGCTGGACTTTACACTACTTACCAACTGCTCGAAGTACAGCGCAAGCTGAAAACGCTGCCTGCGTTCTTCCTGCAATGGTTCCCGCGCCAGATTAACTTTCAGGAAGACATGATTGCCTTCGATAAAGTTATTCAGGACGTAACCCGCGTCGCTCCGTTCGTTGCACCTAACGTACAGGGCCGCGTGATCAAAGAAAGCGGCTACAACACGAAGACTTTTAAACCTGCCTACGTGAAGCCGAAACACGTCATCGACCCTAACATGATCATCCCGCGTCAGCCGGGTGAAGCGTTGGGTACTGGCACCCTGTCTATCGCGCAGCGCCGCGACCGTGTCATCGCATATCTGCTGATGAAACACCGCGCCATGCACGAAAATACGTGGGAATGGATGGCG…
Salmonella phage SPN19	13	9	14	YP_006990288.1	ATGCTGAAATTTATGGACGGTTTTGACCAGCTACGCGGCTGGTCTGACGTTACGGACGGGCTGACCAAATGCGGGTATACCGTGGCTGGCACGCCCACGTTAGAAGAAGGACGCGTGGCTACGCAGATGGCGGTATCGCTGCCGGACACGGCCAGCCTGAAACGCGTGTTCACCTCCGGGGCCACGAAAGTCGTGTTTGGCTTTGCCTTCCGGGCTATCGGTCTGCGCCACACCCTGCTCACCATCAAAGATGTTGTGACGATTACGTGGAGCGAGACGGACGGGAAAATCACGGCGGCGGGTGGTACCGGAACGGCGGTGCTGCTGCTGGACTTGTGGTACTACATCGAGGTGGTACTCGACAAAACCACCAGCACGATCGAGGTGTACGTGAACAAC…
Salmonella phage SPN19	14	101	28	YP_006990278.1	ATGGCTACGATGAAAGAGCGACACAAGATACCGCACTTCCAGTACAGCGGCGGGATCTGGTACTGCTACCGGGCGTTTGACGGCGGCGCAAAGTCTTACCCGGAATACTCGCCCACCAGCCACGCCGAGCTATGGTACAGCGACAAGGCGATGGCCCGCATGGTGGAAGTGTACGGCTGGTGGAAAGCCAAAGACCCGAAGAACGCCCGCCTGACCGATGCAATGCTGCTGCGTTACGCCGGGGCCATCCGCTACGTGGAAGAGGGTAGCCGCCGGAAATGGGGCATGGTCATCAAAGACCTGCGCATCTTCGCGGAGAACGTCGGTAGCCGCTTCTCGCGGGAGTATTTCGCCCGGGCAAGGAAAGAGGACGTCAAGCGCGCGAAAACGATGCGCGGC…
Salmonella phage SPN19	14	17	28	YP_006990301.1	ATGCCTGTTAACGTGTTAGCGATCGGCTCCGACGAGTTGAAAGGGTATCTGGAACAGGTACCGGAAATCGCTAACAATTCGATCCGCATGGCGATTAATAGCGTGGCTGCTGGCAAGGGCATGACCCTTATCAAGAAGTCGATGACCGACGAGATTGCCTTCCCAACCGGGTATCTCAACGCAGACCGCCTCAAGCTGACTAAGCGCGCCACCACATCCAACCTCGAAGCTGTCATTGTCGGCCGTAAGCGCGCCACCAGCCTCGCCCGTTTCGTTACAGGCGGCGCAATGGTGACGAATAGCAAACGGCCCGGCGGTGTACAGGTGCGGGTGAAGAAGGGCAAGACGACGTACCTGAAAAATGCGTTTCTTGTGCGGCTGAACAAAGGCGCGAGCCTC…
Salmonella phage SPN19	14	35	28	YP_006990300.1	ATGAGTCAAAGGCTTGACATTCTTAAAGCATTGACAGCGCACCTTGAACAGATCACCATTGAGAACGGATACGCCTACGACCTGAAAGGTAAAGTGTATCGCGGGCGCGACCGATTCGGCGCGGACTTCACGTCCAAACTGCCAATCGTGTCGATCCTCGAAGCGAAGGCCACGGACTACGGAGCCTTTGCCAACGAGGAACAGACCGTACGAATGGACGATTGGGTGCTGCTGGTGCAGGGGTGGGTCAAAGATGACCCGAGAAACCCGACCGACCCGGCGTACGAACTGCTGGCCGAGGTGGAAAAGCGACTGGCGATGTTGGTGGCGAAGGACGAGAACGGACAACCGATGTATCCGGCCCTCTACCGCTTGGGTGGGAAGATTGCTAAACTCACA…
Salmonella phage SPN19	14	117	28	YP_006990290.1	ATGTCCGACTCGCAGATCTTCCTCGACACCACGCTATTCCTGACACTGGAATCACTGACCTTCTCCGCTCCGCCGCCTAACGCGGTGGACGGGGCCACCTACGTCGTCGCGGCCAACCCGACGGGGGCGTGGGCCGGACATGAAGGCGACGTGGCCGTGTACGTGGAAAAGGTCTGGAATTTTTACACGCCGCGCTACGGATGGCGCGCTCGCGTGCGTTCGTACGAGAAATTCCTGTGGTTCAATGGCACGACGTGGATTGACGAGGCGACCGGGGAAGACCCGGTCAACCCTGACCCCGACCCAAGCGTTAAGCCGAAATGGTACGACATCGGGGTGACGGTGTCGGACAGCATGTACGCGAATGAACCCGTCGTGCATTTGCCGATCCTTGACCCG…
Salmonella phage SPN19	14	6	28	YP_006990274.1	ATGGTAAAAACATTGAGATTCGGACACCTCGAAACGGGCGACATGACGCTGGAGCGTAACAGCATCCGTATCGGGTACAGCCCGGAAGTAGCCTTCGCCGTGAAACGACGCGTAGAGCGCACCACGCCGACGCAGGTCATCGTAGGGAATACGCGCTACCGGAAGGACGATGGCCGCGCCATTGGCGAAGCCGGGTGCCTGTTTACCGAGGACGACATCGGTGAAGGGAAAACGGTCAATATCGAGATCGTAACCGAGGCCGAATTCCGGGAGATCCAAAGCCTGTTCTACGAATTCAAGGCCGGAGTTTTGGCCGCGTGCGAAGGGTACGACATCACCGCGACGGACTTGGCCGTCCTGTTCCGCGAACGGGAAGTGCGCGAAGGGTTAGTGGCGCGC…
Salmonella phage SPN19	14	67	28	YP_006990284.1	ATGAGCGAAATGGAACGGGAACGGCCGGGGGATAACTCCGGCGGCATCAAGTTAGACTTGTCTGTCAATCTCCCCACGATTCTGACGATGGCTTCGATGCTGGTGGCGGCGGTACTGTACGTCAACAACCGCTTCGCCGACCTATCAAACCAGAACACGCAGACGGACACCCGGCTTACCAACGTCGAGAAACGTCAGGACTCCACTGACGCGGCGTTCACGGTTCTCCGGGCCGAAACCGTCTCGCAAAACTCCGCCCTTCGTTCAGACCTTCGCGCCGACATGCGCGACCTGAAACAAAGCGTGGATACCCTATCTTCCCAAATGATGAGGAAATAA
Salmonella phage SPN19	14	19	28	YP_006990265.1	ATGGGAGCCTATGCCACGCCCCAAGTAGACCAATACTGGCAGGTCAGAACGACAGGCCAGATCATGCTGATACGCCAGCCGGAGGATCATGTGTTCAGTCCGGAATGGCACCTGAACTACCGCCGGGTACGCCTGCTGCATCACCCGGAATCCACCTGCGTCTTTGTCGAGGACTACGGCACCTGCCTGAGCGCGCTGGATGACCCATGCGTCATCGAACTGGACTTGAAGGAGTACAAATACTGGAATCTTATTTACAGTAACCCCGACATATGA
Salmonella phage SPN19	14	75	28	YP_006990250.1	ATGGCGGGCTTATGGTTTTTCGTTGTGACGATGTGCGGCGCGGTTGGCGCTGATAATATGGCGGCGGATTGTCATGATTATGTGATTGACGCGGGGATCTCTTATGACGATTGCCGCGCCGCCGTGGCGGCTTATCCGGGCCGCATTGGCTTATATTCCGCGCGTTGTGACCGTGGCGAGGCGGTAGAAGGGGGCAACCATGAATAA
Salmonella phage SPN19	14	135	28	YP_006990261.1	ATGCAGCCGACTAATACCGCGTTGATGGTGAACAACGCCATGCACCCGAAAGGCCGCATCGACGTCGTCCCGGCGTTCCGCGCTATCGAGCGGATCTACAGCGTGACCATCCACGCCACACACACCGGGATCAAAGTGTCCTCGGCCACGAATCACCGCGTGACCTTCTATCAGTCTGGCGACCCGGCCATCGCGAAGCACGGCGAGGCTCGCGGCGCGGATGAATGCACGGCCATGCGCATGTACATCGTGAAGTTTCTGGATTGGGCCATGACGAATATGCCATGCCCGGAAGTGCAGAATGTCGTCGTGGAGGTGGCTGGTGGAAGGCATTGA
Salmonella phage SPN19	14	167	28	YP_006990272.1	ATGGGAGCCGTTAGACTGGAGACTATGACCATGAAAATTCCCGCAGGAGACGTTAAGCCGGGCGTACTCGCGACCATCTTCGGCGAGCAGTTCCGCCTTCGCTATATCACGTATCACAACGTCGGCAGCGTCACGCTGCGCTTCCAGCCGGGCGACGAACCGCTGTCACCGTTCACCGAGAATGACGTGCTGACCATGACCGTCCCGCGCACGTTCGAAGTCGAGGTCGATGCACCATGA
Salmonella phage SPN19	14	5	28	YP_006990263.1	ATGAAAATCAAGGGTTATGAGAAAGCCATTATCTTGCACCTCGGCGCGCTGTACGACGCGGCCAACGAAGGTAACGAGAAGGTCAAGCCGCTGCACCGCCTGATCCTGAACCTGCCGAACGTTGACGAAGAGGCCGTAACGGCTTTCGCGAAAGGAGCGTTTAGCGATGCACTCGAAAAGCATGAAGTGTCAGATCCGCCGGAGGCGTCTTACAAGACAATGGGCTTTGCAGCGTACGGCGAAGAGGTTGAAAGTAAATTCGCCCTCGCCATCCCCGGAACAAACGCCATCGTCTTCCAGATCGAGAAGCGCGAACGTGTGTTGCCCGGCGTCAGCGTACGAAATGAAGTCGTGAAGCGCATGGCAGCGTTGCGCGAGAAGGAGATCGACGGTTGGGAG…
Salmonella phage SPN19	14	62	28	YP_006990303.1	ATGCCAAAACGTAAAGTTCTCCAGACCGTCATCGTTTACCGCGACGGCGCGCGTATCAAACCGTCCATCGGCGAGATCTTCGATTTCAAACAAGCCGAACTGGACAGCATCAACAAAATCAACCCGGATGCCATCGGCCGCCCGGTGATGGAAGTTGACGTTGAAAATCAGGCTGCACAGGAAGCCGCAGCGCAGCAGGCGAAAGCTGACGCGTCCAAAAAAGACGAGAAGGCTGACGGTGCTAAGAAAAACGCCAAAGACGATAAAAAGTCTGGCGCGGAAGATGAAGTCTAA
Salmonella phage SPN19	14	73	28	YP_006990248.1	ATGGATAAGGCGCAACGCTTAACGGCTGCACGTATGGCGGCGGATCGGTATGCCGGGATCGCAAGGGCAAAAGGTTTTAAACGTCATGTTGATGGCGTGACTTTTACCCGGGCGGATGCGGATCTAACGTGGGATGACCGGGCGCGCGCTTTCCGTGTGACGCTGTACAAAATGGACGGGGCCGCACGTCTTGCCGTTGCCACTGTACGCGCGAATGCGATGCTTAACGTGCTGTTAAAATCTTTTATCTGA
Salmonella phage SPN19	14	156	28	YP_006990259.1	ATGAGCAAAGAACTAAGCCCGGCCGAACTGACTGGCGCAATGATGACGACCGAGCCGGATGTTGAACTGCCGTCACGCGTGCGCGTGTACAGCGTCGTGGGGAACCTCATTGCGCTGGAAGTCGGTGGCGTGTACACCCTGTCCCAAGAACTCCCGCTTGACCGTACGCTTTCGCAGGTACAGGACGAGGCCAATGCCCTCAAAGCGAAGATGCGGGCCAGCCTCAATTCCTCCATCCGGAACGCCATGAAACACCACGGCCAACGGTTTAGCATGGAATCCGCGCTGGTGACGTACCCGTCTGGCCGCATGTTCATTCAGGCCGTCGTAACCTGTACGGCCACCGACGTCGCGGATGACGACGAAGTTTAA
Salmonella phage SPN19	14	47	28	YP_006990260.1	ATGAAAACCACGCACCACCCTATTGAACTGAGTCCGGTACGCGACATCACCCGCACGGCCTTTATCTACAAGAAGCCCGGCCAGAAGGACGGCGAGATCTACATCGAGAAGGACAACGGCGACACCGAGATCGTTACCCCCCTGACCCGGGCCGACGCCATCGCCCTTATCGCCGGACTGCGGTCTGCCTTCGACATCCCGGACGAGAACGCGGAAAAGGTTGAACTACTACAGCGCCGCCTCGACCAGACCCAAGACCACATCGAAAGCATTTCGCTGGTCACTGCGGCCAACATCATGTTCGAGAATGGCCTGCGCACCGCCGTGCTGACGCCGTCCCGCCTGATCACCGGGCAGATGCCTGAACTGGAAATCGACGCGACTCGCCCGGACACCATC…
Salmonella phage SPN19	14	116	28	YP_006990299.1	ATGAACGATAACTACCAAAACAACTACGTGGTAGGTCGCGGAACGGTCTACTTTGACCGATTCCAAGACGGCACTAACCGTAAGACGGGTGAAATGTATTTCGGTAACACGCCGGAATTCACCATCAACACCGATTCCGAAACGCTGGATCACTACTCTTCCGATCACGGTATGCGCGTGATGGATGCGTCCGTCCTGCTGGAAGCGTCTCAGGGCGGTACCTTTACCTGTGACAACATCAACGCGGATAACCTCGCGCTGTGGTTCCTCGGTGAAGTATCGAACACCACGCAGACGCAGCAGACCGACGCGAAAGAAGTGTTCAACCCGATCATGCGTGGCCGTTACTATCAACTCGGCACCACTGACGATAACCCGACGGGTGTTCGCAGCGTGACT…
Salmonella phage SPN19	14	172	28	YP_006990275.1	ATGCTGACTATCACTGCCGATGAAATGTATAAAGCTGCTACCGATCACCACACCGCCGAAGCGATTGAAGTACGTGGCGAGGTAGAGCGTCTTATCCGCCGGGCCGCATCGGCCGGGCTGACCACCACTACGGTCGCGCTGTTACACAACGACCACCCGCTGTCCGATAAATCCCGCGCCATGCTGATTGGCTGGATCAAGGACGCCGGGTTCGAAATCTATTCCGACCCGGACGAGCCGCCATGCACCCTACAAATCTTATGGGGGAGGGCCGCAGCATGA
Salmonella phage SPN19	14	152	28	YP_006990269.1	ATGAGCCAGTACGTTGATGCGCTGAACGCGCTGAAAGGCATGGACGAGCACGAACCGAAGTTGATCGGCGACCAATGGCGCACGCCGGAATGGCTGTTCCAAGCGATTAACAAGCTGTACGGGCCAATCGTGCTCGACCTGTTCACCGACGGCCAGAACGCCAAATGCCAGCGATTCTTTACGGCCGAAGATAACGCGCTGCGGCAGGATTGGGCGAAGCGTCTGGCCGAGATCCACGCCAGCGACGGGTTCGACCAGAAGACCCGCGTTTGGGCCTACGCTAACCCACCGTACAGCCAGAAGCGCGCCGGGAAAGAACACCTGACCGGGATGACCCACATCATGCGCAAGGCTGACGAGGAACGGGCCAAAGGTGCAGGCACCATCTGGCTGACCAAG…
Salmonella phage SPN19	14	183	28	YP_006990268.1	ATGAGCGAGCAAAAAGTCACTTACATCACCGACGACAAAAGCCTGAAAGACATCCTCGTCATGGCTATCGAGCAGGAAGGCGGCATATCCCCAAATCATATCCTTTGCGTGGCGCATAAATACCTTCGCGAGAACTGCGGAACGCCGGAAGCGAACATCCAGTCAGTCGATGAAGTCGAAGTGGACGGCGACGCAATGCCCCGGGAGATCCGTATTAAGTGGACGCGGGTTAAACGTCCGTCCGCTGTTACGCCAACGGCCGCAGAAGTGACCGAGTGGGAACGCGAGCAGTGCCAGCAGATCCTGAGCACCATCCTCGAAACGGTACGCGCCAGCGCTAAATACGCGAAGATTGCAGGCACCACCAGCATCGAACTGGCCGGAAGCCTCGCCATGCAG…
Salmonella phage SPN19	14	150	28	YP_006990314.1	ATGGCCGAGAAATTAGTCCCTGCGAAAAAAGTCAAGAATGGCGTGCTGTACAAATCTGGTCACATCAAGATTTCTAACGTACGTGCTTCTTACCCGCACCTCGATAAGCCGTACGGCGGTGAAGACGGCGGCGAGCCGAAATACTCGCTGACGCTTTTGATGCCGAAAGACAGCCACGGCGAGATCGAGAAAATCATCCGTGAGCAGATCGAAGTCACCAAGAAGAACCACAAGACAGGCGCGCTGAAAGTCGCCCCGTCCATGTTGTTCATCAAAGACGGTGATACCGATTTTCCGGATAAGCCGGAATGCGAAGGGATGTGGGTTATCTCCGCACGCGAAAGCAAACGCCCGGATGTGTATAACATCGAGCGCGAAGAGTTGACTACCTCTTCCGAA…
Salmonella phage SPN19	14	46	28	YP_006990310.1	ATGACGAAGAGTAATGCGCCACTGGCAACCCGGAATCGCCGCTCTAATGCGCCGGACGCCGACACCGAAGCGATGATTTTTCAGGGCTGCAACATCACGCAACTGGCAAAGCTGTTCCGCATGGAGCGCCGGGACATCACGCCGAAAATCATGGATGTCCCGCCTGTCGGCGAGCGTGGCGGGTACCCGATCTACGCGGTTCACGAAGTGGCCCCGTACCTCGTTAAGCCGCTGTACGATGTCGAGACGTACCTGCGCCGCATGAATTTCAAGGATCTGCCGAAGGAGTTGTCGAAAGAGTTTTGGGCCGGGCAGCGCGCAAAGCAGGACTTCGACATCAAAGCGGGCAACCTGTGGGAAACCGAGAAGGTGATCGAGCACTTCGGCGAGGCGGTGAAG…
Salmonella phage SPN19	14	119	28	YP_006990302.1	ATGGCTTCTAACTTCGCCGCAATTAAAGCGAAGGCTCGCAGGGACGTACATGCGTCCCTGTCTGTCGCTGCTCGCTATGAGAATTATGCGCAGGATGTCATCGTAGACGACATTAGCGTCCGCTGGCACAACAAGATCGCCATCATGGGCGACTTGGAAAACGGTGGTTACGCTAACGTTATCGAGGGCATCGAGCGCATCATTTTTATGCGTGACGAGTTAAATGCAAAAGGGATCATGCTGTCCGAAGGCGATAGCATCATCATGACGGCCGAGGGGTACGAGAACGCCCGTTTGGTACTCAAAACGCAGGAACCTATCGTCGGGCCAGTGGAAATCGTCTGGCAGGTGGCGAGGGCCGACTGA
Salmonella phage SPN19	14	110	28	YP_006990287.1	ATGTTTAAATTCTGTGACGGGTACGACCACTACGCCGAAATTGGCGTGAAGGGTACCACCCTGCAAGGTTATCTGGAAGCCGCCGGGTACGTGGTGCGTAATGCCAGCGATACCACGTTTTCCGTTGTCGAGGGCCGCCGGACAGGTGCGCGTGCGCTGAAATTCACCGTGGCCGCCAGTTCGTCGGTCAACGCCTCACTGTCATGGGGCTTTACCACGACGGCGTCGCTGGTGGTATTCGGCTTCGCCATGAAAGCCGGGCTGTCCCGTATGCGTATCGCGCGTATCGAGAACATCGTGGACATCGAGTGGGACACCACTACCGGGAAAATCCGCGTAGGGGAAGAGTTGGGGGTCAACCCGCTGATCCTGAACGCATGGTACTACTTCGAAATCGAG…
Salmonella phage SPN19	14	20	28	YP_006990289.1	ATGGCAAGTTATTTTGATGGATATGAGCAGTTCCGGTCTACGGACAAGTCTAACCCGGGAACCTTTATGCGGCTCGCCGGGTACACGGTTCGCGGTGCAATCTCCGCAGGTCTTGGCCGCCTCCAGACGAGCATCGGCCTGTACACGCTGAACAGCGCCTACGAGCGCGATTGGACGTGGGGCGGTGATACCCTTACCATCGGCTTCGCGTGCAAGCAGCAGGCGCGTGGCGCGCTATTTGGGCTAAAGATCGGTGACGCCACTGGCCGCGATGTTCCGCATGTCGTTGTCTACACTGACCCGGTGTCGGCGCTCGTCACCATCCAGACCGGGCCAGACCAGTCGGAAGTCGGGTATGTCACGCCGATCCCGACGCGCTGGTATTACTATGAAGTCGTG…
Salmonella phage SPN19	14	120	28	YP_006990276.1	ATGACGGACATGCTCATGAACGCCACGCGCACCCGCGCCGTCATCAGCGAACTGGAGGCAGAAGGCTATCTGGTGGCCGTCAATGGTATCCATGACGAGATCTGGTTTGACATCATCCATCAGGTCGGGCCGCTGTCCGCAGCGGAACGCCAGTCCATTGAAGACCGACTTCTGGCCGCATACAGCGAAGACCTGAAAGAGTGGGCCGACCACCTGCTCGGTTCGTGGCGCGAGGCGCACCCGGGCATCGTACGCATTTGGGACGGCGCGCCTGTCCGTAATTTCAACGAAGAGGATAAATATAAAAAATGA
Salmonella phage SPN19	14	146	28	YP_006990249.1	ATGAATAAAGGCCAATACCGCGCCGCGCGTCGCCTGATACGTGATAACGGGATCTATGCGTTGCGATGGCTGGACGATGACACCGCGCCGATTATGGACGTGTTAGCAAGCCAGCCCGATGACCAGTTAGAGACAAGGGCGGCGATCGTGGCGTACAGCGCCCGCGCCGGGCTTCCCTGCAATGTGCGTAAAACGGCGTCGCTTGAACTTCTGACCCGTTACCAGATACGCAAGGCGGCGCACAATGGATAA
Salmonella phage SPN19	14	132	28	YP_006990311.1	TTGAGTAGAGCGCTCGCGTACTGCCTGCGGACGGTTAAACTGAACCGCAGCGACATGCACGACTATCAGGACGAAGGCGTCCAGTTCATCAAAGACCATCCGTACTGCGGCATGTTCGTAGACCTCGGCTTGGGTAAGACTGTCATGACCGGGACGGCCATGCTAGACCTGATCGCGGACGGCGAAATCAACAAAGTCCTCGTCGTCGCGCCGAAGCGCGTGGCCCGTACCGGGTGGCCGACGGAATTCGACGAGTGGGGGCATCTGTGCTTCTACAAGATGTCGGTCATCGCCGGAAACGCCAAAGAGCGCGCAGCGGCCGCGAGTAAGGACTGTCACTTCTACACGATCAGCGTGGATAACATCGCGTGGCTATGTGAGCACTTCAAGACGAAATGG…
Salmonella phage SPN19	14	168	28	YP_006990293.1	ATGTGGTGGGCGTTAGCTATGCTGGTGGCCTCGGTGCTGATCAACGCGGCCCTCGCGCCGAAGCCTGCATCGGCAAAACCAGCAACAATTCAGGACTTCGACATCCCGCAGGTGAAGGAAGGCACGCCGCAGTCCGTGGTATTCGGCGAGGTGTGGACAGCCGACTGGCAGGTATTGGGCTTCGGCAACTTCCGAACCAAAGCAGTTAAAGCGAAACAGGCGAAAAAATAA
Salmonella phage SPN19	12	27	13	YP_006990291.1	ATGGGAAGTAAAGCCAAGAAGATTACGGTTGGGTACAAATACTACATGGGCCTGTTTATGGGCCTTTTCCGTGGCCCGGTGAATGAGATTGTCGAGATCCGCGTGGGCGACCGTACCGCGTGGACAGGCTCAATCACTGGCAACACAACCATCCAGATTAACCGCGAAGACTTGTTCGGCGGCACGAAGGCGGAAGGCGGCATTGATGGCCCGCTAGAACTGTACATGGGCGCGCCGACGCAGACCGTCAGCCAGAAGTTAAAGAACATGCTCGGTGGCCGCCAGCCGGAATTCCGTGGTGTCGTTACCGCGTATTTCGACGGCCTGATCTGCGCCATGAACCCATACCCGAAGCAGTGGAAATTCAAGGCCCGCCGCTCTACGGCCGGGTGGACTGGC…
Salmonella phage SPN19	12	74	13	YP_006990266.1	ATGAAGACCCACGTAATGAAATTCGTACCGTTCAACCAAGCGTTGATCGGGAAAGAAGTGCTGTACGTGTTCCCCCTGCCATACGGGCCGCGCTGCCTTGTCCGCACCAACGGAACCGACATTGAAGTCGTTAACGCCGACACCACCGACAACCTGACGGGCTTCGTCCCGGATCTCGAAGACCACATCCGCCGCCTGTACTCGGCCATGTTCAGCGAGCCTAACCCGAAATACACGCGGAACGGCGAACAGGTAGTGTTCCCGTACATGGTGTTCGACGTCATCCTGCATGACCGTTCATCCACCAGCAACGACGACGGAAGCGCTGACGGCGTCAGGGCGGCGCTGGAAGATTGGGATGACATTGGCGTACCCATGAACGCTGAAAAGGCCGCCATG…
Salmonella phage SPN19	12	85	13	YP_006990318.1	ATGCGATTTCCGAAATGGGCTTTAAATGATGACCGGATGAAGGTCAAATTTCTAATGACACAAGCGGCGTTAGAGATTGACCCGAATGCCAGAATGGCGGACTTAGCGAAGGCTGCGAAGGTAAGCTACTCGACTCTTTTATGGGCGACGCAAAATAACGTATCGAGCGCCGTGGCCGAAAAAGTTTGTAGCGCGGTGCCGCTGACCGGAATCCGCCCCCACTGGCTGACTAACCCTTCTTGGATCAAAACTGACAGCGAAACAGGGGAAATCCTTGAATGA
Salmonella phage SPN19	12	12	13	YP_006990292.1	ATGAGCAGACACGACGAGCCGCAGGATCAGCCGCGCATCTTTATGCGCCATGCCCGGAAACTCGGGTATTGCAAAAACGGGTCGGAGCGCTTGGCCGAGCGCTTCGGAATCACCTTCGAACAATTCCTACGGGAAGGCTACCCGGTAGCGGAAGCCATGAAGTCCGCAAACCCGCTGCTGCGTAAAGCCGCAGCCGTGGCCCAACAAGAATGGGACGAGGCGCACGCACATGGGAAGTAA
Salmonella phage SPN19	12	106	13	YP_006990317.1	ATGTCTGGTATCTTCGAACAACTGCTGGCTGAACAACAAAAAACTAACACCCTGCTGGAAGGCGTTCTGGCAGCACTGAAAGGCGGCGCGGTGAACACTTCCGCTGACGCTGGTGGCGAAACGACTGAAAAAACCACCACCACTAAAAAAGGCGGCACCAGCAAGTCAACCAAAACCACCGAAACCAAAGCGACCAAGCCGAAACACACCAAAGACGAAGTAGTCGCGGCTGTCGTTGCGGTTAAAGACGCGTTCGGCGCGCCGGAAGCTAAGAAAATCACCGCTCACTTCGGCCTCGCGAAAGTCGCGGAAGCGAAGGAAGAACACTTCGACGAAATCGTTGAAATGTGTGAAGCCAAACTGGCTGAAAAAGACGAAGGCGGTAACGGCGAAGAAGAC…
Salmonella phage SPN19	12	170	13	YP_006990298.1	ATGTCATTAGCAGATTACGCACCAGAAATCGAAGAAATCACCATCCCGGCCAGACACGGTAAAAAGGCTGGCTCGTTTAACGTCCGTGGGCTTTCCTTCCACGACATTTCCAAAATCATCCGCGTCCACTACCACGACCTTGATGGCCTGTTCGACCTGTATCAGAAGACTGCCGGGGAAGACCTGACGGCCATCGCTACGGGGCGCTTCGCCGTGTCGCTGGTATCGGACGCGCCGGGGCTGGTGGCACATGTCATCGCGCTGGCCGCCGACGAAGAAGCCGAACTGGAAAAGGTACAGACGCTGCCGCTTCTGGTGCAGTTCGACGCCTTGAAAAAGATTGCTGGTCTGACGTTCTCGGACGTTGAAGAAGTAAAAAAGATGTTCGCTCAGGTAATG…
Salmonella phage SPN19	12	53	13	YP_006990257.1	ATGCAAACCATTAACACCAAATACCATAACGGGAAAATCGTTGCGACGTCGTGGAATGGCTGGACGCGTTCAGAATATGACGCGGCGTTATCCAGTGAGCAAAATCACCGCGCCGCCGCTGAAAAGCTAATCATTAAACTGAATAAAGGCCGCTCGATGGAATGGGGGATCGTGAATAGTGCGCCATCCGTGCCGGGCGTGCGTGGTAAAGATAACGGCTGGACGTTTATTATTGGTTATGTGCCAGAAGTCGCGCCCGCTCATATGTCAATCACTGTTAAGTTTTGCCCGGCGACAAATACAGGCCCGGCATACATGCGCGCTTATTCGTGGTTAGTGCCGCGCGGGATCAAGGTTAACTATTCGCCGCGCGTCGCCGACGGGTCAGATATTCAGGCA…
Salmonella phage SPN19	12	147	13	YP_006990277.1	ATGAAACGCGGATCATTATTCCAGCAGGAGGCCCGCCGACAGGCTTCGGTCATCCGCCAACGCGCGAAGTGGGATCTGTACCCGTTCGTCCGGCATATCGTTAAGCGGCTCCTGCGCGGCGACGAAGAAGTCGTACGCTCGATGTACGGCAAAGGGCTGACCGACGTTATGGCATCGTTCTACGGTATTACCCGTTCGCCCGGGCCACGTCGTATCCACGCCCGGTCTGGCCGTCCGTACCCGCTGCCATTCATCGTGCGCGAAGGCTCGCCGATACACATGGCCCCGGTATACCGCCAGTTGACTATCGATCCGTGGCTTCCGCCGAGGGAAGCGCTGGCCGCGAAGGGCATCAAGATAGAAAACTCGGACGACATCATCCATCTGCTGTCCGTAAAC…
Salmonella phage SPN19	12	23	13	YP_006990251.1	ATGACACATGATCAAATCGTTGCAATGGTTGGAAAATATAACATCAAGGCCGATCGCGCCGTATCTTACAACTTTGATAAATACGGTTCGACGCAAGTCGAGATCCGCGAGGTGGACGGCGGATCATTAATCTGGCGTGCATGGTCTTATGAATCCAACTTTGAAAACGTGTTAGAAAGCGCGCTTGATCATTCCGGCACACTGAAAACAGCCGACGAAATCGCAGAACAGGAAGCCGCCGCACGCGCTCAAAAGCTCCGCAATGATGCGATTTTCTTTGAGGTTCACGGCTTCGAAGATGATTTCATTCTTAACCTGTCCGACTTTACCCGCGCTGAAATCGAAGCGGAGATCATCGCGATGAATGCAGAATTAAACGCGGCAAGCGCCGACGCCGAC…
Salmonella phage SPN19	12	109	13	YP_006990296.1	ATGGCTAACAGTAAAGACGTCGAGCTACGAATCCGGGCGAGGGACTACAGCCAGAAGCCCCTAAAGGCTGTGACCAGTGCCATCGAGCAGATGGCGAAGGCGCAGGACGAACAGCGTAAAGCAGCCGAGCGCGGTGAAGTCTCGACGCGTGATCTGGAAGCCGCATACAAAAAGCTGGAAAGTGCCGGGAACCAACTGCTTAAACTCAACTCGCTGATCGAGGTGTTCAAACGGCAGAATCAGGCCATGACGGAGGCGACGGCCAAGACCGAAGGACTCCGCCAGAAACAGGCCGACCTCCAGAAGACCTACGATTCCACCGAGAAGGTTACGCAGAAACAGGAACGGGCGCTGGCCCGGGTAACACGTCAGGTTGAAGCCGCAACCCGCGCGGAAGCG…
Salmonella phage SPN19	12	77	13	YP_006990294.1	ATGTCTTACAACATTATCGAGACGTCCAACGACAACGGCAGGCCCGTATTTATGTACGAGTTTCGCCTGCTGGATAAATACTGGCGTTATACCTCCGCAGACGCTAAAGTAAGTGCGCTGGGGAGCATTTGGGAACCGATGGGAGTGTCCGACGACGGGATTAAACAAACGGGCGAGGCTAAGACGGATGCGCTAAATCTGACGCTGCCAAACTCGAATCCCGTCGTCGGCCTCTTCATCGGGACTCCCCCCGGCTCCCCCGTAACCCTGACTATCCGACGGATGCACCTTGACGATAACGACCCGGTGGTCTGTTATGTCGGCACCGTCGATAGCATCAATCAGGGCGAAAACCCTACCGTAGCAACTGTCACCTGTTCAACCCTGTCGGCCACGATG…
Salmonella phage SPN19	12	113	13	YP_006990312.1	ATGGCCGAGCCGATAATCAGAGAATCGAAGGTCGAAAAGCGCTGCTGCGAATATGCGCAGGGGCGCGGGTGGTGGGTGTCAAAATTCACCTCCCCCGGCAAAAAAGCCGTCCCGGATCGCGTGCTGATCCGTGGCGGCATTGTGCTTTTTATCGAATTCAAACGCCCCGGCGAAGAACCAACGGCGCAGCAGTATCACCGCCACAAGGAAATGCGTAAGGCCGGGGCTAACGTGACATGGGTGGACAATTTTGCAGACTTTAAAAACTACATTATCGCCTTTGAGTAG
Salmonella phage SPN19	12	80	13	YP_006990306.1	ATGCGCGAAAACCTGTGTGCAGCGTACGGCGTTGGCCGACCGTCTGCGGACAAGCCTTTCGCCTTCTCGAACGGCCTCGCCATCATCCCGATTCACGGCACCCTGATTAACCGCTATGGCGGGTATTACTACGGCTACGTGACGGGCTACAATTTTATCCGCAGTCAGCGTAATGCAGCGCTGGCCGACCCGGATGTCGAGGCTATCATCTACGACGTTAACTCGAACGGCGGGGAAGCAGCAGGCTGTTTCGAGCTGTCACAGGAAATGTTTGATACACGCGGCGAGAAACCTTCGCTGGCGGTTGTCGATTCAAACTGCTATTCTGCGGCATATGCGTTGGCGAGCGCAGCGGGTAAAATCGTTGTAACGCCGTCCGGCGGTGCCGGGAGCATCGGT…
Salmonella phage SPN19	7	68	1	YP_006990282.1	ATGCACCTCGGCCACATTTTTATCCGCGTTTGCCTGTTCCCGCAACGTGTCATTGTTCTGGTTATTAATCTGATCCTGTTTGCCCTTCGTGCGTCCTGCCCGCCAGACGCCGAAGAGGGCTACAACGAAAACGAGCGCCGCAAGGACGCCCGTCTTAATCCGGGCGAATAG
Salmonella phage SPN19	11	122	5	YP_006990270.1	ATGGTAGACGTACAGAAACAAAAGCACGCTGGCAAGCCATCCGCGCAGCGTTTCCGCAACGCAGTGATGAACGCGTTAAACCTCGACATGGACGACTTTGAAACGGACGACGACGCGACCGACTACGTGCTCGGCCTTCTCAATTCCATGAAGGACAATGAGATCGCCATCCCGAAAGCCGCCGACGCCGAGACGGTCATCATGCTGCGCCGCCCTAAACTGAGCGCGCCAACGGTTGAACAGGCCGAGAAGACGTTCGGCTACATGCTTGACCGTCTGGTGCAGTTCGAGCGCAAAAACCCGGGGCTGGAATTGGGATGGATGCAGCCGGACTGGCCGAAGCAATGTTCCGACGCCATTCGTCGTTGTCTCGAAGAGAATCAGTACATCGACGCGATG…
Salmonella phage SPN19	11	191	5	YP_006990309.1	ATGAAGTTTAAGAGCATCGGGCAGATTATCAGTTCGGTGGCCGAGCAGTTACGGCCGCCAATGCGCATGACGGTGGCCGACGCGGCCGCCAAGTATCGCTACGTCAACCAACCCGGCGCATACGTCGGGGATTGGCTTAACTCGACGACGCCGTACATGGTCGAGCCGATGAACATGATGAACAGCCGGGCGTACGACAAGATGGCCTTTGTCGGCCCGGCGCAGTCCGGTAAAACCGATGCGCTGATCCTGAATAGCATTGTCTATTCGGTGAAAGTTGACCCGATGGATCTGATGGTCTACTGCCCGACGTCAACGGCCGCGCGCGACTTCTCGATGCGACGAGTAGACCGTCTTCACCGCCATAGCCCGAAGGTGGGCGAAATGCTGATGAAGAAC…
Salmonella phage SPN19	11	50	5	YP_006990313.1	GTGACCGATTGCATTAATCTGGACTATGAATCCCGAAGCCGGGTGAACCTTAAAACGAACGGATTCGACCGATATTCGAACGACGAATCGACTAAAATTCTGATGGGCGCATGGTCTATCAATGGCGGAGCGGTGCAGCACATCGACCTTCACCGAGGGAAGAAGTTGCCCGGCGAACTGCGTGAAGCGCTGGAAGACCCGGCCGTCGAGAAGTGGGCCTTTAACGCGCAGTTCGAACGCGTAATGACCCGCCGGGTGCTCGGCATCAAGACGCCGTATAAATCGTGGCGCTGTACGATGGCGCTGGCGTACATGCTAGGCTTTGCGGGCGACCTTCTGGCCGTCGGCACGCAGATCGGCTTACCGGAAGAGAAACTGAAAGACCCGGAAGGCAAGCGC…
Salmonella phage SPN19	11	98	5	YP_006990307.1	ATGTTCCGCTGGACGCCTGCCATCATTTCACCAGACCAGCAGATCGCCCAAGACGGTACGCTGGCGCTTTCGCGTGCGCAGGACATCGTACAGAACGACGGCTACGCATTTGGCGCGGTGGCGATTCACCGTGACAGCGTCGTCGGCTCGCAGTACAAACTCAACTCGAAACCGAATTCGCTGGTGCTCGGCGCGCCGGAAGGTTGGGCGGATGAATTTCAGGAGGTAGTCGAGGCGCGCTTCAACATGGTGGCCGAGTCTCCTGAAAACTGGTTCGATGCCCGCCGGATGAACACGCTGACCGGGCTTGTCCGTCTGGCCGTTGGCGGCTTCATCATGACCGGGGAAGTTCTGGCGTCATGCGAGTGGATGAAGCCGAAGGGAACCCGTATGCAGCGC…
Salmonella phage SPN19	11	90	5	YP_006990267.1	ATGAGAATCGAAGCCACTGGCGGAAGCCACTTATCAGTCGTGCAGCATAGCGACCAATTCTATTGCCGGGACTGCCAGAAGACATGGGATGCGAATGACATCGGTCCACCGCCATGCACCGCGCCGGAGTCCGACGAGCCGAAGAAAACGATCTGGAAGCGCTGGCAAGGCGGCCCGGCCTGTCTCCAGAATCTGCCGAAAGACGAGCCGAAAGAAACGGTGACGACCACGCCTACCGGACGTCGCGTTTCGGCCAGCCCGGCTTTCGCCTATCCGTACGGCACCCCGGCCACCGGAGAACGTCTGGCCGTGCCACCAGTGCCGCCGGAATGGATCGAGCAGTACATGAGCGGCGTCGATAAGGTCGTGCCGTCCGTCGGCGCGTACGTGCTGTACACG…
Salmonella phage SPN19	9	107	2	YP_006990316.1	GTGACCAGCATTACTTTCACCAACGTATCTACTTCCGGCGGCGCAGTTCTCGCGCGTACGTGGGCGGAGTTTCGTTTTCAGATAGGTGATCGCGATGTGCTGTTCAGAGTTACTTCCCCTGTGTCGAAACACGAAGCGCCGCTGCTCGTAACCCACGCATCATCCGGGCTGCGAGTTTGCGACATCTGGTGGGACGACGTGGCGAAGACTCGCTTTAACGCAGGCCGCAATAATTACAGCGGGGCAGGCGCTAGGGCATTGGTAGCGACGATTGAGCGCGTCGGTCAACTCCGATTCCTCAATGCGATAAAGGCGTATCCGAATGAGTAG
Salmonella phage SPN19	9	7	2	YP_006990297.1	ATGTCCGAGGGACACCCGGCCGCCCGGCATTACCCGTTAGGATATTTGTGGTCAGAAACGAAAATCGCGAAGCGCCGGGTAAACGCGGGTTATGTCACCCAAAGTTTACTGATGCAGTCCTGTATCGGCGCTGTACTCAACGGCAAGAAAGGCGGGAAAGAGTATAAAAAACTAATCAAGGAATTATCTGATGGCTAA
Salmonella phage SPN19	3	88	1	YP_006990273.1	TTGGTCGCACGCGACATCGTGGAAAACTCGTTGAACAGCTACAAGCGCGTAGCCGGGCTTATCAACGACGGAAAACTGGCAGGGGCGCTGGATTGGGATGCGCTGGAAGACCGCACACGGGAGTTTAAGACGCGCGGTCACTGGAATTCACCGTCGGAGATCTTGGCGGCCAGCGCAGACCAGTACCACGAAGATTTATGGGAGGGGCAAAGCAGCCGGGTATTCGTTATCATCGAAAAAGAAGCGCTGGTCGGCGTACTGGAAAACCTGTGTCACAGATATGATGTGCCGCTGTTAGCGGCGCGCGGGTACCCGAGTGGCACGGTGCTGAGGGACTTTGCTCAACGCCATTTAATCCCCGCGCTACGGTGCGGAGTGTATTGCAAGATACTGCACCTC…
Salmonella phage SPN19	4	100	3	YP_006990255.1	ATGCGTACTATTTCACTTTATACCTTTAATGAACTGTCAGACGTCGCGAAAGCAAAAGCGATCGAAAATTACCGCCAATATAAGAGCGGCGATCAATTCGACTTTTCAGAATACAAAGAAAGCCTCCGTGAATTTTGTGATGATCTATGCGTCGAGGTGCGCGACTGGTCATACGGTCTAGGGGGTTGCGATGTTCGCTACGAAGTTAATCATAGTTCAGATGTGGAAGATTTATCCGGCGTACGTGCGTACAAATGGATCATTAATAATGTTAATGCGTTTAATATGCGTCGCCGCGTTTATCGTGAATACCGTGAAGTCAATAACCACGGTTTTAAACAAAAGGCGTCTTTCGTTAAATGGGTTAGCGGGGTGTTCAACGCGTCCGACGATTGCCCG…
Salmonella phage SPN19	4	165	3	YP_006990256.1	ATGTTAATGGCTATTATCTTGATCGGTTATTCAATAATTGCGGCTGTTATATATCACGACGCGCGGGCGGTATGGCGTCGCTGTAAGGTTGAGCGCCGTTATTCTTTCGGGCGCAAAACGTTTTATTTACGCGAGCGTAAAACAGGCCGTTTGATCGGCTGTTCAAATAATTTTTTCACTCTTCTGTTACAAGGGGCGTAA
Salmonella phage SPN19	4	8	3	YP_006990254.1	ATGGGTCATATGTATGGCGTTATCTTGTCAAATGGTACGCATTGCGACACGTCAACCACGGAAAAGGGCGCGAAAAATTACGCCACGCGCCACGGGTACAAGGAAGTAAGCCGCCGCCTGAATTGCGGCTATAGCGTCGAAATCGTAGCACATCGCGCCGGGTCGAAATGGATCGCCGGGCCTGCTAACCACTCAACCAAATAA
Salmonella phage SPN19	10	133	1	YP_006990285.1	GTGGCTGATGAAGACGTGGGTATCAGCGCGGCCAAGTTGGTCGGCGAAGCCTTACAATGGAATGGCGAGAAGCCCAAACTTACATACCTGTCCCGGTGCGTAGGCGAAGCGTTAGCCATTTCTGCGTTAAACATCGACGCGGCGAAAAACTTTGGGGAGGTTTTACAGTGGGACGGTAAATTACCTGTCCTCTTCCGCGCGGCCAAGTTGGTCGGAGAAGTGCTGGCCGTCGAAGCCATCGAGATCCGCGCGGCCAAGTTGGTCGGCGAAGTGCTGGTCAAAGAGCCGCAGTTTATGGCGGCCGAAATGATCTGCGAGGCACTCGGTCAGGCGGCCACGGAACGGCCACCGCTTTACGCAGATGCGGTGTATGAGTATGTCACGCAGCACGACGTCGTA…
Salmonella phage SPN19	8	187	2	YP_006990286.1	ATGCCTGTAGTTTGGCACTGCGGTTTTAATGGCATCATCAATAACACGATGAACATCGGTCAAGCGGGCCTGTTTATCAACACCAATGATACGACTTCGGTCAGCCATACGTTGTCCAATGATAACTTGATTAACAACATTTTCGGCAGGGGCAACGGCACGCAAAACGGCGGCTTACTCCCGTTGATCAACTATTACGGTCGCAAATGGTCATCGCGCGCTGGATATGGGTCATCCTATGTCTTCGGGCGCGTTAAGCCGTCATTCTTTGATAATTCCGTGCCGTGTCTTAGCTCTGAACTATCGCAACCCGCAAACCAATCGGACTGGTTTGGTGGGTGGCAGTTCCGTATTGATTTGTGCTGGCCGTCGGCGGAACGCCTGACGACGTCATGGCGT…
Salmonella phage SPN19	8	34	2	YP_006990258.1	ATGGAAAAGGTATACAACGCGATCAAGGGTCAGACGTTGCAACATTGGTTATCAATCGTTATTAAGCGCGACGAAAGCGGCACGGCAACGGTTGAACTGCATAGCACGATCCACGTTAACCGGGTGAGCACGCTTTCTTTTTCATGGGGGAAGGAATTCACCGACGCCGATATTTTGAATGATGCCGATTTATTACGCGTCATTTATCAGAAGTATGGACGCGAAATTTTCACCGCTGATTTTACACGTAACATCTAA
Salmonella phage 118970_sal1	2	162	1	YP_009323534.1	ATGACCGAGAAAAAGAGAAGCACTACACAACGGGCGAAGAAAGCGGCAAAGACCGCCGACGTCGCTACGTTGGACGCCACGCCGCAGAATCCTTCGGCACTCGGTGGCGGCTTAGAGGGGGCTGAACGGAACACGCGTGAAATGTTCCGCTGGACGCCTGCCATCATTTCACCAGACCAGCAGATCGCCCAAGACGGTACGCTGGCGCTTTCGCGTGCGCAGGACATCGTACAGAACGACGGCTACGCATTTGGCGCGGTGGCGATTCACCGTGACAGCGCGTCGGCTCGCAGTACAAACTCAACTCGAAACCCAATTCGCTGGTGCTCGGCGCGCCGGAAGGTTGGGCGGATGAATTTCAGGAAGTAG
Salmonella phage 118970_sal1	13	54	13	YP_009323585.1	ATGAAACTGAATATCACCGCGCCGGGCCTGTTCTTTAATCGTAGCGGCGACCGCGTCACCGTGGATCAAATCGTTTTAGAAAATAGCGCCGGGGCCGTCGTGTCATTCCCGGTTAAGGGCCGGATCTGGAAAATGTACCGGGGCGCATATCGTCCGCGTGAGTTTAAGATCTGGACGGCATCGGGCAAGTTTTACGCGGGCGAACAATCCCGATCGCCGTGGGATATTGTCGGCGAGGTTGTCGCGGACGATGTGCGCCCGGTCTACTGGCAAGATCTGACCGATGACCAGAAAACAGCGGCGGCGGAAAAATATCACAACGGTGAAGGCACGCCGGATGATTATTTTACCTATACGCCGGATCAATTCATTGTAATTAATGGTGACGTGTACGATCTG…
Salmonella phage 118970_sal1	13	96	13	YP_009323558.1	ATGGCTAAACAGAAGCCGCGTGGGATTCGCAATAACAACCCCGGCAACATCGAATGGGGGTCGCCGTGGCAAGGGCTGATCCCGCGTAACGAGGCGACGGACAGCCGCTTCGCACAGTTCAAAGACCCGGCATCTGGCATCCGCGCCATTGCCGTCACCCTGACCACCTACTACGACAAGCGCAAAGCGAACGACGGCAGCAAAATCGACTCGGTGCGCGAAGTGATCGAGCGGTGGGCACCTGCCGTCGAGAACAACGTGTCTGCCTATGCGAAACAGGTGGCCGCCGTTCTGGACGTTAACCCGAACAGCGAAACCCTGAACCTCCATGACTACGACACCATGCGCGGTCTGGTGGAAGGCATCATCCGCCACGAAAACGGGAATCCGGAATCGTTC…
Salmonella phage 118970_sal1	13	70	13	YP_009323537.1	ATGAATCTTTTGACTATGATGGCCGCCACCAGCCTGCCTAACTATCTGGCTGGAAACGGCGACCTCGGCTCTTGGGAGCCAACCCAAATCTTCGCAGGTGAAGCGGATATTGTGACCGAAGGCGGTGCCGCTGGCGCTGACATCGAGATCTATCAGGTTATCGCGAAGAACGCCGCTGGCGCTATGGTGCCACATGACCCGACCGCGACCACTGGCACGTCTCCGGACGAAGTACCAGCACCGCAGTCTGTGGCTATCGGTATCGCAGCGCAGCCCGCGAAGTCCGGCCAGAACGTGCCGTACTACATCGGTGGTGTATTCAACCACGCTGCCCTCGGTTGGCACGCGTCGCTTGATACGCTGGCAAAACGTCAGGCGTCTTCGACCGTACTAACATCC…
Salmonella phage 118970_sal1	13	130	13	YP_009323546.1	TTGAGCGGACTGCGCCCCGCGCGCGAGCAGTATAACCAAGCAATCGCGGACGCCCTCGGAGGGGCGTACCAGCTTTACGTTCAGGATGTCTTCGGCCAAGCCGCAGGCAACCAGACGTACTACATGGCGAAGTGGATGAAGTTGAAGGCCGGGTCGTACACGGCGGTCATGTATGTCGATGACTCCGGCACCCTGTCTATCGATCACGCCGTCGTCGCGACTGCGGCCATCGGCACCAACCCGAACAGCGGCGAATTCACCGTCGCGGCCGACGGCGTGTACCGCTTCGATTGCATCTACACCAACGTCCCGGCAGACTCCCCGGCGTACATGGCCTACCAGTTAATCCTTGACGGCCAGACCGTCGAGGTTAGCCGGGCCAACGATTTCATCGCCGAC…
Salmonella phage 118970_sal1	13	127	13	YP_009323522.1	ATGAACTACTGGCAAGAGTACGGCGAAACGCTTTGGGGGAATGGGTACACCATCGTACCTATCTACGCCCCGGACGCCGATAAGAAGGGTGCGGGCAAACGCCCTATCGGTGAAGATTGGGAACGAACAATCAATGATAAGGAGCAGATCCAGCGTTGGGCGAAACGCTATACGAATAACGGCATCGGGATTCTGACCAAATACACCCCGGCGGTTGACATCGACGTTTACGATGAAGACGCCGTGGCGCACATGGCAGACTGGATCGCCGAGAACGTCGGTGCAGCGCCATGTCGTATCGGCCGGGAGCCGAAGAAACTCTACCTGTACCGAACCGAAAACCCGTTCGCCAAAGTTAAGTCCGGCGTGTGGGAAGATGACTTCGGCCAGCGCCATGCA…
Salmonella phage 118970_sal1	13	95	13	YP_009323586.1	ATGAATAAAACCGGATTTTCGGGGAACGCCGCAAGGGCCGCGATCAAGTTTACCGCGTGCGGCGCGATCGTGGCGTTTATCGGGGCGGCGGTTATTTTCGGCGACAACGTCGGGCCGTATAAAGTGTTTTTGTATACCGTCGCCGGGGGCGTATGTGTGCGCCTGATTTGGCCGACTCAAGACGAGGGCGACGCGCTTTTAAAACGGGATGACGGGCCGTAA
Salmonella phage 118970_sal1	13	0	13	YP_009323575.1	ATGGCCGCGACTACCGACAAAAGCGTGCGTGAAACTCACGAAAAACTTCTGCTCGGGATGAAGGACGGCGAGTCGTTCTTTATCGAGGGTGTGAAGCCGCAGGATCTTGGTTATCTGCGTCGCATGGGCTATCGGCTTAACATCCGCCTGTCCATCCGGTTTACGCTGCAAGACCAGATCTACGGGAAGATGGGTACCCGCGTTTACCGGGATAGTGCGGACAAAAAGGAGTAA
Salmonella phage 118970_sal1	13	37	13	YP_009323568.1	ATGAAGAAGATCGCTGCGCTAACGCTGTTTGTATTGATTATCTGCGGTGTGCTGTTTGTCATTGGCCGTGTGGGCGCGGCGATCGGGTGTAACGACGTCAGCGTCCAGACCGAACTACCAACCAAATACAGCCCGTTAAGCGGCTGCTACATCAAACGAGACGGCCAATGGGAGCCGTTAGACTGGAGACTATGA
Salmonella phage 118970_sal1	13	157	13	YP_009323578.1	GTGGAAAGCATTGAATACGTCCGTGTGCAATATCAGGAATTGCGCAAAATCCGTTTAGACCAGATCCCCTGCAAACTGGCGGCCCTTGAAACGTTCTTCAAGGACTTGGAAGACGAGGTCGTGAAGCACAATACCATGATGCTCGACATCGCCACGTTAAATAATGACGAGGCCGCATACACCACGATCAGCGATCAGTACGCTGAGTCAATGGCGTGCTTACGGGCGGCCAAAGAATCACTTCGCGCCGCGCTGTTCCACGCTGCGCAGTCGATGTACCACGGAGCACCAGCCAATTTAATCAACGTAGGAGCCATAGAGCATGAAAATCAAGGGTTATGA
Salmonella phage 118970_sal1	13	61	13	YP_009323533.1	ATGACACCAGAAGAATGCCGCGCGCAATATCGCCTCATGCTCAAAGAAGCGATGGATGCGTACCACCAATTAAACCTCGGCGGCTCGGTGCGCGTCGTGGTGGATCAGAACAGTGAACGCGTGGAATATACCGCAGCGAACCGACAAAGCCTATGGGCCTACATCGTTCGACTGCAAAACGCGATTAATTCGGACAACCCTTGCGCGGCCTTCATGGGCCTACCAAGTTCACCAGCAGGATTCTTATTCCCATGA
Salmonella phage 118970_sal1	13	112	13	YP_009323526.1	ATGAGTAGTAAGTCACTGTTAGTCCGTATCATGCAGGAATTCGGCGGTGGCGGCCACTCAATCTTCGCGCCTTCTGCGTCAGCGCGTTGGATAGCATGTTCTGGAAGCCTGATAGCCGGGCTTTTTGAGCATGACGAAACCATCTACGAGGCGGCGGAAGGCACGGTGGCCCACGGAATCGCCGAACAATGGCTGCGAACGGATGTCCGGCCAACCCATTTAATCGGTACGGTCGAGACGATCACGGAAGGCGGTGTCAGCCATGACATCCCGATTACGCGGTCAATGCTCGACTCGGTTCAGGAGTACGTGGACTGGTGCCGATTTGAAGAGGGTGAAATGTTCACGGAAATCCGGGTCTGGTTTACCGACCTGATGCCGCGAGCGAACCCGGATGAA…
Salmonella phage 118970_sal1	13	49	13	YP_009323538.1	ATGGCTGGACTTTACACTACTTACCAACTGCTCGAAGTACAGCGCAAGCTGAAAACGCTGCCTGCGTTCTTCCTGCAATGGTTCCCGCGCCAGATTAACTTTCAGGAAGACATGATTGCCTTCGATAAAGTTATTCAGGACGTAACCCGCGTTGCGCCGTTCGTTGCACCTAACGTACAGGGCCGCGTGATCAAAGAAAGCGGCTACAACACGAAGACTTTTAAACCAGCCTACGTGAAGCCGAAACACGTCATCGACCCTAACATGATCATCCCGCGTCAGCCGGGTGAAGCGTTGGGTACTGGTACCCTGTCTATCGCGCAGCGCCGCGACCGTGTCATCGCATATCTGCTGATGAAACACCGCGCCATGCACGAAAATACGTGGGAATGGATGGCG…
Salmonella phage 118970_sal1	13	9	13	YP_009323553.1	ATGCTGAAATTTATGGACGGATTTGACCAACTACGCGGCTGGACAGACGTTATCGACGGGCTGACCAAGTGCGGGTATACCGTTGCAGGTACGCCCACGCTGGAGGAAGGGCGCGTGGCTACGCAGATGGCGGTGTCACTGCCGGATGCGGCCAGCCTGAAACGCGTGTTCACCTCCGGGGCCACGAAGGTCGTGTTTGGCTTTGCCTTCCGTGCGATCGGGAAACGTCACACCCTCGTCACCATCAAAGATGTCGCGACGGTTACGTGGAACGAGACGGACGGGAAAATCTCGGCGGCGGGCGGTACCGGAACGGCGGTGCTGCTGCTGGACTTGTGGTACTACATCGAAGTGGTGCTGGACAAGACCACCAGCACGATCGAGGTGTACGTGAACAAC…
Salmonella phage 118970_sal1	3	88	2	YP_009323566.1	ATGAAACAGGAATACATCGAGAAGCGATTTTCAGCAGAAAGCTGTTCGCTCCTGACTGTTATCGACGAAATTGTCGAAGAGTATCAGGCCGACGGCTACATGCTTACCACGCGTCAGGTGTATTACCAGTTGGTCGCACGCGACATCGTGGAAAACTCGTTGAACAGCTACAAGCGCGTGGCCGGGCTAATCAACGATGGGAAACTGGCCGGGGCGTTGGATTGGGATGCGCTGGAAGACCGCACGCGGGAGTTTAAGACGCGCGGCCATTGGAATTCACCGTCGGAGATCTTGGCGGCCAGCGCAGACCAGTACCACGAAGACCTATGGGAAGGGCAGAGCAGCCGGGTATTCGTGATCATCGAAAAAGAAGCGCTGGTCGGCGTGCTGGAAAGCCTG…
Salmonella phage 118970_sal1	3	30	2	YP_009323521.1	ATGCACCACCTTAATCCTAACATCCCGCCTAAACAGCGTGCCATTTATGCCAAATACTCGTTACGCCGGACGTTAATTGATACGTTCTTGCGTGCGATTGCCGAATCGGGTTTAACGCAAGCAGAAGCGGCCGAAAAATGCGGAGTTTCGCAATCCTATATCAGCACTTTTTACCGTAAAAAAGACGTCTCAATCTCCACGGATAAAATACTTCACATGATCGTTTGCTTAGGTAAATCGGTGACGTTCCGGGTGGGGGATAGCGATGACGAAAACTGGTGTAAATTGCTGAATTATTCAGACGCCGAAAATGATGAAGTGTGA
Salmonella phage 118970_sal1	12	27	13	YP_009323550.1	ATGGGAAGTAAAGCCAAGAAGATTACGGTTGGGTACAAATACTACATGGGCCTGTTTATGGGCCTTTTCCGTGGCCCGGTGAATGAGATTGTCGAGATCCGCGTGGGCGACCGTACCGCGTGGACAGGCTCGATCACTGGCAACACAACCATCCAGATCAACAAAGAAGACCTGTTCGGCGGCACGAAGGCGGAAGGCGGCATTGACGGCCCGCTCGAAGTTTACATGGGTGCGCCGACGCAGACCGTCAGCCAGAAGTTAAAGAACATGCTCGGTGGCCGTCAGCCGGAATTCCGTGGCGTCGTTACCGCATACTTCGACGGTCTTATCTGCGCCATGAACCCGTACCCGAAGCAGTGGAAATTCAAGGCCCGCCGCTCTACGGCCGGGTGGACTGGC…
Salmonella phage 118970_sal1	12	74	13	YP_009323573.1	ATGAAGACCCACGTAATGAAATTCGTACCTTTCAACCAAGCGTTGATCGGGAAAGAAGTGCTGTACGTGTTCCCCTTGCCATACGGGCCGCGCTGCCTGATCCGCACCAACGGAACCGACCTTGAAGTCGTTAACGCCGACACCACCGAAAACCTGACGGGCTTCGTCCCGGATCTCGAAGACCACATCCGCCGCCTGTACTTGGCAATGTTCAGCGAGCCTAACCCGAAATACACGCGGAACGGCGAACAGGTCGTGTTCCCGTTCATGGTGTTCGACGTCATCCTGCATGACCGTTCATCCACCAGCAACGACGACGGCAGCGCTGACGGCGTCAGGGCCGCGCTGGAAGATTGGGACGACATTGGCGTACCCATGAACGCAGAAAAGGCCGCCATG…
Salmonella phage 118970_sal1	12	85	13	YP_009323523.1	ATGCGGGTCAAATTTCTTATGATGCAAGCGGCTTTGGAGGTAGACCCGAACGCCAGAATGGCCGAACTGGCGAAGGCAGCGAAGATCAGTTACCCGACATTGTTATGGGCCGTGCAGAACAACGTAACGAGCAGCGTGGCCGAAAAAGTTTGCAAAGCTGTCCCTCACTGCGGCATCCGTCCGCATTGGCTGACTAACCCTTCATGGATCAAAACGGACAGCGAAACAGGGGAAATCCTTGAATGA
Salmonella phage 118970_sal1	12	12	13	YP_009323549.1	ATGAGCAGACACGACGAGCCGCAGGATCAACCGCGCATCTTTATGCGCCATGCCCGGAAACTCGGGTATTGCAAAAACGGGTCGGAGCGCTTGGCCGAGCGCTTCGGTATCACCTTCGAACAATTCCTACGGGAAGGCTACCCGGTAGCGGAAGCCGAGAAGTCCGCAAACCCGCTGCTGCGTAAAGCCGCAGCCGTGGCCCAACAAGAATGGGACGAGGCGCACGCACATGGGAAGTAA
Salmonella phage 118970_sal1	12	106	13	YP_009323524.1	ATGTCTGGTATCTTCGAACAACTGCTGGCTGAACAACAAAAAACCAACACCCTGCTGGAAGGCGTTCTGGCAGCACTGAAAGGCGGCGCGGTGAACACTTCCGCTGACGCTGGTGGCGAAACCACTGAAAAAACCACCACTACCACCAAAGGCGGTGCTAAGGGCGGCGCGAAAGGCGGTGCAGGTAAAACCGAAACTAAAGCTGTCAAGCCGAAACACACCAAAGACGAAGTAGTCGCGGCTGTCGTTGCGGTTAAAGACGCGTTCGGCGCGCCGGAAGCCAAGAAAATCACCGCTCACTTCGGCCTCGCCAAAGTCGCGGAAGCGAAGGAAGAACACTTCGACGAAATCGTCGAAATGTGCGAAGCCAAACTGGCTGAAAAAGATGAAGGCGGTAAC…
Salmonella phage 118970_sal1	12	13	13	YP_009323588.1	ATGGATATTAACGGGATCACGGTGGCAAGCGTCGAGCGTTTCAACAAATATGCGGAATGGTTAGCGCGTCAAATGGTGGCGGGCGTGCCGTTGGCGTCGCACGCTTGCCCGCATTGCGGATCAACGTTGCACGTTATCGCAAACGGTGACAAGGGCGATCAATGGGATTCTACTTGCGCTTGTCCGGTGTGCGCTAAAATGTTTCACCGCTCAATTTTGCACGGCGAAGGCGCGCCCGCGATTAACATCATTAAACTGGATCGGGGGTGGTAA
Salmonella phage 118970_sal1	12	53	13	YP_009323583.1	ATGCAAACTATCATCACTAAATATTCTAACGGTTCAATTATGGCTAAATGCTGGAATGGCTGGACGCGTTCACAGTATGACGCGGAATTAAACAGCGAACAAAATCACCGCGCGGCCGCTGAAAAGTTGATCGCTAAACTCAACGCGAATAAATCAGTTAGTTGGGGGATTGTTGCTAGTGCGCCATCCGTGCCGGGCGTGCGTGGTACGGATAACGGCTGGACGTTTATGATCGGTTATATTCCGGAGGTCGCGCCGCTGTTAATGTCAATCACCGTTAAATTTTGCCCGGCGACAAATAGCGGCCCGGCGTTTATGCGCGCTTATTCGTGGTTAGTTCCACGCGGGATCAAGGTTAGCTATTCGCCGCGCGTCGCCGACGGGTCAGACATTCAAGGC…
Salmonella phage 118970_sal1	12	147	13	YP_009323562.1	ATGAAACGCGGATCATTATTCCAGCAGGAGGCCCGCCGACAGGCTTCGGTCATCCGCCAACGCGCGAAGTGGGATCTGTACCCGTTCGTCCGGCATATCGTTAAGCGGCTCCTGCGCGGCGACGAAGAAGTCATACGCTCGATGTACGGGAAAGGGCTGACCGACGTTATGGCATCGTTCTACGGTATTACCCGTTCGCCCGGGCCACGCCGTATCCACGCCCGGTCTGGCCGTCCGTACCCGCTGCCGTTCATCGTGCGCGAAGGCTCGCCGATACACATGGCCCCGGTATACCGCCAGTTAACTATCGATCCGTGGCTTCCGCCGAGGGATGCGCTGGCCGCGAAGGGCATCAAGATAGAAAACTCGGACGAAATCATCAGCCTACTGTCCAAAAAC…
Salmonella phage 118970_sal1	12	23	13	YP_009323587.1	ATGACACACGATCAAATCGTTGCAATGGTTGGAAAATATAACATCAAGTCAGATCGCGCCGTGTCTTACAACTTTGATAAATACGGTTCGACGCAAGTCGAGATCCGCGAGGTGGACGGCGGATCATTAATCTGGCGTGCGTGGTCTTATGAAAGCAATTTTGAAAACGTGTTAGAAAGCGCGCTCGATCATTCCGGTGTGCTGAAAACCGCCGACGAAATCGCAGAACAGGAAGCCGCCGCACGCGCTCAAAAGCTCCGCAATGATGCAATGTTTTTTGAGGTTCACGGATTCGAAGATGATTTCATTTTGAACCTGTCGGACTTTACCCGCGAAGAAATAGAAGCGGAGATCATCGCGATGAATGCAGAATTAAACGCGGCAAGCGCCGACGCCGAC…
Salmonella phage 118970_sal1	12	109	13	YP_009323545.1	GTGACCAGCGCTATCGAGCAGATGGCAAAGGCGCAGGACGAACAGCGTAAAGCAGCCGAGCGCGGTGAAATCTCGACGCGTGATCTGGAAGCCGCATACAAAAAGCTGGAAAGTGCCGGGAGCCAACTGCTCAAACTCAACTCGCTGATCGAGGTGTTCAAACGGCAGAATCAGGCCATGACGGAGGCGACGGCCAAGACCGAAGGACTCCGCCAGAAACAGGCCGATCTCCAGAAGACCTACGATTCCACCGAGAAGGTTACGCAGAAACAGGAACGGGCGCTGGCCCGGGTGACACGTCAGGTCGAAGCCGCAACCCGCGCGGAAGCGAATCAGGCCGAGCGTGTCAACCGGGCGACCCGCGACCTCGAACGATACGGGATCGAGACGTCGAAAGTT…
Salmonella phage 118970_sal1	12	77	13	YP_009323547.1	ATGTACGAGTTTCGCCTGCTGGATAAATACTGGCGTTATACCTCCGCAGACGCTAAAGTAAGTGCGCTGGGGAGCATTTGGGAACCGATGGGAGTGTCCGACGACGGGATTAAACAAACGGGCGAGGCTAAGACGGATGCGCTAAATCTGACGCTGCCAAACTCGAATCCTGTAGTCGGCCTCTTCATCGGGACTCCCCCCGGCTCCCCCGTAACCCTCACTATCCGACGTATGCACCTTGACGATAACGACCCGGTGGTCTGTTATGTCGGCACCGTCGATAGCATCAATCAGGGTGAAAACCCTACCGTAGCAACTGTCACCTGTTCCACCCTGTCGGCCACGATGGACAGAAATGGTCTGCGCCTGTCGTGGAGCCGGGGCTGTCCGCACGCGCTG…
Salmonella phage 118970_sal1	12	80	13	YP_009323536.1	ATGAACGGCCAGCCGATCGCCATTCGCGAGAATGACCCGACGCTGCTGACTAACATGCAACAAATGATGTCCTGTGACGACGAAGATTTTCAGGAGCGCGCTGAACAGCAGATGCGCGAAAACCTGTGTGCAGCGTATGGAGTTGGCCGACCATCTGCGGACAAACCCTTCGCCTTTTCGAACGGCCTCGCCATCATCCCGATCCACGGCACCCTGATTAACCGTTATGGCGGGTATTACTACGGCTACGTGACGGGCTACAATTTTATCCGCAGTCAGCGTAACGCAGCGCTGGCCGACCCGGATGTAGAGGCGATTATCTACGACGTCAACTCGAACGGCGGGGAAGCCGCAGGTTGTTTCGAGTTGTCTCAGGAAATGTTTGATACACGCGGCGAG…
Salmonella phage 118970_sal1	12	113	13	YP_009323529.1	ATGGCCGAGCCGATAATCAGAGAATCGAAGGTCGAAAAGCGCTGCTGCGAATACGCGCAGGGGCGCGGGTGGTGGGTGTCAAAATTCACCTCCCCCGGCAAAAAAGCCGTCCCGGATCGCGTGCTGATCCGTGGCGGCGTTGTGCTTTTTATCGAATTCAAACGCCCCGGCGAAGAACCAACGGCGCAGCAGTATCACCGCCACAAGGAAATGCGTAAGGCCGGGGCTAACGTGACATGGGTGGACAATTTTGCAGACTTTAAAAACTACATTATCGCCTTTGAGTAG
Salmonella phage 118970_sal1	8	187	1	YP_009323555.1	ATGCCTGTAGTATGGCACTGCGGTTTTAACGGCATCATCAATAACACGATGAATCAGGGTCAATCCAACTTATTCCTCAATACGAACATGACGGGTACCGCGTCGTATGCGCTCTCCCCGGATAACCTGATTAACAATGTTTTTGGACGAGGGGCGAACGCCGACCAGAACGGCGGGGCGTTACCTTTGATCCAATACTACGGCCGAAAATGGTCGCCAACGGCGGGCTACGGTAACTCATATGTGTTTGGCCGCGTGAAACCATCGTATTTCGATAACTCCGTGCCATGTCTCAGTTCAGAACTGTCTCAACCGACTAACCAATCTGACTGGTACGGGGGGTGGAGTTTACGGGTGGATACGCTATTCCCCACGGACTATCAGACTGCAAGTTGGAGG…
Salmonella phage 118970_sal1	11	122	5	YP_009323569.1	ATGGTAGACGCATCAAAACAAAAGCACGCTGGCAAGCCATCCGCGCAGCGCTTCCGCAACTCAGTGATGAACGCACTGAACCTCGACATGGACGACTTTGAAACGGACGACGACGCGACCGACCACGTTCTCGAACTTATCAATTCCATGACGGACAGTCAGATCGCCATTCCGAAAGCCGCCGGAGACGAGACGGTCATCGTGCTCCGCCGTCCTAAGTTGAGTGCGCCAACGGTTGAACAGGCTGAGAAGACATTCGGCTACATGCTTGACCGTCTGGTGCAGTTCGAGCGCAAAAACCCGGGACTGGAATTGGGATGGATGCAGCCGGACTGGCCGAAGCAATGTTCCGACGCCATCCGCCGCTGTCTCGAAGAGAATCAGTACATAGATGCGATG…
Salmonella phage 118970_sal1	11	191	5	YP_009323532.1	ATGAAGTTTAAGAGCATCGGGCAGATTATCAGTTCGGTGGCCGAGCAGTTACGGCCGCCAATGCGCATGACGGTGGCCGACGCGGCCGCCAAGTATCGCTACGTCAACCAACCCGGCGCATACGTCGGGGATTGGCTTAACTCGACGACGCCGTACATGGTCGAGCCGATGAACATGATGAACAGCCGGGCGTACGACAAGATGGCGTTTGTCGGCCCGGCGCAGTCCGGTAAAACCGATGCGCTGATCCTGAATAGCATTGTCTATTCGGTGAAAGTTGACCCGATGGATCTGATGGTCTACTGCCCGACGTCAACGGCCGCGCGCGACTTCTCGATGCGACGTGTAGACCGTCTTCACCGCCATAGCCCGAAGGTGGGCGAAATGCTGATGAAGAAC…
Salmonella phage 118970_sal1	11	50	5	YP_009323528.1	GTGACCGATTGCATTAATCTGGACTATGAATCCCGAAGCCGGGTGAACCTTAAAACGAACGGATTCGACCGATATTCGAACGACGAATCGACTAAAATTCTGATGGGCGCATGGTCTATCAATGGCGGAGCGGTGCAGCACATCGACCTTCACCGAGGGAAGAAGTTGCCCGGCGAACTGCGTGAAGCGCTGGAAGACCCGGCCGTCGAGAAGTGGGCCTTTAACGCGCAGTTCGAACGCGTAATGACCCGCCGGGTGCTCGGCATCAAGACGCCGTATAAATCGTGGCGCTGTACGATGGCGCTGGCGTACATGCTCGGCTTTGCTGGCGACCTTCTGGCCGTCGGCACGCAGATCGGCTTGCCGGAAGAGAAACTGAAAGACCCGGAAGGCAAGCGC…
Salmonella phage 118970_sal1	11	98	5	YP_009323535.1	ATGGTGGCCGAGTCTCCTGAAAACTGGTTCGATGCCCGCCGGATGAACACGCTGACCGGGCTTGTCCGTCTGGCCGTTGGCGGCTTCATCATGACCGGGGAAGTTCTGGCGTCATGCGAGTGGATGAAGCCGAAGGGAACCCGTATGCAGCGCCGTCCGTTCGGCACCGCGATCCAGATGATTTCGCCGTACCGTCTGTCCAACCCGGACAACATCATGGACGACAAATATCTGCGCTCCGGCGTCAAACTGGATGAAATGGGCGCTCCGATCGGCTACTGGCTGCGTAAAGCGTTCCCGGGCGACCCGACTGACCTCGAACAATGGCGATGGGAATACCAGCCCGCTCGCTTCGATTGGGGCCGACGTCGGATGATCCACATCATCGAAGCGCTGCTG…
Salmonella phage 118970_sal1	11	90	5	YP_009323572.1	ATGAGAATCGAAGCCACTGGCGGAAGCCACTTATCAGTCGTGCAGCATAGTGACCAATTCTATTGCCGGGACTGTCAGAAGACATGGGATGCGAATGACATCGACCCACCACCATGCACCGCGCCGGAGTCCGACGAGCCGAAGAAAACGGTCTGGAAGCGCTGGCAAGGCGGCCCGGCCTGCCTCCAGAATCTGCCGAAAGACGAGCCGAAATCAATGGTGACGACCACGCCTACCGGACGTCGCGTTTCGGCCAGCCCGGCCTTCGCCTATCCGTACGGCACCCCGGCGACCGGGGAACGTCTGGCCGTGCCGCCAGTGCCGCCAGAATGGATCGAGCAGTACATGAGCGGCGTCGATAAGGTTGTGCCGTCCGTCGGCGCGTACGTGCTGTACACG…
Salmonella phage 118970_sal1	14	101	28	YP_009323561.1	ATGGCTACGATGAAAGAACTTCACAAGATACCGCACTTCCAGTACAGCGGCGGTATCTGGTACTGCTACCGGGCGTTTGACGGCGGCGCAAAGTCTTACCCGGAATACTCGCCCACCAGCCACGCCGAGTTGTGGTATAGCGACAAGGCGATGGCCCGCATGGTGGAAGTGTACGGCTGGTGGAAAGCCAAAGACCCGAAGAATGCCCGCCTGACCGACGCCATGCTGCTTCGCTACGCCGGAGCCATCCGCTACGTGGACGAGGGTAGCCGCCGGAAATGGGGCATGGTCATCAAAGACCTGCGCATCTTCGCGGAGAACGTCGGTAGCCGATTCTCGCAGGAGTATTTCGCCCGGGCAAGGAAAGAGGACGTCAAGCGCGCAAAAACGATGCGAGGC…
Salmonella phage 118970_sal1	14	17	28	YP_009323541.1	ATGCCTGTTAACGTGTTAGCGATTGGCTCCAATGAGTTGAAGGAGTATCTGGAACAGGTACCGGAAATCGCTAACAACTCGATCCGCATGGCGATTAATAGCGTGGCTGCTGGCAAGGGCATGACCCTTATCAAGAAGTCGATGACCGACGAGATCGCCTTTCCATCCGGCTATCTCAACGCAGACCGCCTAAAGCTAACTAAGCGCGCCACACAGACCAACCTCGAAGCCGTTATTACCGGGCGTAAACGCGCCACCAGCCTCGCCCGTTTCGTTACTGGCGGGGCAATGGTCGCTAACAGCAAACGGGGCGGCGGCGTACAAGTCCGCGTGAAGAAGGGCAAGACGACCTACCTGAAAAACGCGTTTCTGGTGCGCCTGAACAAAGGGGCCAGTCTT…
Salmonella phage 118970_sal1	14	35	28	YP_009323542.1	ATGAGTCAAAGGCTTGACATTCTTAAAGCATTGACAGCGCACCTTGAACAGATCACCATTGCAAACGGATACGCTTATGACCTGAAAGGTAAAGTGTATCGCGGGCGCGACCGATTCGGGGCGGACTTCACGTCTCGCCTCCCTATCGTGTCAATCCTCGAAGCGAAGGCCACCGACTACGGTAGCTTTGCCAACGAGGAACAGACCGTACGCATGGACGATTGGGTGCTGCTGGTACAGGGGTGGGTCAAAGACGACCCGCGAAACCCGACCGATCCGGCATACGAACTGCTGGCCGAGGTGGAAAAAAGACTGGCTATGCTAGTGGCGAAGGACGAGCAGGGGCAACCGATGTATCCAGCCCTCTACCGCTTGGGTGGGAAGATTGCTAAACTCACA…
Salmonella phage 118970_sal1	14	117	28	YP_009323551.1	ATGCCGAAAAAGACAGCCCCGAATCAGGGGCTACCCTACGGGTGGATTCGCGGGGAAGACTATTGGGGTGGCCCGATGTCCGACTCGCAAATCTTCCTCGACACCACGCTATTCCTGACACTGGAATCGCTGACCTTCTCCGCTCCGCCGCCTAACGCGGTGGACGGGGCCACCTACGTCGTCGCGGCTAACCCGACGGGGGCGTGGGCCGGGCATGAAGGCGATGTGGCCGTGTACGTGGAAAAGGTCTGGACGTTTTACACGCCTCGCTACGGATGGCGCGCTCGCGTTCGTTCGTACGAGAAATTCTTGTGGTTCAATGGCACGACGTGGCTTGACGAGGCGACCGGGGAAGACCCGGTCAACCCTGACCCTGACCCGAGCGTTAAGCCGAAATGG…
Salmonella phage 118970_sal1	14	6	28	YP_009323565.1	ATGACACTGGAGCGTAACAGCATCCGCATCGGTTACAGCCCGGAAGTAACCTTCGCCGTGAAACGCCGCGTAGAGCGCACCACTCCGACGCAGATCATCGTAGGGAATACGCGCTACCGGAAGGACGATGGCCGCGCCATTGGCGAAGCCGGGTGCCTGTTTACCGAGGACGACATCGGTGAAGGGAAAGCCGTCAACATCGAGATCGTAACCGAGGCCGAATTCCGGGAGATCCAGCACCTGTTCTACGAATTCAAGGAAGGCGTGCTGGCCGCGTGCGCCGGGTACGAAATCACCGCGACGGACTTGGCCGTCCTGTTCCGCGACCGGGAAGTACGCGAAGGGATAGTGGCGCGCTGGCGGAAAACGAAGGAGACGATCGCCGACCTGCACAAACAG…
Salmonella phage 118970_sal1	14	67	28	YP_009323557.1	ATGAGCGAAATGGAACGGGAACGGCCGGGGGATAACTCCGGCGGCATCAAGTTAGACCTGTCTGTCAATCTCCCCACGATTCTGACGATGGCTTCGATGCTGGTGGCGGCGGTACTGTACGTCAACAACCGCTTCGCCGACCTGTCAAATCAGAACACGCAGACGGACACCCGGCTGACCAACGTCGAGAAACGTCAGGACTCCACTGACGCGGCGTTCACGGTTCTCCGGGCCGAAACCGTCTCGCAAAACTCCGCCCTTCGTTCAGACCTTCGCGCCGACATGCGCGACCTGAAACAAAGCGTGGATGCCCTATCTTCCCAAATGATGAGGAAATAA
Salmonella phage 118970_sal1	14	19	28	YP_009323574.1	ATGGGAGCCTATGCCACGCCCCAAGTAGACCAATACTGGCAGGTCAGAACTACAGGCCAGATCATGCTGATACGCCAGCCGGAGAACCATGTGTTCAGCCCGGAATGGCACCTGAACTACCGCCGGGTGCGCCTGCTGCATCATCCGGAATCCACCTGCGTCTTTGTCGAGGACTATGGCACCTGTCTTAGCGCGCTGGACGACCCTTGTGTCATCGAACTGGACTTGAAGGAGTACAAATACTGGAATCTTATTTACAGTAACCCCGACATATGA
Salmonella phage 118970_sal1	14	75	28	YP_009323589.1	ATGGCGGGCTTATGGTTTTTCGTTGTGACGATGTGCGGCGCGGTTGGCGCTGATAATATGGCGGCCGATTGTCATGATTATGTGATTGACGCGGGGATCTCTTATGACGATTGCCGCGCGGCCGTGGCGGCTTATCCGGGCCGCATTGGCTTATATTCCGCGCGTTGTGACCGGGGCGAAGCGGTAGAAGGGGGCAAGGATGAATAA
Salmonella phage 118970_sal1	14	135	28	YP_009323579.1	ATGCAGCCGACTAATACCGCGTTGATGGTCAATAACGCCATGCACCCGCGCGGCCGCATCGACGTCGTCCCGGCGTTCCGTGCTATCGAGCGGATTTATAGCGTGACCATCCATGCCACACATACCGGGATCAAAGTGTCCTCGGCCACGAATCATCGCGTGACCTTCTATCAGTCCGGCGACCCGGCCATCGCGAAGCACGGCGAAGCGCGCGGCGCGGACGAATGCACGGCCATGCGCATGTACATCATTAAGTTTCTGGATTGGGCCATGACGAACATGCCATGCCCGGAAGTGCAGAATGTCGTTGTGGAGGTGGCTGGTGGAAAGCATTGA
Salmonella phage 118970_sal1	14	167	28	YP_009323567.1	ATGACCATGAAAATTCCCGCAGGAGACGTTAAGCCGGGCGTACTCGCGACCATCTTTGGCGAGCAGTTCCGCCTTCGCTATATCACGTATCACAACGTCGGCAGCGTCACGCTGCGCTTCCAGCCGGGCGACGAACCGCTGTCACCGTTCACCGAGAATGACGTGCTGACCATGACTGTTCCGCGCACATTCGAAATTGAGGTCGATGCGCCATGA
Salmonella phage 118970_sal1	14	5	28	YP_009323576.1	TTGAGCGATGCACTCGAAAAGCATGAAGTGTCAGATCCGCCGGAGGCGTCTTACAAGACAATGGGCTTTGCAGCGTACGGCGAAGAGGTTGACAGCAAATTTGCGCTCGCCATCCCCGGAACAAACGCCATCGTCTTCCAGATCGAAAAGCGCGAGCGAGTGCTGCCCGGCGTTAGCGTACGAAATGAAGTCGTGAAGCGCATGGCCGCGTTGCGCGAGAAAGAGATCGAGGGTTGGGAGCCGAACCGCAAGGATTGGGCGCAGATGAAGGACGACGTGGAAGCGGAAATGCTGAAACACGCGCCTATCCGCCCGTCCCGCGTCAACGTCATCCTGTCCGCCCCGTTCGTGTACGTGTTCACGTCGAGCGCGAAGACGGCGGAAGAGTGCAGCGCGCTG…
Salmonella phage 118970_sal1	14	62	28	YP_009323539.1	ATGCCAAAACGTAAAGTTCTCCAGACCGTCATCGTTTACCGCGACGGCGCGCGTATCAAGCCTTCCATCGGCGAGATCTTCGATTTCAAACAGGCCGAACTGGACAGCATCAACAAAATCAACCCGGACGCCATTGGCCGCCCGGTGATGGAAGTTGACGTGGAAAATCAGGCAGCGCAGGAAGCCGCAGCGCAGCAGGCGAAAGCTGAAACGTCCAAAAAAGACGAGAAGGCCGACGGTGCTAAGAAAAACGCCAAAGACGATAAAAAGTCTGGCGCGGAAGACGAAGTCTAA
Salmonella phage 118970_sal1	14	73	28	YP_009323591.1	ATGGATAAGGCGCAACGCTTAACGGCCGCACGTATGGCGGCGGATCGGTATGCCGGGATCGCAAGGGCAAAAGGTTTTAAACGTCATGCGGATGGCGTGACTTTTATCCGGGCAGATGCGGATCTAACGTGGGATGACCGGGCGCGGGCTTTCCGTGTGACGCTGTACAAAATGGACGGGGCCGCACGTCTTGCCGTTGCCACTGTACGCGCGAATGCGATGCTTAACGTGCTGTTAAAATCGTTTATCTGA
Salmonella phage 118970_sal1	14	156	28	YP_009323581.1	ATGAGCAAAGAATTAAGCCCGGCCGAACTGACTGGCGCAATGATGACGACCGAGCCGGATGTTGAACTGCCGTCACGCGTGCGCGTGTACAGCGTCGTGGGGAACCTCATTGCGCTGGAAGTCGGTGGCGTTTACACCCTGTCCCAAGAGCTACCGCTTGACCGTACACTTTCGCAGGTACAGGACGAGGCCAATGCCCTCAAAGCGAAGATGCGGGCCAGCCTCAATTCTTCCATCCGGAACGCCATGAAACACCACGGCCAACGGTTCAGCATGGAATCGGCGCTGGTGACTTACCCGTCTGGCCGCATGTTCATTCAGGCCGTTGTGACCTGTACGGCCACCGACGTCGCGGACGACGACGAAGTTTGA
Salmonella phage 118970_sal1	14	47	28	YP_009323580.1	ATGAAAACAACGCACCACCCTATTGAACTGAGTCCGGTACGCGACATTGCCCGTACGGCCTTTGTCTATAAGAAGCCCGGCCAGAAAGAGGGCGAGATCTACATCGAGAAGGACAACGGCGACACCGAGATTGTTACCCCCCTGACCCGCGCGGACGCCATCGCATTGATCGCCGGGCTGCGTTCAGCCTTCGACATCCCGGACGAGAACGCCGAGAAGGTTGAACTGCTACAGCGCCGCCTTGACCAGACGCAAGACCACATCGAAAGCATTTCGCTGGTCACTGCGGCCAACATCATGTACGAGAATGGCCTGCGAACCGCAGTGCTGACGCCGTCCCGCCTGATCACCGGGCAGATGCCTGAACTGGAAATCGACGCGACTCGCCCGGACACCATC…
Salmonella phage 118970_sal1	14	116	28	YP_009323543.1	ATGAACGATAACTACCAGAATAACTATGTGGTAGGTCGCGGAACGGTCTACTTTGACCGATTCCAAGACGGCACTAACCGTAAGACTGGTGAAATGTATTTCGGTAACACCCCGGAATTCACCATCAATACCGATTCCGAAACGCTGGATCACTACTCTTCCGATCACGGTATGCGCGTGATGGATGCGTCCGTGCTGCTGGAAGCGTCTCAGGGTGGTACCTTCACCTGCGATAACATCAACGCGGATAACCTCGCGCTGTGGTTCCTCGGCGAAGTATCGAACACCACTCAGACGCAGCAGACCGACGCGAAAGAAGTGTTCAACCCGATTATGCGTGGTCGTTACTACCAACTCGGTACCACCGACGATAACCCGACGGGTGTTCGTGGCGTGACT…
Salmonella phage 118970_sal1	14	172	28	YP_009323564.1	ATGCTGACTATCACTGCCGATGAAATGTATAAAGCTGCTACCGACCACCACACCGCCGAAGCGATTGAAGTACGTGACGAGGTAGAGCGTCTTATCCGCCGGGCCGCATCGGCCGGGCTGACCACCACTACGGTCGCGCTGTTACACAACGACCACCCGCTGTCCGATAAGTCCCGCGCCATGCTTATCGGCTGGATTAAGGACGCCGGGTTCGAAATCTACTCCGATCCGGACGAGCCGCCGTGCTCCCTGCAAATCTTATGGGGGAGGGCCGCAGCATGA
Salmonella phage 118970_sal1	14	152	28	YP_009323570.1	ATGAGCCAGTACGTTGATGCGCTGAACGCGCTGAAAGGCATGGACGAGCACGAACCGAAGTTGATCGGCGACCAATGGCGTACGCCGGAATGGCTGTTCCAAGCGATTAACAAGCTGTACGGGCCAATCGTGCTTGACCTGTTCACCGACGGCCAGAACGCCAAATGCCAGCGTTTCTTTACGGCCGAAGATAACGCGCTGCGGCAGGATTGGGCGAAGCGTCTGGCCGAGATCCACGCCAGCGACGGGTTCGACTCGAACACCCGCGTTTGGGCCTACGCTAACCCGCCGTACAGCCAGAAGCGCGCCGGGAAAGAACACCTGACCGGGATGACCCACATCATGCGCAAGGCTGACGAGGAACGGGCCAAAGGCGCAGGCACCATCTGGCTGACCAAA…
Salmonella phage 118970_sal1	14	183	28	YP_009323571.1	ATGAGCGAACCAAAAGTCACTTACATCACCGATGACAAAAGTCTGAAAGACCTCCTCGTCATGGCTATCGAGCAGGAAGGCGGCATATCCCCAAATCACATCCTTTGCGTGGCGCATAAATACCTTCGCGAGAACTGCGGAACGCCGGAAGCGAATATCCAGTCAGTCGATGAAGTCGAAGTGGACGGCGACGCAATGCCCCGGGAGATCCGCATTAAGTGGACGCGGGTTAAACGTCCGTCCGCTGTTACGCCAACGGCCGCAGAAGTGACCGAGTGGGAACGCGAGCAGTGCCAGCAGATCCTGAGCACCATCCTCGAAACGGTACGCGCCAGCGCTAAATACGCGAAGATTGCAGGCACCACCAGCATCGAACTGGCCGGAAGCCTCGCCATGCAG…
Salmonella phage 118970_sal1	14	150	28	YP_009323527.1	ATGGCCGAGAAATTAGTCCCTGCGAAAAAAGTCAAGAATGGCGTGCTGTACAAATCTGGTCACATCAAGATTTCTAACGTACGTGCTTCTTACCCGCACCTCGATAAGCCGTACGGCGGTGAAGACGGCGGCGAGCCGAAATACTCGCTGACGCTTTTGATGCCGAAAGACAGCCACGGCGAGATCGAGAAAATCATCCGTGAGCAGATCGAAGTCACCAAGAAGAACCACAAGACAGGCGCGCTGAAAGTCGCCCCGTCCATGTTGTTCATCAAAGACGGTGATACCGATTTTCCGGATAAACCGGAATGCGAAGGGATGTGGGTTATCTCCGCACGCGAAAGCAAACGCCCGGATGTGTATAACATCGAGCGCGAAGAGTTGACTACCTCTTCCGAA…
Salmonella phage 118970_sal1	14	46	28	YP_009323531.1	ATGACGAAGAGTAATGCGCCACTGGCAACCCGGAATCGCCGCTCTAATGCGCCGGACGCCGATACCGAAGCGATGATCTTTCAGGGCTGCAACATCACGCAACTGGCGAAGCTGTTTCGCATGGAGCGCCGGGACATCACGCCGAAAATCATGGATGTCCCGCCTGTCGGCGAGCGTGGCGGGTACCCGATCTACGCGGTTCACGAAGTGGCCCCGTACCTCGTTAAGCCGCTGTACGATGTCGAGACGTACCTGCGCCGCATGAACTTCAAGGATCTGCCGAAGGAGTTGTCGAAAGAGTTTTGGGCCGGGCAGCGCGCAAAGCAGGACTTCGACATCAAAGCGGGCAACCTGTGGGAAACCGAGAAGGTGATCGAGCACTTCGGCGAGGCGGTGAAG…
Salmonella phage 118970_sal1	14	119	28	YP_009323540.1	ATGGCTTCTAACTTCGCAGCAATTAAAGCGAAGGCTCGCAGGGACGTACACGCGTCCCTGTCAGTACCTGCTCGCTACGAGAATTATTCGCAGGATGTCATCGTCGAAGACCTAAGCGTCCGCTGGCACAACAAAATCGCTATCATGGGCGATCTTGAAAACGGCGGCTACGCGAACATCGTCGAGGGCATCGAGCGAATCATTTTCACGCGTGAAGAACTGGCAGTCAAAGGCGTGGTGCTGTCCGAAGGGGATAGCATCATAATGACGGCCGAGGGATACGAGAACGCCCGTCTGGTTCTCAAAACGCAAGAACCCATCGTCGGGCCAGTGGAAGTCGTCTGGCAGGTGGCGAGGGCCGACTGA
Salmonella phage 118970_sal1	14	110	28	YP_009323554.1	ATGTTTAAATTCTGTGACGGGTACGACCACTACGCCGAAATCGGCGTGAAGGGTACGGCCCTACAAAGTTATCTGGAAGCCGCCGGGTACGTGGTGCGTAACGCCAGTGATACCACCTTTTCCGTTGTCGAGGGCCGCCGGACTGGTGCGCGTGCGCTGAAATTCACCGTGGCCGCCAGTTCGTCCGTCAACGCCTCCCTGTCATGGGGCTTCACCACGACGGCCACGTCAGTCGTCTTCGGCTTCGCCATGAAGGCTGGGCTGTCCCGTATGCGTATCGCGCGTATCGAGAACATCGTGGACATCGAGTGGGACACCACAACCGGGAAGATCCGCGTAGGCGAGCAGTTAGGCGTCAACCCGCTGATCCTGAACGCGTGGTACTACTTCGAAATCGAG…
Salmonella phage 118970_sal1	14	20	28	YP_009323552.1	ATGGCAAGTTATTTTGATGGATATGAGCAGTTCCGTTCGACGGACACGTCTAACCCGGGAACCTTTATGCGGCTCGCCGGGTACACGGTTCGAGGCGCGATTTCGGCGGGTCTTGGCCGCCTCCCGGCGAGCATCGGACTGTACACGCTGAACAGCGCCTACGAGCGCGATTGGACGTGGGGTGGCGACACCCTCACCATCGGCTTTGCGTGCAAGCAGCAGGCGCGTGGCGCGTTATTCGGGCTAAAGATCGGTGACGCCACTGGCCGCGACGTCCCGCATGTCGTCGTATACACTGATCCTGTGTCTGCGCTCGTCACCATTCAGACCGGGCCAGACCAACTGGAAGTCGGTTATGTCACACCGATCCCGACGCGCTGGTACTACTACGAAGTCGTG…
Salmonella phage 118970_sal1	14	120	28	YP_009323563.1	ATGAACTACATGCGCATGAAAGCCGACCGCACCCACGCCGTCATCGCAGAAATGGAAGCGAAGGGCTATCTGGTGGCCGTCAACGGTGTCCACGACGAGATCTGGTTTGACATCATCCATCAGGTCGGGCCGATGTCCGCCGAGGAACGCCAGTCCATTGAAGACCGACTTCTGGCCGCATACAGCGAAGACTTGAAGGAGTGGGCTGACCACCTGCTCGGTTCGTGGCGCGAGGCGCACCCGGGCATCGTACGCATTTGGGACGGCGTGCCTGTCCGTAATTTCAACGAAGAGGATAAATATAAAAAATGA
Salmonella phage 118970_sal1	14	146	28	YP_009323590.1	ATGAATAAAGGCCAATACCGCGCCGCGCGTCGCCTTATACGTGATAACGGGATCTATGCGTTGCGATGGCTGGACGATGACACCGCGCCGATCATGGATGTGTTAGCAAGCCAGCCGGATGACCAGTTAGAGACAAGGGCGGCGATCGTGGCGTACAGCGCCCGCGCCGGGCTTGCCTGCAATGTGCGTAAAACGGCGTCACTCGACCTTTTAGCGCGGTACAATGACCGCAAGGCGGCGCACAATGGATAA
Salmonella phage 118970_sal1	14	132	28	YP_009323530.1	ATGCACGACTATCAGGACGAAGGCGTCCAGTTCATCAAAGACCATCCGTACTGCGGCATGTTCGTAGACCTCGGCTTGGGTAAGACTGTCATGACCGGGACGGCCATGCTCGACCTGATCGCGGACGGCGAAATCAACAAAGTCCTCGTCGTCGCGCCGAAGCGAGTGGCCCGTACCGGGTGGCCGACGGAATTCGACGAGTGGGGGCATCTGTGCTTCTACAAGATGTCGATTATCGCCGGAAACGCCAAAGAGCGCGCAGCGGCCGCGAGTAAGGACTGTCATTTCTACACGATCAGCGTGGATAACATCGCGTGGCTATGTGAGCACTTCAAGACGAAATGGCCGTTCGACGCCGTGGTGCTGGACGAGTCGAGCATGTTCAAATCCCACACCTCG…
Salmonella phage 118970_sal1	14	168	28	YP_009323548.1	ATGTGGTGGGCGTTAGCTATGCTGGTGGCCTCGGTGCTGATCAACGCGGCCCTCGCGCCGAAGCCTGCATCGGCAAAACCAGCAACAATCCAAGATTTCGACATCCCGCAGGTGAAGGAAGGCACGCCGCAGTCCGTTGTATTCGGCGAGGTGTGGACAGCCGACTGGCAGGTATTGGGCTTCGGCAACTTCCGAACCAAAGCAGTTAAAGCGAAACAGGCGAAAAAATAA
Salmonella phage 118970_sal1	9	107	1	YP_009323525.1	GTGACCAGCATTACTTTCACCAACGTAGCAACATCCGGCGGCGCAGTTCTCGCGCGCACTTGGGCGGAGTTTCGTTTTCAAATCGGTGATCGCGATGTGCTGTTCAGAGTTACTTCACCTGTTTCGAAGCACGAAGCGCCGCTGCTCGTAACCCATGCTGCATCGGGCTATCGAGTGTGCGACGTCTGGTGGGACGACGTGGCGAAGACTCGCTTTAACGCAGGCCGCAATAATTACAGCGGGGCAGGCGCTAGGGCATTGGTAGCGACGATTGAGCGAGTCGGCGAACACCGATTCCTCAATGCGATAAAGGCGTATCCGAATGAGTAG
Salmonella phage 118970_sal1	1	129	5	YP_009323582.1	ATGGCTTTATTCACGCATTCTTATTACCACGGCAGCGGCGCACAGCTTAACCCGGCCGCCGCTTATATCAGCGACGCAAAAGTTTTACACGGTAAAGGTTTTAGCGAATTCCACACCACGGAAAACGGCGATCGCTATGTGTTTTCTTTCTGGTTAGCCGTTGGCGCGGATCTACTGGTGGCGGTTAAGCCGTCCGACGAAATGATCGCGGCGTGGAAAGCGTCACACGGCGGCTTATTGACGGCCCTCATGCCGCGCGTTCAGTCTGGCGGAGAAAACGCACGCTTTACCGCATCAATGCGGGAATTGTCGAGCAAGTCCGGTTTTTCGTGGCAAGCCGTCGCCGGGGATGTTAATTGCGCTGATTTGCGCGCGCATCTTATTTCACTGTTAGGCGCG…
Salmonella phage 118970_sal1	1	175	5	YP_009323577.1	ATGAAAATCAAGGGTTATGAGAAAGCCATTATCTTGCACCTCGGCGCGCTGTACGACGCGGCCAACGACGGTAACGAGAAGGTCAAGCCGCTGCACCGCCTGATCTTAAACCTGCCGAACGTGACGAAGAGGCCGTAA
Salmonella phage 118970_sal1	1	42	5	YP_009323544.1	ATGTCACTATCAGATTACACACCAGAAATCGAAGAAATCACCATCCCGGCCAGACGTGGTAAAAAGGCTGGCTCGTTTAACGTCCGTGGGCTTTCCTTCCACGACATTTCCAAAATCATCCGCGTTCACTATCACGACCTTGATGGCCTGTTCGACCTGTACCAGAAGACCGCCGGGGAAGACCTGACGGCCATTGCTACCGGGCGTTTCGCCGTGTCGCTGGTATCAGATGCGCCGGGGCTGGTGGCCCACGTCATCGCGCTGGCCGCCGACGAAGAAGCCGAACTGGAAAAGGTTCAGACGCTGCCCCTGCTGGTGCAGTTCGACGCCTTAAAGAAGATTGCCGGACTGACGTTCTCGGACGTTGAAGAAGTAAAAAAGGATGTTCGCTCAGGTAAT…
Salmonella phage 118970_sal1	1	103	5	YP_009323560.1	GTGTCGGTTGTCGATCAACTCTACGCCCACAAGATGTTCCCGGTTACGCCGCACCTGAACACGGCCAACTTCGAGCACAAGACCGAAGGCGAGATACCGGACGAATACTGGCTGGAATGCACGATGGAATTGATGCGCCGTTGTGACGCGGTTCTGCTGATTGGCGAAGATGCGATGCGCAGTTCAGGTACCCGCGCGGAGGTGGAAGAGGCGAAGCGATTGAATATCCCGGTCTTCAATAACCTCGATCATCTGGTGTCCTCGCTACAGACCCACCAGACAATCGAGGGTGAACGTACGGTGATTATTACCCACCCGACTCTTTAA
Salmonella phage 118970_sal1	1	76	5	YP_009323559.1	ATGGCGCGCGCGACAGAACAGAAAGACGGCGCAGGGTTAATCCTTTCGACGCATCCACTTACGGCGAAGCAGATCGTTAGCGCCACCATCAGGGAGTTTATTGATTTCATTATGCACCTCGGCCACATTTTTATCCGCGTTTGCCTGTTCCCGCAACGTGTCATTGTTCTGGTTATTAATCTGATCCTGTTTGCCCTTCGCGCGTCCTGCCCGCCAGACGCCGAAGAGGGCTACAACGAAAACGAGCGCCGCAAGGACGCCCGTCTTGATCCGGGCGAATAG
Salmonella phage 118970_sal1	4	100	1	YP_009323584.1	ATGCGCACTATTAATATTTTTACTTTTAATGAATTATCAGACGCCGCCAAATTAAAAGCGGTTGAATCATACCGCGAGTATAGAAGCGGCGACGATTTTGATTATTCAGAATATAAGGCAAGTCTTAACGCTTTTGCGGACGATGTCGGGATCGAGATCCAAGACTGGTCTTATGGTCTAGACGGTTGCGCGGTATCTTTTGATTTCGGGGATTTGGAAGGACTGGACACAATGACGGGCGCGCGTGCCTACGCATGGCTAGTAAATAACGTTAAGGGGTTATCACCCGGCCAACGTATTTACACGGTAAAACGCGAGGTTAACCGCCACGGCTTTAAAGTCATGGAAAGTGTCGTTAAACATACAAGCGGCGTTTTTAAAAATGCTGATTGTTGTAAT…
Salmonella phage 118970_sal1	10	133	1	YP_009323556.1	GTGGCTGATGAAGACGTAGGTATCAGCGCCGCCAAACTGGTCGGCGAAGCCTTGCAATGGGACGGGGAGAAGCCGAAGCTCACATACCTGTCTAAGTGTGTGGGCGAAGCGTTAGCCATTTCCGCATTGAATATCGACGCAGCGAAAAACTTCGGGGAGGTTTTGCAGTGGGACGGGGAGTTGCCAACCATCTTCCGTGCGGCCAAACTGGTCGGCGAAGTGCTGGCGATTCAAAAGATGGAGATCCGCGCATCAACAATGATCTGCGAAGCGTTGGTCAAAGAGCCGATGTTTATGGCGGCCGAACTGATCTGCGAGGCAATCGGGCAGGCGGCCACTGAACGTCCTCCGCTGTACGCGGACTCGGTCTACCAGTACGTTACGCAGCACGACGTCGTG…
Salmonella phage Chi	13	54	14	AFO71179.1	ATGAAACTGAATATCACCGCGCCGGGCCTGTTCTTTAATCGTAGCGGCGACCGCGTCACCGTGGATCAAATCGTTTTAGAAAATAGCGCCGGGGCCGTCGTGTCATTCCCGGTTAAGGGGCGGATCTGGAAAATGTACCGGGGCGCATATCGTCCGCGTGAGTTTAAGATCTGGACGGCGTCGGGCAAGTTTTACGCGGGCGAACAATCCCGATCGCCGTGGGATATTGTCGGCGAAGTTGTCGCGGACGATGTGCGCCCGGTCTACTGGCAAGATCTGACCGATGACCAGAAAACAGCGGCGGCGGAAAAATATCACAACGGTGAAGGCACGCCGGATGATTATTTTACCTATACGCCGGATCAATTCATCGCGATTAATGGTGACGTGTACGATCTG…
Salmonella phage Chi	13	96	14	AFO71148.1	ATGGCTAAACAGAAGCCGCGTGGGATTCGCAATAACAACCCCGGCAACATCGAATGGGGGTCGCCGTGGCAAGGGCTGATCCCGCGCAGTGAAGCGACGGACAGCCGCTTCGCACAGTTCAAAGACCCGGCATCTGGCATCCGCGCCATTGCCGTCACCCTGACCACCTACTACGACAAGCGCAAAGCGAACGACGGCAGCAAAATCGACTCGGTGCGCGAAGTGATCGAGCGGTGGGCACCTGCCGTCGAGAACAACGTGTCTGCCTATGCGAAACAGGTGGCCGCCGTTCTGGACGTTAACCCGAACAGCGAAACCCTGAACCTCCACGACTACGACACCATGCGCGGTCTGGTGGAAGGCATCATCCGCCACGAAAACGGGAATCCGGAATCGTTC…
Salmonella phage Chi	13	70	14	AFO71201.1	ATGAATCTTTTGACTATGATGGCCGCCACCAGCCTGCCTAACTATCTGGCTGGAAACGGCGACCTCGGCTCTTGGGAGCCAACCCAAATCTTCGCAGGTGAAGCGGATATTGTGACCGAAGGCGGTGCCGCTGGCGCTGACATCGAGATCTATCAGGTTATCGCGAAGAACGCCGCTGGCGCTATGGTGCCACATGACCCGACCGCGACCACTGGCACGTCTCCGGACGAAGTACCAGCACCGCAGTCTGTGGCTATCGGTATCGCAGCGCAGCCCGCGAAGTCCGGCCAGAACGTGCCGTACTACATCGGTGGTGTATTCAACCACGCTGCCCTCGGTTGGCACGCGTCGCTTGATACGCTGGCAAAACGTCAGGCGGTCTTCGACCGTACTAACATC…
Salmonella phage Chi	13	161	14	AFO71151.1	ATGAATGTGAATATGTGTAACCCGGCGGCCAAGCCCGTCATGATCTATCTGGCCGGGCCGTACCGCCCGTACATCATCGGTTCGGGCTGCACCGTTCCGACGACGGTCAACATCCTGAAAGCCGAAGAGACGGCCGTGTCGGTTGTCGATCAACTCTACGTCCATAAGATGTTCCCGGTCACGCCGCACCTGAACACGGCCAACTTCGAGCACAAGACCGAAGGTGAGATACCGGACGAATACTGGCTGGAATGCACGATGGAATTGATGCGCCGCTGTGACGCTGTTCTGCTGATTGGTGAAGATGCGATGCGCAGTTCAGGTACCCGCGCGGAGGTGGAAGAGGCGAAGCGGCTGAACATCCCGGTCTTCAATAGCCTCGATCATCTGGTGTCCTCG…
Salmonella phage Chi	13	130	14	AFO71211.1	ATGGCTTTGAGCGGACTGCGCCCCGCGCGCGAGCAGTTTAACCAAGCAATCTACGACGCCCTTAACGGGGCGTACCAGCTTTACGTTCAGGACGCCTTCGGGCAGGCGGCGGCCAACCAGACGTACTACATGGCGAAGTGGATGAAGTTGAAGGCCGGGACGTACACGGCGGTCATGTATGTCGATGACTCCGGTACCCTGTCTATCGATCATGCCGTCGTCGCGACTGCGGCCATCGGCACCAATCCGAACAGCGGGGAATTTACCGTCGCGGCCGACGGCGTGTACCGCTTCGACTGCATCTACTCCAACGTCCCGGCCGATACCCCGGCATACATGGCGTACCAGTTAATCCGTGACGGCCAGACCGTCGAGGTTAGCCGGGCCAACGATTTCATC…
Salmonella phage Chi	13	127	14	AFO71187.1	ATGAACTACTGGCAAGAGTACGGCGAAACGCTTTGGGGGAATGGGTACACCGTCGTACCCATCTACGCCCCGGACGCCGATAAGAAGGGTGCGGGTAAACGCCCCATCGGCGAAGATTGGGAAAGAACAATCAATGATAAGGAGCAGATCCAGCGTTGGGCGAAACGCTATACGAATAATGGCATCGGGATTCTGACCAAATACACCCCGGCGGTTGACATCGACGTTTACGATGAAGACGCCGTGGCGCACATGGCTGACTGGATCGCGGAGAACGTCGGTGCAGCGCCATGTCGTATCGGCCGGGAGCCGAAGAAACTCTACCTGTACCGAACCGAAAGCCCGTTCGCCAAAGTGAAGTCCGGCGTGTGGGAAGACGACTTCGGCCAGCGCCATGCA…
Salmonella phage Chi	13	95	14	AFO71180.1	ATGAATAAAACCGGATTTTCGGGGAACGCCGCAAGGGCCGCTATAAAATTCACCGCGTGCGGCGCGATCGTGGCGTTTATCGGGGCCGCCGTGTTTTTTGGTGACAACGTCGGGCCGTATAAAGTGTTTTTGTATACCGTCGCTGGGGGCGTATGCGTGCGCCTGATTTGGCCGACTCAGGACGAAGGCGACGCGCTTATAAAACGGGATGACGGGCCGTAA
Salmonella phage Chi	13	0	14	AFO71167.1	ATGGCCGCGACTACCGACAAAAGCGTGCGTGAAACTCACGAAAAACTTCTGCTCGGAATGAAGGACGGCGAGTCGTTCTTTATCGAGGGTGTGAAGCCGCAGGATCTCGGCTATCTGCGTCGCATGGGCTATCGGCTTAACATCCGCCTGTCCATCCGGTTTACGCTGCAAGACCAGATCTACGGGAAGATGGGTACCCGCGTTTACCGGGATAGTGCGGACAAAAAGGAGTAA
Salmonella phage Chi	13	37	14	AFO71160.1	ATGAAGAAGATCGCTGCGCTAACGCTGTTTGTATTGATTATCTGCGGTGTGCTGTTTGTCATTGGCCGTGTGGGCGCGGCGATCGGGTGTAACGACGTCAGCGTCCAGACCGAACTACCAACCAAATACAGCCCGTTAAGCGGCTGCTACATCAAACGAGACGGCCAATGGGAGCCGTTAGACTGGAGACTATGA
Salmonella phage Chi	13	157	14	AFO71169.1	GTGGAAAGCATTGAATACATCCGCGTGCAATATCAGGAATTGCGCAAGATCCGTTTAGACCAAATCTCCTGCAAACTGGCCGCCCTTGAGACGTTCATCAAGGACATGGAAGACGACGTCCAGAAACACAGCACCATGATGCTCGACTTCGCCACGGCGCTTAACGACGAGGGAACCTATAACACAGTCAGCGATCAGTACGCTGAGTCAATGGCGAGCCTTCGGGCGGCCAAAGAATCACTTCGCGCCGCGATGTTCCATGCTGCGCAGTCGATGTACCACGGAGCACCAGCCAATTTAATCAACGTAGGAGCCATAGAGCATGAAAATCAAGGGTTATGA
Salmonella phage Chi	13	61	14	AFO71198.1	ATGACACCAGAAGAATGCCGCGCGCAATATCGCCTCATGCTCAAAGAAGCGATGGATGCGTACCACCAATTAAACCTCGGCGGCTCGGTGCGCGTCGTGGTGGATCAGAACAGTGAACGCGTGGAATATACCGCAGCGAACCGACAAAGCCTATGGGCCTACATCGTTCGACTGCAAAACGCGATTAATTCGGACAACCCTTGCGCGGCCTTCATGGGCCTACCAAGTTCACCAGCAGGATTCTTATTCCCATGA
Salmonella phage Chi	13	112	14	AFO71191.1	ATGAGTAGTAAGTCACTGTTAGTCCGCATCATGCGGGAATTCGGCGGTGGCGGCCACTCAATCTTCGCGCCTTCTGCGTCAGCGCGGTGGATAGCATGTTCCGGGAGCCTGATAGCCGGGCTTTTCGAGCATGACGAAACCATCTACGAGGCGGCGGAAGGCACGGTGGCCCACGGAATCGCCGAACAATGGCTGCGAACGGATGTCCGGCCAACCCATTTAATCGGCACTGTCGAGACGATCACGGAAGGCGATGTCAGCCATGACATCCCGATCACGCGGTCAATGCTCGACGCAGTTCAGGAATACGTGGACTGGTGCCGATTTGAAGAGGGTGAAATGTTCACGGAAATTCGGGTATGGTTCACAGACCTGATGCCGAGAGCAAACCCGGATGAA…
Salmonella phage Chi	13	49	14	AFO71202.1	ATGGCTGGACTTTACACTACTTACCAACTGCTCGAAGTACAGCGCAAGCTGAAAACGCTGCCTGCGTTCTTCCTGCAATGGTTCCCGCGCCAGATTAACTTTCAGGAAGACATGATTGCCTTCGATAAAGTTATTCAGGACGTAACCCGCGTTGCGCCGTTCGTTGCACCTAACGTACAGGGCCGCGTGATCAAAGAAAGCGGCTACAACACGAAGACTTTTAAACCAGCCTACGTGAAGCCGAAACACGTCATCGACCCTAACATGATCATCCCGCGTCAGCCGGGTGAAGCGTTGGGTACGGGTACCCTGTCTATCGCGCAGCGCCGCGACCGTGTCATCGCATATCTGCTGATGAAACACCGCGCCATGCACGAAAATACGTGGGAATGGATGGCG…
Salmonella phage Chi	13	9	14	AFO71218.1	ATGCTGAAATTTATGGACGGATTTGACCAACTACGCGGCTGGACAGACGTTATCGACGGGCTGACCAAGTGCGGGTATACCGTTGCAGGTACGCCCACGCTGGAGGAAGGGCGCGTGGCTACGCAGATGGCGGTGTCACTGCCGGATGCGGCCAGCCTGAAACGCGTGTTCACCTCCGGGGCCACGAAGGTCGTGTTTGGCTTTGCCTTCCGTGCGATCGGGAAACGTCACACCCTCGTCACCATCAAAGATGTCGCGACGGTTACGTGGAACGAGACGGACGGGAAAATCTCGGCGGCGGGCGGTACCGGAACGGCGGTGCTGCTGCTGGACTTGTGGTACTACATCGAAGTGGTGCTGGACAAGACCACCAGCACGATCGAGGTGTACGTGAACAAC…
Salmonella phage Chi	14	101	28	AFO71153.1	ATGGCTACGATGAAAGAACTTCACAAAATACCGCACTTCCAGTACAGCGGCGGGATCTGGTACTGCTACCGGGCGTTTGACGGCGGCGCAAAGTCTTACCCGGAATACTCGCCCACCCGCCACGCCGAGTTGTGGTACAGCGACAAGGCGATGGCCCGCATGGTGGAAGTGTACGGCTGGTGGAAAGCCAAAGACCCGAAGAATGCCCGCCTGACCGATGCAATGCTGCTGCGCTACGCCGGGGCCATCCGCTACGTGGAAGAGGGTAGCCGCAGGAAATGGGGCATGGTCATCAAAGACCTGCGCATCTTCGCGGAGAACGTCGGTAGCCGCTTCTCGCGGGATTATTTCGCCCGGGCAAGGAAAGAGGACGTCAAGCGCGCGAAAACGATGCGAGGC…
Salmonella phage Chi	14	17	28	AFO71205.1	ATGGCGATTAATAGCGTGGCTGCTGGCAAGGGCATGACCCTTATCAAGAAGTCGATGACCGACGAGATCGCCTTTCCATCCGGCTATCTCAACGCAGACCGCCTAAAGCTGACTAAGCGCGCCACACAGACCAACCTCGAAGCCGTTATTACCGGGCGTAAACGCGCCACCAGCCTCGCCCGTTTCGTTACTGGCGGGGCAATGGTCGCTAACAGCAAACGGGGCGGCGGCGTACAAGTTCGCGTGAAGAAGGGCAAGACGACCTACCTGAAAAACGCGTTTCTGGTGCGCCTGAACAAAGGGGCCAGTCTTACCGAGGACAACTATAACATCGGTCTGGCCGTACGGCTTTCCGCCGGGGAATCCTTATCCAACAAACGCTCGCAGCACAAGTCATGG…
Salmonella phage Chi	14	35	28	AFO71206.1	ATGAGTCAAAGGCTTGACATTCTTAAAGCATTGACAGCGCACCTTGAACAGATCACCATTGCAAACGGATACGCTTATGACCTGAAAGGTAAAGTGTATCGCGGGCGCGACCGATTTGGGGCGGACTTCACGTCTCGCCTCCCTATCGTGTCAATCCTCGAAGCGAAGGCTACGGACTACGGTAGCTTTGCCAACGAGGAACAGACCGTACGCATGGACGATTGGGTGCTGCTGGTACAGGGGTGGGTCAAAGACGACCCGCGAAACCCGACCGATCCGGCGTACGAACTGCTGGCCGAGGTGGAAAAAAGACTGGCTATGCTGGTGGCGAAGGACGAGCAGGGGCAACCGATGTATCCAGCCCTCTACCGCTTGGGTGGGAAGATTGCTAAACTCACA…
Salmonella phage Chi	14	117	28	AFO71216.1	ATGTCCGACTCGCAGATCTTCCTCGACACCACGCTATTCCTGACACTGGAATCGCTGACCTTCTCCGCTCCGCCGCCGGACGTGGTGGACGGGGCCACCTACGTCGTCGCGGCTAACCCGACGGGGGCGTGGGCCGGGCATGAAGGCGACGTGGCCGTGTACGTGGAAAAGGTCTGGACGTTTTACAAGCCTCGCTACGGATGGCGCGCTCGCGTCCGTTCGTACGAGAAATTCTTGTGGTTTAACGGCACGACGTGGCTTGACGAGGCGACCGGGGATGACCCGGTCAACCCTGACCCTGACCCGAGCGTTAAGCCGAAATGGTACGACATCGGCGTTACGGTGTCGGACAGCATGTACGCGAATGAACCCGTCGTGCATCTGCCGATCCTTGACCCG…
Salmonella phage Chi	14	6	28	AFO71157.1	ATGGCCGATAAAAAATTGAGATTCGGACACCTCGAAACGGGTGACATGGCGCTGGAGCGTAACAGCATCCGCATCGGGTACAGCCCGGAAGTAACGTTCGCCGTGAAACGCCGCGTAGAGCGCACCACGCCGACGCAGATCATCATCGGCAACACGCGCTACCGGAAGGACGATGGCCGGGCCGTGGGCGAAGCCGGGTGCCTGTTTACCGAGGACGACATCGGTGAAGGGAAAACCGTCAACATCGAGATCGTAACCGAGGCCGAATTCCGGGAGATACAGCACCTGTTCTACGAATTCAAGGAAGGCGTGCTGGCCGCGTGCGCCGGGTACGAAATCACCGCGACTGACTTGGCCGTCCTGTTCCGCAACCGGGAAGTGCGCGAAGGGATAGTGGCG…
Salmonella phage Chi	14	67	28	AFO71147.1	ATGAGCGAAATGGAACGGGAACGGCCGGGGGATAACTCCGGCGGCATCAAGTTAGACCTGTCTGTCAATCTCCCCACGATTCTGACGATGGCTTCGATGCTGGTGGCGGCGGTACTGTACGTCAACAACCGCTTCGCCGACCTGTCAAATCAGAACACGCAGACGGACACCCGGCTGACCAACGTCGAGAAACGTCAGGACTCCACTGACGCGGCGTTCACGGTTCTCCGGGCCGAAACCGTCTCGCAAAACTCCGCCCTTCGTTCAGACCTTCGCGCCGACATGCGCGACCTGAAACAAAGCGTGGATGCCCTATCTTCCCAAATGATGAGGAAATAA
Salmonella phage Chi	14	19	28	AFO71166.1	ATGGGAGCCTATGCCACGCCCCAAGTAGACCAATACTGGCAGGTCAGAACGACAGGCCAGATCATGCTGATACGCCAGCCGGAGAACCATGTGTTCAGCCCGGAATGGCACCTGAACTACCGCCGGGTGCGCCTGCTGCATCATCCGGAATCCACCTGCGTCTTTGTCGAGGACTATGGCACCTGTCTTAGCGCGCTGGACGACCCTTGTGTCATCGAACTGGACTTGAAGGAGTACAAATACTGGAATCTTATTTACAGTAACCCCGACATATGA
Salmonella phage Chi	14	75	28	AFO71183.1	ATGGCGGGATTATGGTTTTTCGTTGTGACGATATGCGGCGCGGTTGGCGCTGATAATATGGCGGCCGATTGTCATGATTATGTGATTGACGCGGGGATCTCGTATGACGATTGCCGCGCGTCCGTGGCGGCTTATCCGGGCCGCATTGGCTTATATTCCGCGCGTTGTGACCGGGGCGAAGTGGTAGAAGGTGGCAATCATGAATAA
Salmonella phage Chi	14	135	28	AFO71170.1	ATGCAGCCGACTAATACCGCGTTGATGGTCAATAACGCCATGCACCCGCGTGGCCGCATCGACGTCGTCCCGGCGTTCCGTGCTATCGAGCGGATTTATACCGTGACCATCCATGCCACCCACACCGGGATCAAAGTGTCCTCGGCCACGAATCATCGCGTGACCTTCTATCAGTCCGGCGACCCGGCCATCGCGAAACACGGCAAGGCACGCGGCGCGGACGAATGCACGGCCATGCGCATGTACATCATTAAGTTTCTGGATTGGGCCATGACGAACATGCCATGCCCGGAAGTGCAGAATGTCGTTGTGGAGGTGGCTGGTGGAAAGCATTGA
Salmonella phage Chi	14	167	28	AFO71159.1	ATGACCATGAAAATTCCCGCAGGAGACGTTAAGCCGGGCGTACTCGCGACCATCTTCGGCGAGCAATTCCGCCTTCGCTATATCACGTATCACAACGTCGGCAGCGTCACGCTGCGCTTCCAGCCGGGCGACGAACCGCTGTCACCGTTCACCGAGAACGACGTGCTGACCATGACCGTTCCGCGCACATTCGAAGTCGAGGTGGACAGCGATGGCCGATGA
Salmonella phage Chi	14	5	28	AFO71168.1	ATGAAAATCAAGGGTTATGAGAAAGCCATTATCTTGCACCTCGGCGCGCTGTACGACGCGGCCAACGACGGTAACGAGAAGGTCAAGCCGCTGCACCGCCTGATCTTAAACCTGCCGAACGTTGACGAAGAGGCCGTAACGGCTTTCGCAAAAGGAGCGTTGAGCGATGCACTCGAAAAGCATGAAGTGTCAGATCCGCCGGAGGCGTCTTACAAGACAATGGGCTTTGCAGCGTACGGCGAAGAGGTTGACAGCAAGTTTGCGCTCGCCATCCCCGGAACAAACGCCATCGTCTTCCAGATCGAAAAGCGCGAGCGAGTGCTGCCCGGCGTTAGCGTACGAAATGAAGTCGTGAAGCGCATGGCCGCGTTGCGCGAGAAAGAGATCGAGGGTTGGGAG…
Salmonella phage Chi	14	62	28	AFO71203.1	ATGCCAAAACGTAAAGTTCTCCAGACCGTCATCGTTTACCGCGACGGCGCGCGTATCAAGCCTTCCATCGGCGAGATCTTCGATTTCAAACAGGCCGAACTGGACAGCATCAACAAAATCAACCCGGACGCCATTGGCCGCCCGGTGATGGAAGTTGACGTGGAAAATCAGGCAGCGCAGGAAGCCGCAGCGCAGCAGGCGAAAGCTGAAACGTCCAAAAAAGACGAGAAGGCCGACGGTGCTAAGAAAAACGCCAAAGACGATAAAAAGTCTGGCGCGGAAGACGAAGTCTAA
Salmonella phage Chi	14	73	28	AFO71185.1	ATGGATAAGGCGAAACGCTTAACGGCTGCACGTATGGCGGCGGATCGGTATGCCGGGATCGCACGGGCAAAAGGTTTTAAACGTCATGTGGATGGCGTGACTTTTATCCGGGCCGATGCGGATCTAACGTGGGATGACCGGGCGCGGGCTTTCCGTGTGACGCTGTACAAAATGGACGGGGCCGCACGTCTTGCCGTTGCCACTGTACGCGCGAATGCGATGCTTAACGTGCTGTTAAAATCGTTTATCTGA
Salmonella phage Chi	14	156	28	AFO71172.1	ATGAGCAAAGAATTAAGCCCGGCCGAACTGACTGGCGCAATGATGACGACCGAGCCGGATGTTGAACTGCCGTCACGCGTGCGCGTGTACAGCGTCGTGGGGAATCTCATTGCGCTGGAAGTCGGTGGCGTTTACACCCTGTCCCAAGAACTACCGCTTGACCGTACGCTTTCGCAGGTACAGGACGAGGCCAATGCCCTCAAAGCGAAGATGCGGGCCAGCCTCAATTCCTCCATCCGGAACGCCATGAAACACCACGGCCAACGGTTCAGCATGGAATCGGCGCTGGTGACTTACCCATCTGGCCGCATGTTCATTCAGGCCGTCGTAACCTGTACGGCCACCGACGTCGCGGATGACGACGAAGTTTAA
Salmonella phage Chi	14	47	28	AFO71171.1	ATGAAAACAACGCACCACCCTATTGAACTGAGTCCGGTACGCGACATTGCCCGTACGGCCTTTATCTATAAGAAGCCCGGCCAAAAAGAGGGCGAGATCTACATCGAGAAGGACAACGGTGACACCGAGATCGCTACCCCCCTGACCCGCGCTGACGCCATCGCATTGATCGCCGGGCTGCGTTCAGCCTTCGACATCCCGGACGAGAACGCCGAGAAGGTAGAACTGCTACAGCGCCGCCTCGACCAGACCCAAGACCATATCGAAAGCATTTCGCTGGTCACTGCTGCCAACATCATGTTCGAGAATGGCCTGCGCACCGCCGTGCTTACACCGTCCCGCCTGATCACCGGGCAGATGCCTGAACTGGAAATCGACGCGACTCGCCCGGACACCATC…
Salmonella phage Chi	14	116	28	AFO71207.1	ATGAACGATAACTACCAGAATAACTATGTGGTAGGTCGCGGAACGGTCTACTTTGACCGATTCCAAGACGGCACTAACCGTAAGACTGGTGAAATGTATTTCGGTAACACGCCGGAATTCACCATCAATACCGATTCCGAAACGCTGGATCACTACTCTTCCGATCACGGTATGCGCGTGATGGATGCGTCCGTGCTGCTGGAAGCGTCTCAGGGCGGTACCTTCACCTGTGACAACATCAACGCGGATAACCTCGCGCTGTGGTTCCTCGGCGAAGTATCGAACACTACTCAGACGCAGCAGACCGACGCGAAAGAAGTGTTCAACCCGATTATGCGTGGTCGTTACTACCAACTCGGTACCACCGACGATAACCCGACGGGTGTTCGTGGCGTGACT…
Salmonella phage Chi	14	172	28	AFO71156.1	ATGCTGACTATCACTGCCGATGAAATGTATAAAGCTGCTACCGACCACCACACCGCCGAAGCGATTGAAGTACGTGACGAGGTAGAGCGTCTTATCCGCCGGGCCGCATCGGCCGGGCTGACCGCCACTACGGTCGCGCTGTTACACAACGACCACCCGCTGTCCGATAAATCCCGCGCCATGCTGATCGGCTGGATTAAGGACGCCGGGTTCGAAATCTATTCCGATCCGGACGAGCCGCCGTGCTCACTGCAAATCTTATGGGGGAGGGCCGCAGCATGA
Salmonella phage Chi	14	152	28	AFO71162.1	ATGAGCCAGTACGTTGATGCGCTGAACGCGCTGAAAGGCATGGACGAGCACGAACCGAAGTTGATCGGCGACCAATGGCGTACGCCGGAATGGCTGTTCCAAGCGATTAACAAGCTGTACGGGCCAATCGTGCTTGACCTGTTCACCGACGGCCAGAACGCCAAATGCCAGCGTTTCTTTACGGCCGAAGATAACGCGCTGCGGCAGGATTGGGCGAAGCGTCTGGCCGAGATCCACACCAGCGACGGGTTCGACTCGAACACCCGCGTTTGGGCCTACGCTAACCCGCCGTACAGCCAGAAGCGCGCCGGGAAAGAACACCTGACCGGGATGACCCACATCATGCGCAAGGCTGACGAGGAACGGGCCAAAGGCGCAGGCACCATCTGGCTGACCAAA…
Salmonella phage Chi	14	183	28	AFO71163.1	ATGAGCGAACCAAAAGTCACTTACATCACCGACGACAAAAGCCTGAAAGACATCCTCGTCATGGCTATCGAGCAGGAAGGCGGCATATCCCCGAATCATATCCTGTGCGTGGCGCATAAATACCTTCTCGATAACTGCGGCGTTCCGGAAGGGAACATCCAGTCAGTCGATGAAGTCGAGGTGGACGGTGACGCGATGCCCCGGGAAATCCGCATTCACTGGACGCGAGTTAAACGCCCATCGGCGGTTACGCCAACGGCCGCAGAAGTGACCGAGTGGGAGCGCGAGCAGTGCCAGCAGATCCTGAGCACCATCCTCGAAACTGTCCGCGCCCGCGCTAAATACGCGAAGATTGCAGGCACCACCAGCGTCGAACTGGCCGGAAGCCTCGCCATGCAG…
Salmonella phage Chi	14	150	28	AFO71192.1	ATGGCCGAGAAATTAGTCCCTGCGAAGAAAGTCAAGAATGGCGTGCTGTATAAATCTGGTCACATCAAGATTTCTAACGTACGTGCTTCTTACCCGCACCTCGATAAGCCGTACGGCGGCGAAGATGGCGGCGAGCCGAAATACTCGCTGACGCTTTTGATGCCGAAAGAAAGCCACGGCGAGATCGAGAAAATCCTCCGCGAGCAGATCGAAGTCACCAAGAAGAACCACAAGACAGGCGCGCTTAAAGTTGCTCCGTCCATGTTGTTCATCAAAGACGGCGACACCGATTTCCCGGACAAACCGGAATGCGAAGGGATGTGGGTTATCTCAGCGCGCGAAAGCAAACGCCCGGATGTGTATAACATCGAGCGCGAAGAGTTGACTACTTCTTCCGAA…
Salmonella phage Chi	14	46	28	AFO71196.1	ATGACGAAGAGTAATGCGCCACTGGCAACCCGGAATCGCCGCTCTAACGCGCCGGACGCCGACACAGAAGCGATGATCTTTCAGGGCTGCAATATCACGCAACTGGCAAAGCTGTTCCGCATGGAGCGCCGGGACATCACGCCGAAAATCATGGACGTCCCGCCTATCGGCGAGCGGGGCGGGTATCCGATCTACGCGGTACACGAAGTGGCCCCATACCTCGTTAAGCCGCTGTACGACGTCGAGACATACCTGCGCCGCATGAATTTCAAGGATCTGCCGAAGGAGTTGTCGAAGGAGTTTTGGGCCGGGCAGCGTGCAAAGCAGGACTTCGACATCAAAGCGGGCAACCTGTGGGAAACAGAGAAGGTGATCGAGCACTTCGGCGAGGCGGTGAAG…
Salmonella phage Chi	14	119	28	AFO71204.1	ATGGCTTCTAACTTCGCAGCAATTAAAGCGAAGGCTCGCAGGGACGTACACGCGTCCCTGTCAGTACCTGCTCGCTACGAGAATTATTCGCAGGATGTCATCGTCGAAGACCTAAGCGTCCGCTGGCACAACAAAATCGCTATCATGGGCGATCTTGAAAACGGCGGCTACGCGAACATCGTCGAGGGCATCGAGCGAATCATTTTCACGCGTGAAGAACTGGCAGTCAAAGGCGTGGTGCTGTCCGAAGGGGATAGCATCATAATGACGGCCGAGGGATACGAGAACGCCCGTCTGGTTCTCAAAACGCAAGAACCCATCGTCGGGCCAGTGGAAGTCGTCTGGCAGGTGGCGAGGGCCGACTGA
Salmonella phage Chi	14	110	28	AFO71219.1	ATGTTTAAATTCTGTGACGGGTACGACCACTACGCCGAAATCGGCGTGAAGGGTACGGCCCTACAAAGTTATCTGGAAGCCGCCGGGTACGTGGTGCGTAACGCCAGTGATACCACCTTTTCCGTTGTCGAGGGCCGCCGGACTGGTGCGCGTGCGCTGAAGTTCACCGTGGCCGCCAGTTCGTCCGTCAACGCCTCCCTGTCATGGGGCTTCACCACGACGGCCACGTCAGTCGTCTTCGGCTTCGCCATGAAGGCCGGGCTGTCCCGTATGCGTATCGCGCGTATCGAGAACATCGTGGACATCGAGTGGGACACCACGACCGGGAAAATCCGCGTAGGCGAGCAGTTAGGCGTCAACCCGCTGATCCTGAACGCGTGGTACTACTTTGAAATCGAG…
Salmonella phage Chi	14	20	28	AFO71217.1	ATGGCAAGTTATTTTGATGGATATGAGCAGTTCCGTTCGACGGACACGTCTAACCCGGGAACCTTTATGCGGCTCGCCGGGTACACGGTTCGAGGCGCGATTTCGGCGGGTCTTGGCCGCCTCCCGGCGAGCATCGGACTGTACACGCTGAACAGCGCCTACGAGCGCGATTGGACGTGGGGTGGCGACACCCTCACCATCGGCTTTGCGTGCAAGCAGCAGGCGCGTGGCGCGTTATTCGGGCTAAAGATCGGTGACGCCACTGGCCGCGACGTCCCGCATGTCGTCGTATACACTGATCCTGTGTCTGCGCTCGTCACCATTCAGACCGGGCCAGACCAACTGGAAGTCGGTTATGTCACACCGATCCCGACGCGCTGGTACTACTACGAAGTCGTG…
Salmonella phage Chi	14	120	28	AFO71155.1	ATGAACTACATGCGCATGAAAGCCGACCGCACCCACGCCGTCATCGCAGAAATGGAAGCGAAGGGCTATCTGGTGGCCGTCAACGGTGTCCACGACGAGATCTGGTTTGACATCATCCATCAGGTCGGGCCGATGTCCGCCGAGGAACGCCAGTCCATTGAAGACAGACTGCTGTCCGCATACAGCGAAGATTTGAAGGAGTGGGCTGATCACCTGCTTGGATCGTGGCGTGAGGCGCACCCGGGCATCGTACGCATTTGGGACGGCCTGCCTGTCCGTAATTTCAACGAAGAGGACAAGTACAAAAAATGA
Salmonella phage Chi	14	146	28	AFO71184.1	ATGAATAAGGAGTTATGGAAGCATTATTTCCGGTGCTTTCGTATGCGTGGGATGCCATACGTCGAGCGCTACGGCACGCCGGAAATCATCGCGTTTATGGATATTTGGGCAAGCCAGCATGATGACCAGTTAGAGACAAGGGCGGCGATCGTGGCGTACAGCGCCCGCGCCGGGCTTCCATGCAATGTGCGTAAAACGGCGTCACTCGACCTTTTAGCGCGGTACAATGACCGCAAGGCGGCCCACAATGGATAA
Salmonella phage Chi	14	132	28	AFO71195.1	ATGCACGACTATCAGGACGAGGGCGTCCAGTTCATCAAAGACCATCCGTACTGCGGCATGTTCGTAGACCTCGGCTTGGGTAAAACCGTCATGACCGGGACGGCCATGCTCGACCTGATCGCGGACGGCGAAGTCAACAAAGTTCTCGTCGTTGCGCCGAAGCGAGTGGCCCGTACCGGGTGGCCGACGGAATTCGACGAGTGGGGGCATCTGTGTTTCTACAAGATGTCGATTATTGCCGGGAACGCCAAAGAGCGAGCGGCGGCCGCGAACAAGGACTGCCATTTTTACACGGTCAGCGTCGATAACATCGCGTGGCTATGCGAGCACTTCAAAACGAAATGGCCGTTCGATGCCGTGGTGCTGGACGAGTCAAGCATGTTCAAGTCTCACACCTCG…
Salmonella phage Chi	14	168	28	AFO71213.1	ATGTGGTGGGCGTTAGCTATGCTGGTGGCCTCGGTGCTGATCAACGCGGCCCTCGCGCCGAAGCCTGCATCGGCAAAACCAGCAACAATTCAGGATTTCGACATCCCGCAGGTGAAGGAAGGCACGCCGCAGTCCGTGGTATTCGGCGAGGTGTGGACAGCCGACTGGCAGGTATTGGGCTTCGGCAACTTCCGAACCAAAGCAGTTAAAGCGAAACAGGCGAAAAAATAA
Salmonella phage Chi	12	170	14	AFO71208.1	ATGTCACTATCAGATTACACACCAGAAATCGAAGAAATCACCATCCCGGCCAGACGTGGTAAAAAGGCTGGCTCGTTTAACGTCCGTGGGCTTTCCTTCCACGACATTTCCAAAATCATCCGCGTTCACTATCACGACCTTGATGGCCTGTTCGACCTGTACCAGAAGACCGCCGGGGAAGACCTGACGGCCATTGCTACCGGGCGTTTCGCCGTGTCGCTGGTATCAGATGCGCCGGGGCTGGTGGCCCACGTCATCGCGCTGGCCGCCGACGAAGAAGCCGAACTGGAAAAGGTTCAGACGCTGCCCCTGCTGGTGCAGTTCGACGCCTTAAAGAAGATTGCCGGACTGACGTTCTCGGACGTTGAAGAAGTAAAAAAGATGTTCGCTCAGGTAATG…
Salmonella phage Chi	12	27	14	AFO71215.1	ATGGGAAGTAAATCCAAGAAGGTTACGGTTGGGTACAAATACTACATGGGCCTGTTTATGGGCCTTTTCCGTGGCCCGGTGAATGAGATTACCGAGATCCGCGTGGGCGACCGTACCGCGTGGACGGGGTCAATCACTGGCAACACCACCATCCAGATCAACAAAGAAAGCCTGTTCGGCGGCACGAAGGCGGAAGGCGGCATTGATGGCCCGCTCGAAGTTTACATGGGCGCGCCGACGCAGACCGTCAGCCAGAAGTTAAAGAACATGCTCGGTGGCCGTCAGCCGGAATTCCGTGGCGTCGTTACCGCATACTTCGACGGTCTTATCTGCGCCATGAACCCGTACCCGAAGCAGTGGAAATTCAAGGCCCGCCGCTCTACGGCCGGGTGGACTGGC…
Salmonella phage Chi	12	74	14	AFO71165.1	ATGAAGACCCACGTAATGAAATTCGTCCCTTTCAACCAAGCGTTGATCGGGAAAGAAGTGCTGTATGTGTTCCCCCTGCCATATGGGCCGCGCTGCCTGATCCGCACCAACGGAACCGACCTTGAAGTCGTTAACGCCGACACCACCGAAAACCTGACGGGCTTCGTCCCGGATCTCGAAGACCACATCCGCCGCCTGTACTCGGCTATGTTCAGCGAGCCTAACCCGAAATACACGCGGAACGGTGAACAGGTCGTGTTCCCGTTCATGGTGTTCGACGTCATCCTGCATGACCGTTCATCCACCAGCAACGACGACGGCAGCGCTGACGGCGTCAGGGCCGCGCTGGAAGATTGGGACGACATTGGCGTACCCATGAACGCAGAAAAGGCCGCCATG…
Salmonella phage Chi	12	85	14	AFO71188.1	ATGCGATTTCCAGATTGGGCTTTAAACGACGACCGGATGCGGGTCAAATTTCTCATGATGCAAGCGGCTTTGGAGGTAGACCCGAACGCCAGAATGGCCGAACTGGCGAAGGCAGCGAAGATCAGTTACCCGACATTGTTATGGGCTGTGCAGAACAACGTAACGAGCAGCGTGGCCGAGAAAGTTTGCAAAGCCGTCCCACACTGCGGCATCCGTCCGCATTGGTTGACTAACCCTTCATGGATCAAAACGGACAGCGAAACAGGGGAAATCCTTGAATGA
Salmonella phage Chi	12	12	14	AFO71214.1	ATGAGCAGACACGACGAGCCGCAGGATCAGCCGCGCATCTTTATGCGCCATGCCCGGAAACTCGGGTATTGCAAAAACGGGTCGGAGCGCTTGGCCGAGCGCTTCGGGATCACCTTCGAACAATTCCTACGGGAAGGCTACCCGGTAGCGGAAGCCATGAAGTCCGCAAACCCGCTGCTGCGTAAGGCCGCAGCCGTGGCCCAACAAGAATGGGACGAGGCGCACGCACATGGGAAGTAA
Salmonella phage Chi	12	106	14	AFO71189.1	ATGTCTGGTATCTTCGAACAACTGCTGGCTGAACAACAAAAAACTAACACCCTGCTGGAAGGCGTTCTGGCAGCGCTGAAAGGCGGCGCGGTAAATACTTCCGCTGATGCTGGTAGCGAAACCACCGAAAAAACTACCACCACCAAAGGCGGTGCTAAGGGCGGCGCGAAAGGCGGTGCAGGTAAAACCGAAACTAAAGCGGCCAAGCCTAAGCACACCAAAGACGAAGTAGTCGCTGCTGTCGTCGCGGTTAAAGACGCGTTTGGCGCGCCGGAAGCCAAGAAAATCACCGCTCACTTCGGCCTCGCGAAAGTCGCGGAAGCGAAGGAAGAACACTTCGACGAAATCGTTGAAATGTGTGAAGCCAAACTGGCGGAAAAAGACGAAGGCGGTAACGGC…
Salmonella phage Chi	12	13	14	AFO71182.1	ATGGATATTAACGGGATCACGGTGGCAAGCGTCGAGCGTTTCAACAAATACGCGGAATGGGTAGCGCGTCAAATGGTGGCGGGCGTGCCGTTGGCGTCGCACGCTTGCCCGCATTGCGGATCAACGTTGCACGTTGTCGCCAACGGTGACAAGGGCGATCAATGGGATTCTACTTGCGCCTGTCCGGTGTGCGCTAAAATGTTTCACCGCTCAATTTTGCACGGCGAAGGCGCGCCCGCGATTAACGTCATTAAACTGGATCGGGGGTGGTAA
Salmonella phage Chi	12	53	14	AFO71175.1	ATGCAAACTATCATTACTAAATATTCTAACGGTTCCATTATGGCTAAATGCTGGAATGGTTGGACGCGTTCACAATATGACGCTGAATTAAACAGCGAACAAAATCACCGCGCGGCCGCTGAAAAGTTGATCGCTAAACTCAATGCTAATAAATCCGTTAGTTGGGGGGTCGTTGCTAGTGCGCCATCCGTGCCGGGCGTGCGTGGTACGGATAACGGCTGGACGTTTATGATCGGTTATATTCCAGAAGTCGCGCCGCTGGATATGTCGATCACTGTTAAATTCTGCCCGGCAACAAATAAAGGCCCGGCATACATGCGCGCTTATTCGTGGTTAGTCCCGCGCGGGATCAAGGTTAATTATTCGCCACGCGTCGCCGACGGGTCAGATATTCAGGCA…
Salmonella phage Chi	12	147	14	AFO71154.1	ATGAAACGCGGTCATAGCTTTCAGGTTGAAGCGCGCCGACAGTCATCAGTCATTCGCCAGCGCATGAAATGGGACATGTACCCACTGGTTAAGAACATCGTCAAGCGTCTGCTGTGCGGCGAAGAAGAGGTTGTGCGCCCGATGCACGGCAAAGGTCTGACCGATGTCATGGCGTCCTTCTACGGTATCACACGTTCGCCCGGGCCACGACGTATCCACCGCCGATCGGGCCGACCATACCCGCTGCCGTACAGCGTGCGCGATGGGTCGCCTATCCACATCCACGCGGTATACCGCCAGTTGACTATCGATCAGTGGCTTCCTCCGAGGGAAGCGCTGAAAGCGAAAGGGATTGCCGTGGAGAATGGCGAAGAGATTCCGATGTTGCTGTCCCGAAAT…
Salmonella phage Chi	12	23	14	AFO71181.1	ATGACTCACGATCAAATCGTTGCAATGGTTGGAAAATACAACATCAAGGCCGATCGCGCCGTGTCTTATAACTATGATGTTTACGGTTCGACGCAAGTCGAGATCCGCGAGGTTGACGGCGGGTCATTGATCTGGCGTGCGTGGTCATACGAAAGCAATTTCGAAAACGTGTTAGAAAGCGCGCTCGATCATTCCGGCACACTGAAAACCGCCGAAGAAATCGCAGAACAGGCCGCCGCCGCACGATCTCAAAAGCTCCGCAATGACGCTATGTTTTTTGAGGTTCACGGATTCGAAGATGATTTCATTTTGAACCTGTCCGACTTTACCCGCGAAGAAATAGAAGCGGAGATCATCGCGATGAATGCAGAATTAAACGCGGCAAGCGCCGACGCCGAC…
Salmonella phage Chi	12	109	14	AFO71210.1	ATGGCTAACAGTAAAGACGTCGAGCTACGAATCCGGGCGAGGGACTACAGCCAAAAGCCCTTAAAGGCTGTGACCAGCGCTATCGAGCAGATGGCAAAGGCGCAGGACGAACAGCGTAAAGCAGCCGAGCGCGGTGAAATCTCGACGCGTGATCTGGAAGCCGCATACAAAAAGCTGGAAAGTGCCGGGAGCCAACTGCTCAAACTCAACTCGCTGATCGAGGTGTTCAAACGGCAGAATCAGGCCATGACGGAGGCGACGGCCAAGACCGAAGGACTCCGCCAGAAACAGGCCGATCTCCAGAAGACCTACGATTCCACCGAGAAGGTTACGCAGAAACAGGAACGGGCGCTGGCCCGGGTGACACGTCAGGTCGAAGCCGCAACCCGCGCGGAAGCG…
Salmonella phage Chi	12	77	14	AFO71212.1	ATGTCTTACAACATTATCGAGACGTCCAACGACAACGGCAGACCCGTCTTTATGTACGAGTTTCGCCTGCTGGATAAATACTGGCGTTATACTTCCGCAGACGCTAAAGTAAGTGCGCTGGGGAGCATTTGGGAACCGATGGGGGTGTCCGACGACGGGATTAAACAAACGGGCGAGGCTAAGACGGATGCGCTAAATCTGACACTGCCAAACTCGAATCCCGTCGTCGGCCTCTTCATCGGGACTCCCCCCGGCTCCCCCGTAACCCTGACTATCCGACGGATGCACCTTGACGATAATGACCCGGTGGTCTGTTATGTCGGCACCGTCGATAGCATAAATCAGGGTGAAAATCCTACCGTAGCAACTGTCACCTGTTCAACTCTGTCGGCCACGATG…
Salmonella phage Chi	12	80	14	AFO71200.1	ATGGCGCTCAGTCGTATGAACGGCCAGCCGATCGCCATTCGCGAGAATGACCCGACGCTGCTGACTAACATGCAACAAATGATGTCCTGTGACGACGAAGATTTTCAGGAGCGCGCTGAACAGCAGATGCGCGAAAACCTGTGTGCAGCGTATGGCGTTGGCCGACCATCTGCGGACAAACCCTTCGCCTTTTCGAACGGCCTCGCCATCATCCCGATCCACGGCACCCTGATTAACCGTTATGGCGGGTATTACTACGGCTACGTGACGGGCTACAATTTTATCCGCAGTCAGCGTAATGCAGCGCTGGCCGACCCGGATGTAGAGGCGATTATCTACGACGTCAACTCGAACGGCGGGGAAGCCGCAGGTTGTTTCGAGTTGTCTCAGGAAATGTTT…
Salmonella phage Chi	12	113	14	AFO71194.1	ATGGCCGAGCCGATAATCAGAGAATCGAAGGTCGAAAAGCGCTGCTGCGAATACGCGCAGGGGCGCGGGTGGTGGGTGTCAAAATTCACCTCCCCCGGTAAAAAAGCCGTCCCGGATCGTGTGCTGATCCGTGGCGGCGTTGTGCTTTTTATCGAATTCAAACGCCCCGGCGAAGAACCAACGGCGCAGCAGTATCACCGCCATAAGGAAATGCGCAAGGCAGGGGCAAACGTGACATGGGTGGACAATTTTGCAGACTTTAAAAACTACATTATCGCCTTTGAGTAG
Salmonella phage Chi	11	122	5	AFO71161.1	ATGGTAGACACATCAAAACCGAAGCACGCTGTCAAGCCCTCCGCGCAGCGCTTCCGCAACTCAGTGATGAACGCACTGAACCTCGACATGGACGACTTTGAAACGGACGACGACGCGACCGACCACGTTCTCGAACTTATCAATTCCATGACGGACAGTCAGATCGCCATTCCGAAAGCCGCCGGAGACGAGACGGTCATCGTGCTCCGCCGTCCTAAGTTGAGTGCGCCAACGGTTGAACAGGCCGAGAAGACTTTCGGCTACATGCTTGACCGTCTGGTGCAGTTCGAGCGCAAAAACCCGGGACTGGAATTGGGATGGATGCAGCCGGACTGGCCGAAGCAATGTTCCGACGCCATCCGCCGCTGTCTCGAAGAGAATCAGTACATAGACGCGATG…
Salmonella phage Chi	11	191	5	AFO71197.1	ATGAAGTTTAAGAGCATCGCGCAGATTATCAGTTCGGTGGCCGAGCAGTTACGGCCGCCAATGCGTATGACGGTGGCCGACGCGGCCGCCAAGTATCGCTACGTCAACCAACCCGGCGCATACGTCGGGGATTGGCTTAACTCGACGACGCCGTACATGGTCGAGCCGATGAACATGATGAACAGCCGGGCGTACGACAAGATGGCCTTTGTCGGCCCGGCGCAGTCCGGTAAAACCGATGCGCTGATCCTGAATAGCATTGTCTATTCGGTGAAAGTTGACCCGATGGATCTGATGATCTTCTGCCCGACGTCAACGGCCGCGCGTGACTTCTCGATGCGACGCGTAGACCGTCTTCATCGCCATAGCCCGAAGGTGGGCGAAATGCTGATGAAGAAC…
Salmonella phage Chi	11	50	5	AFO71193.1	GTGGCAGATTGCATTAATCTTGACTATGAATCCCGAAGCCGGGTGAACCTTAAAACGAACGGCTTCGACCGTTATTCGAATGACGAATCGACGAAAGTGCTGATGGGCGCGTGGTCGATCAACGGCGGCGCTGTGCAGCACGTAGACCTTCATCGCGGCAAAAAGTTGCCCGGCGAACTGCGTGAAGCGCTGGAAGACCCGGACGTGGAGAAGTGGGCCTTTAACGCTCAGTTCGAACGCGTGATGACCCGCCGGGTGCTCGGCATTAAGACGCCGTACAAAGCGTGGCGCTGTACGATGGCGATGGCGTATATGCTCGGCTTCGCGGGCGACCTGCTGTCGGTCGGAACACAATTGGGATTGCCGGAAGAAAAGCTGAAAGACCCGGAAGGCAAGCGC…
Salmonella phage Chi	11	98	5	AFO71199.1	ATGACCGAGAAAAAGAGAAGCACTACACAACGGGCGAAGAAAGCGGCAAAGACCGCCGACGTCGCTACGTTGGACGCCACGCCGCAGAACCCTTCGGCACTCGGTGGCGGTTTAGAGGGGGCAGAGCGTAACACGCGCGAAATGTTCCGCTGGACTCCTGCCATAATTTCACCTGACCAGCAGATCGCCCAAGACGGTACGCTGGCGCTTTCGCGTGCTCAGGACATCGTACAGAACGACGGCTACGCATTCGGCGCAGTGGCTATCCACCGTGACAGCGTCGTCGGCTCGCAGTACAAACTCAACTCTAAACCGAATTCACTGGTGCTCGGCGCGCCGGAAGGTTGGGCGGAGGAATTTCAGGAAGTAGTCGAGGCGCGCTTCAACATGGTGGCCGAG…
Salmonella phage Chi	11	90	5	AFO71164.1	ATGAGAATCGAAGCCACTGGCGGAAGCCACTTATCAGTCGTGCAGCATAGTGACCAATTCTATTGCCGGGACTGTCAGAAGACATGGGATGCGAATGACATCGACCCACCACCATGCACCGCTCCGGAGTCCGACGAGCCGAAGAAAACGGTCTGGAAGCGCTGGCAAGGCGGCCCGGCCTGCCTCCAGAATCTGCCGAAAGACGAGCCGAAAGCAACGGTGACGACCACGCCTACCGGACGTCGCGTTTCGGCCAGCCCGGCCTTCGCCTATCCGTACGGCACCCCGGCGTCCGGCGCGCGTCTGGCCGTGCCACCAGTGCCGCCGGAATGGATCGAGCAGTACATGAGCGGCGTCGATAAGGTTGTGCCGTCCGTCGGCGCGTACGTGCTGTACACG…
Salmonella phage Chi	7	86	1	AFO71158.1	ATGGCCGATGAAGCGTTAAAACTGAAAGTCGGCCGTACCTATAGGGGCAAACGGCCGCAGAACCGCAGCGGACTGGTGAACGACCGCACCATCCTGTACATCGGGGCCACGCACATCCAGTACGACGGCCCGGTCGTAGGCTTTGGCCGACACTATCCGAGTTGTACCCGCGAAGCGTTCCTGCAATGGGCCGCGCGCGACGTGACTGACGAATTACCGAAGGGAGAATATGCAGAATGGCCGATAAAAAATTGA
Salmonella phage Chi	3	10	1	AFO71186.1	ATGCAGCACGATGAATGCCGTGAAACGTTGATGGATTTCAAACGACAATTACAGGCACATTTGAAGGCGATTTTACGTCGTCAGGGGGTTACACAGAGCGCGCTTGCGACGATGATCGGGGTACACCAGTCAAGATTGAGTTTCATGCTTAACAGTGACGCAGACAGAGTTTCGATCGATAAACTCATTGAAGCGATAGTGAAACTGGACGGCGTGTTTATGGTGAAAATCGGAGATCAGACAGACATAAATCGAGTGCGGTACAAGGAGTGTGAAGACAACGTTTGA
Salmonella phage Chi	9	128	3	AFO71176.1	ATGAATCTGAATTCCATCAATAAAGAACAGCGTTTATATGTTATGAAAGCGGGCGCGGGCTTTACCTGCTACGGATTCGACGTGCTGAACGATAAAGCGCGCCGGGCGTTGGAATGGCTGAACCGCCACGGCCGCGCGGCTGAAATGCTGTTAGGCGCGAAGGGGATCGACGTCACCGCGCTGGATATTCCCGCCCGCGTCGGCACTAAAAAGCATTTTAACGCGTGCAATAAGGTATTCGACGCCGCGCGGATCTATTCCATCGCAAGCGGCAATAAATGTGATGCGGAATATACGCCGCAATTAATCGGCCTCGAAGGTCGCCGCGTCGAAGTGGTGGACGCATACGGGGATACACGCCGTTTTATTGTGGGGCGGTCATCCGGCTGGATGCCTTGC…
Salmonella phage Chi	9	107	3	AFO71190.1	GTGACCAGCATTACTTTCACCAACGTTTCTACTACAGGCGGCGCAGTTCTCGCGCGCACTTGGGCGGAGTTTCGTTTTCAAATCGGTGATCGCGATGTGCTGTTCAGAGTTACTTCCCCTGTTTCGGAACACGAAGCGCCGCTGCTCGTAACCCACGCATCATCCGGGCTTCGAGTATGCGACGTCTGGTGGGATGACGTGGCGAAGACTCGCTTTAACGCAGGCCGCAATAATTACAGCGGGGCAGGCGCTAGGGCATTAGTAGCGACGATTGAGCGAGTCGGCCAACACCGATTCCTCAACGCGATAAAGGCGTATCCGAATGAGTAG
Salmonella phage Chi	9	7	3	AFO71209.1	ATGTCCGAGGGACACCCGGCCGCCCGGCATTACCCGTTAGGATACTTGTGGTCAGAAACGAAAATCGCGAAGCGCCGGGTAAACGCGGGTTATGTCACCCAAAGTTTACTGATGCAGTCCTGTATCGGCGCTGTACTCAACGGCAAGAAAGGCGGGAAAGAGTATAAAAAACTAATCAAGGAATTATCTGATGGCTAA
Salmonella phage Chi	1	181	1	AFO71173.1	ATGCGCCAATCGGCCTGTTTTGCCCCGGTTGGCGTCGGTTTTTCGTATAGAATTCAAAAGTTTAAGGCGTGGCGCCGCGTGCCGTTTGGCGGTGGTGACGGGGCGGCGGACGTGGGGCGCGGCGGTGCAATGCGGCCCGGCGTGGCGATCGGTGGCGCTTTAATGTGCGGTTAA
Salmonella phage Chi	4	159	3	AFO71149.1	ATGACAGGGCTATTCGCCCGGATCAAGACGGGCGTCCTTGCGGCGCTCGTTTTCGTTGTAGCCATCTTCAGCGTCTGGCGGGCAGGACGCGCGAAGGGCAAACAGGATCAGATTAATAACCAGAACTACGACACGTTGCGGGAACAGGCAAACGCGGATAAACAAGTGGCCGAGGTGCATAATGAAATCAATAAACTCCCTGATGGTGGCGCTAACGATCTGCTTCGCCGTAAGTGGATGCGTCGAAAGGATTAA
Salmonella phage Chi	4	165	3	AFO71177.1	ATGTTAATGGCTATTATCTTGATCGGTTATTCAATAATTGCGGCTGTTATATATCGTGACGCGCGGGTGGTGTGGCGTCGCTGTAAGGTTGAGCGCCGTTATTCTTTCGGGCGTAAAACGTTTTATTTACGCGAGCGTAAAACAGGCCGTTTGATCGGCTGTTCAAATAATTTTTTCACTCTTCTGTTACAAGGGGCGTAA
Salmonella phage Chi	4	8	3	AFO71178.1	ATGGGTCATATGTATGGCGTTATCTTGTCAAATGGTACGCATTGCGACACGTCAACCACGGAAAAGGGCGCGAAAAATTACGCCACGCGCCACGGTTACAAGGAAGTAAGCCGCCGCCTGAATTGCGGCTATAGCGTCGAAATCGTAGCACATCGCGCCGGGTCGAAATGGATCGCCGGGCCTGCTAACCACTCAACCAAATAA
Salmonella phage Chi	10	59	2	AFO71152.1	ATGCCAACTAACAAAGAGCCGCTTGTCGTCAGCTTTTCCGGCGGCCAGTCGTCCGGCTTTCTTTGTGCATACCTGATCGAGAACTACGGCCACAAATATGACCTGCGTTTCGTGTTCGCCAATACTGGCCGGGAGCACGAAGAAACACTGATCTTCGCCGACAAGGTGGATAAACACTTCGGCCTGAATCTGGTTTGGCTGGAAGGCTACGCCAGTCCGGAACACGGCGTCGGGATGCGCCACCGGGTTGTCAGTTTCGAGACGGCCGCGCGCAAGGGCGAACCGTTTGAAAGCCTGATCAGCGTCGAGGGCATCCCGAACATATCGCGCCAGAAGTGCAGCGACTATCTGAAAACGCAGACGATCCGCCACTGGATGCGCAGCAACGGACTGGCGCGC…
Salmonella phage Chi	10	133	2	AFO71146.1	ATGGAGATCCGCGCATCAACAATGATCTGCGAAGCGTTGGTCAAAGAGCCGATGTTTATGGCGGCCGAACTGATCTGCGAGGCAATCGGGCAGGCGGCCACTGAACGTCCTCCGCTGTACGCGGACTCGGTCTACCAGTACGTTACGCAGCACGACGTCGTGCCGCCTTTGTCGGAAGTCATTTCGCCGGAAAGCCTGTACACGTTGTGGAATTACGCCATCGTGCAGCAGCCGATCGATGACCCGATTTCCTACAACATTGTGAAGCAGGCGGTGACGCTGTCCGTGCTGGCGTCGCCAATCGTGACCATTTCGTACGACATGGTGAAATCAGCGTGGTCGTTTGCCGTGGTGGCCGCGACGCTCGGCGACTTCCCGCTGCCGGATGAAATGTGGTCG…
Salmonella phage Chi	8	187	2	AFO71220.1	ATGCCTGTAGTATGGCACTGCGGTTTTAACGGCATCATCAATAACACGATGGGTCAGGGTCAATCCAACTTATTCATCAATACGAACATGACGTCTGGCGCGTCGTATGCGCTTGCCGCGGATAACCTGATTAACAATGTTTTTGGACGAGGGGGGAACGCCGACCAGAACGGAGGGGCGTTACCTTTGATCCAATACTACGGCCGAAAATGGTCGTCAACGGCGGGCTACGGTAACTCATATGTGTTTGGCCGCGTGAAACCATCGTATTTCGATAACTCCGTGCCATGTCTCAGTTCAGAAATGTCTCAACCGACTAACCCATCTGACTGGTACGGGGGGTGGAGTTTACGGGTGGATACGCTATTCCCCACGGACTATCAGACTGCAAGTTGGAGG…
Salmonella phage Chi	8	34	2	AFO71174.1	ATGGAAAAAGTATATAACGCGGTAAAAGGTCAGACGTTGCAGCATTGGCTAACCATTGTTATCAAGCGCGACGAAAGCGGCACGGCAACGGTTGAACTGCATAGCACGATCCACGTTAACCGGATAAGCACGCTTTCTTTTTCATGGGGGCCGGAATTTAGCGACGCCGATATTTTAAACGATAACGATTTATTACGCGTTATTTATCAAAAGTACGGCCGCGAAATTTTCACCGCCGAATATACCCGCGATTTCAAATAA
Salmonella phage FSLSP030	2	178	2	YP_008239893.1	GTGGCAAAGACCAACCCGTACGGAATTGAAATGCCGAACAGCAGGTGGAAAGACATCGGAGGGCAACGGTTCGGAAAACTCACCGCCTGCCATCCGACCGGAAAGAAGTACCACGGACAGCACATCTGGCTATGTGAATGTGACTGCGGTGGATTCAAAGAAGTCCCGGTCGGGTCACTCACAAGTAAGTCCGGTACAAAATCTTGCGGTTGTGACCTGTACAACAACGACCGTCTGATAACACACGGAAAGTCGGACACACCGATGTATGAACGTTGGCGCAGCATGAAGCGGCGATGCGAAGACCCCACCAGCAAGTCTTACAAATACTACGGCGGTAAAGGTGTCAAGGTGTGCGGCCGCTGGCAGGATTTCAATAACTTCCTCGCTGACATGGGG…
Salmonella phage FSLSP030	2	177	2	YP_008239865.1	ATGGGATTCCGAATTGGCCGTGCCACACACCCTACCTATCAACTCGGGTATAACGCTCAGATCTGCCCGGCGGGCATTAACGCGGCTGAAACCGTTGCACTTTTCACGGTCGCACTCGCCTCGGGACAACCTGAAAAATACATGGAAGTGGAGTGGTTAAACGACACCAAAACTTTAAATATCTATCAGGATGATGAACTGGTTTCTACTCGTCCTAACTTTACGGCTTCCTCAATGGCGTTTGGCATCGTCCTGATTTGCGAGCATTACGTCGGTAACTCGTTTAGCTCAACCCCATTTTTTGGATTCGAAGTCCGGGATATGTACGTCCAGCGAATCCTTTCGGATGCAGACCAGCGATTAGGGTCGTCCACGAAAGTGTATGCGTTCAACCCGGTG…
Salmonella phage FSLSP030	13	54	14	YP_008239895.1	ATGAAATTAAATATCACCGCGCCGGGCGTTTTCTTCAATCGTAGCGGCGACCGCGTCACCGTGGATCAAATCGTTTTAACGAATAGCGCCGGGGCCGTCGTTACATTCCCGGTTAAGGGGCGGATCTGGAAAATGTACCGGGGCGCATACCGTCCGCGCGAGTTTAAGATCTGGACGGCATCGGGCAAGTTTTACGCGGGCGAACATTCCCGATCGCCGTGGGATATTGTCGGCGAAGTTATCGCGGACGATGTGCGCCCGGTCTACTGGCAAGATCTGACCGATGACCAGAAAGCGACGGCGGCGGCCAAATATCACAACGGCGAAGGCACGCCGGACGATTATTTCACCTATACGCCGGATCAATTCATTGTGGTTAATGGTGATGTGTACGATCTG…
Salmonella phage FSLSP030	13	96	14	YP_008239868.1	ATGGCTAAACAGGAGCCGCGTGGGATTCGCAATAACAACCCCGGCAATATCGAATGGGGGTCGCCGTGGCAAGGGCTGATCCCGCGCAGTGAAGCGACGGACAGCCGATTCGCACAGTTCAAAGACCCGGCATCTGGCATCCGCGCCATTGCCGTCACCCTGACCACCTACTACGACAAGCGCAAAGCGAATGACGGTAGCAAAATTGACTCGGTGCGCGAAGTGATCGAGCGGTGGGCACCCGCAGTCGAGAACAACGTGTCTGCCTACGCGAAACAGGTGGCCGCCGTTCTGGACGTTAACCCGAACAGCGAAACCCTGAACCTCCACGACTACGACACCATGCGCGGTCTGGTGGAAGGCATCATCCGCCACGAAAACGGGAATCCGGAAGCGTTC…
Salmonella phage FSLSP030	13	70	14	YP_008239846.1	ATGATGGCCGCGACCAGCCTGCCTAACTATCTGGCGGGAAATGGCGACCTCGGCTCTTGGGAGCCAACCCAAATCTTCGCAGGCGAAGCCGATATTGTGACCGAAGGTAGCGTCGCTGGCGCTGACATCGCGATCTATCAGGTTATCGCGAAGAACGCCGCTGGCGCGATGGTGCCGTACGACCCGACTACCGCTGACGCCCCGGAAGCAACGGCGATTGGTATCGCAGCACAGCCAGCGAAGTCCGGCCAGAACGTGCCGTACTACATTGGCGGGGTGTTCAACCACGCGGCCCTCGGTTGGCCTGCGACCGTTGATACGCTCGTTAAACGTCAGGCGGTCTTCGACCGTACTAACATTCACATCGGCAATCTGTACTAA
Salmonella phage FSLSP030	13	161	14	YP_008239870.1	ATGAATGTGAATATGTGTAACCCGGCGGCCAAGCCCGTCATGATCTATCTGGCCGGGCCGTACCGCCCGTACACCCTCGGCGCGGGCTGCACCGTTACAACGTCGGTCAACATCCTGAAAGCCGAAGAGACGGCCGTGTCGGTTGTCGATCAACTCTACGCCCATAAGATGTTCCCGGTCACGCCGCACCTGAACACGGCCAACTTCGAGTACAAGACCGACAACGAGATACCGGACGAATACTGGCTGGAATGCACGATGGAATTGATGCGCCGTTGTGACGCTGTTCTGCTGATTGGCTGTGATGCGATGCTCAGTTCAGGTACCCGCGCTGAGATTGAAGAGGCGAAGCGGCTGAATATCCCGGTCTTCAATAACCTCGATCATCTGGTGTCCTCA…
Salmonella phage FSLSP030	13	130	14	YP_008239856.1	ATGGCTTTGAGCGGACTGCGCCCCGCGCGCGAGCAGTACAACCAAGCAATCGCGGACGCCCTCGGAGGGGCGTACCAGCTTTACGTTCAGGACGTCTTCGGGCAGGCTGCGGCCAACCAGACGTACTACATGGCGAAGTGGATGAAGTTGAAAGCAGGGACGTATACGGCGGTCATGTATGTCGATGACTCCGGCACCCTGTCTATCGATCACGCCGTCGTCGCGTCGGCGGCCATCGGCACCAACCCGAACAGTGGCGAGTTTACGATCTCGGCCGACGGCGTGTACCGCTTCGACTGCATCTACTCAAACGTCCCGGCCGACACCCCGGCGTACATGGCCTACCAGTTAATCCTTGACGGCCAGACCGTCGAGGTTAGCCGGGCCAACGATTTCATC…
Salmonella phage FSLSP030	13	127	14	YP_008239832.1	ATGAATTACTGGCAAGAGTACGGCGAAACGCTTTGGGGGAATGGGTACACCGTTGTACCTATCTACGCCCCGGACGCCGATAAGAAGGGCGCGGGTAAACGCCCCATCGGTAAGGATTGGGAAAGAACAATTAACGATAAGGAGCAGATCCAGCGTTGGGCGGAACGCTACACGAAAAACGGCATCGGGATTCTGACCAAATACACCCCGGCGGTTGACATCGACGTTTACGATGAAGACGCCGTGGCGCATATGGCGGATTGGGTGCTGGAGAATGTTGGCCGCGCACCATGCCGTATCGGCCGGGAGCCAAAGAAACTCTTTCTGTTCCGGACGGAATCGCCATTCTCGAAAGTGAAGTCCGGCGTATGGGAAGACGACTTCGGCCAGCGCCATGCG…
Salmonella phage FSLSP030	13	95	14	YP_008239896.1	ATGAAACGATCCGGATTTTCCGGGAACGCCGCAAAGGCCGCAATAAAGTTTACCGCGTGCGGCGCGATCGTGGCGTTTATCGGGGCGGCCGTGTTTTTTGGCGACAACGTAGGGCCGTATAAAGCGTTTTTATATACCGTCGCCGGGGGCGTATGTGTGCGCCTGATTTGGCCGACGCAAGACGAAGGCGACGCCCTCATAAAACGGGATGACGGCCCGTAA
Salmonella phage FSLSP030	13	0	14	YP_008239887.1	ATGGCCGCGACTACCGACAAAAGCGTGCGTGAAACTCACGAAAAACTTCTGCTCGGAATGAAGGACGGCGAGTCGTTCTTTATCGAGGGCGTGAAGCCGCAGGATCTTGGCTATCTGCGTCGCATGGGCTATCGGCTTAACATCCGCCTGTCCATCCGGTTCACGCTGCAAGACCAGATCTACGGGAAGATGGGTACCCGCGTTTACCGGGACAAAGCGGATAAAAAGGAGTAA
Salmonella phage FSLSP030	13	37	14	YP_008239880.1	ATGAAGAAGATCGCTGCGCTAACGCTGTTTGTATTGATTATCTGCGGTGTGCTGTTTGTTATTGGCCGTGTGGGCGCGGCGATCGGGTGTAACGACGTCAGCGTCCAGACAGAACTACCAACCAAATACAGCCCGTTAAGCGGCGGCTACATCAAACGAGACGGCCAATGGGAGCCGTTAGACTGGAGACTATGA
Salmonella phage FSLSP030	13	157	14	YP_008239889.1	GTGGAAAGCATTGAATACCTGCGCGTGCAGTATCAGGAATTGCGCAAAATCCGGCTAGACCAGATCACCTGCAAACTGGCCGCCCTTGAAACGTTCATCAAGGACATGGAAGACGAAGTTCAGCAGCACAGCACCATGATGCTTGACTTCGCCACGTCGCTTAACGACGAGGGAACCTATAACACCGTCAGCGATCAGTACGCTGAGTCAATGGCGAGCCTTCGGGCGGCCAAAGAATCACTTCGCGCCGCGATGTTCCATGCTGCGCAGTCGATGTACCACGGAGCACCAGCCAATTTAATTAACGTAGGAGCCATAGAGCATGAAAATCAAGAGTTATGA
Salmonella phage FSLSP030	13	61	14	YP_008239843.1	ATGACACCAGAAGAATGCCGCGCGCAATATCGCCTCATGCTCAAAGAAGCGATGGATGCGTACCACCAATTAAACCTCGGCGGCTCGGTACGCGTCGTGGTGGATCAGAACAGTGAACGCGTGGAATATACCGCAGCGAACCGACAAAGCCTATGGGCCTACATCGTTCGACTGCAAAACGCGATTAATTCGGACAACCCTTGCGCGGCCTTCATGGGCCTACCAAGTTCACCAGCAGGATTCTTATTCCCATGA
Salmonella phage FSLSP030	13	112	14	YP_008239836.1	ATGAGTAGTAAGTCGCTGTTAGTCCGCATCATGCGGGAATTCGGCGGTGGCGGTCACTCAATCTTCGCGCCTTCGGCGTCAGCGCGTTGGATGGCATGTTCCGGAAGCCTGATAGCAGGGCTTTTCGAGCATGACGAAACCATCTACGAGGCGGCGGAAGGAACGGTGGCCCACGGAATCGCCGAACAATGGCTGCGAACGGATGTCCGGCCAACCCATTTAATCGGTACCGTCGAGACGATCACGGAAGGCGATGTCAGCCATGACATCCCTATCACGCGGTCAATGATCGACTACGTTCAGGAGTATGTGGACTGGTGCCGATTTGAAGAGGGTGAAATGTTCACGGAAATCAGGGTATGGTTCACCGACCTGATGCCGCGAGCGAACCCGGATGAA…
Salmonella phage FSLSP030	13	49	14	YP_008239847.1	ATGGCTGGACTTTACACTACTTACCAACTGCTCGAAGTACAGCGCAAGCTGAAAACGCTGCCTGCGTTCTTCCTGCAATGGTTCCCGCGCCAGATTAACTTTCAGGAAGACATGATTGCCTTCGATAAAGTTATTCAGGACGTAACCCGCGTTGCTCCGTTCGTTGCACCGAACGTACAGGGCCGCGTGATCAAAGAAAGCGGCTACAACACGAAGACTTTTAAACCAGCCTACGTGAAGCCGAAACACGTCATCGACCCTAACATGATCATCCCGCGTCAACCGGGTGAAGCGTTGGGTACTGGCACCCTGTCTATCGCGCAGCGCCGCGACCGTGTCATCGCATATCTGCTGATGAAACACCGCGCCATGCACGAAAATACGTGGGAATGGATGGCG…
Salmonella phage FSLSP030	13	9	14	YP_008239863.1	ATGCTGAAATTTATGGACGGATTTGACCAGCTACGCGGCTGGTCTGACGTTACAGACGGGCTGACCAAGTGCGGGTATACCGTGACGGGTACGCCCACGCTGGAGGAAGGGCGCGTGGCTACGCAGATGGCGGTATCGCTGCCGGACACGGCCAGCCTGAAACGCGTGTTCACCTCCGGGGCCACGAAGGTCGTGTTTGGCTTTGCCTTCCGCGCGATCGGGAAACGTCACACGCTTGTCACCATCAAGGACGTGGCGACGGTTACGTGGAACGAGACTGACGGGAAAATCTCGGCAGCGGGCGGTACCGGAACGGCGGTACTGCTGCTGGACTTGTGGTACTACATCGAAGTGGTACTGGACAAGACCACCAGTACGATCGAGGTGTACGTGAACAAC…
Salmonella phage FSLSP030	14	101	28	YP_008239872.1	ATGACCACGATGAAAGAGCGTCACAAAATACCGCACTTCCAGTACAGCGGCGGGATCTGGTACTGCTACCGGGCGTTTGACGGCGGCGCGAAGTGTTACCCGGAATACTCGCCCACCAGCCACGCCGAGCTATGGTACAGCGACAAGGCGATGGCCCGCAAGGTGGAAGTGTACGGCTGGTGGAAAGCCAAAGACCCGAAGAATGCCCGCCTGACCGATGCAATGCTGCTTCGCTACGCCGGGGCCATCCGCTACGTGGAAGAGGGTAGCCGCCGGAAATGGGGCATGGTCATCAAAGACCTGCGCATCTTCGCGGAGAACGTCGGTAGCCGCTTCTCGCGGGAGTATTTCGCCCGGGCGAGGAAAGAGGACGTCAAGCGCGCGAAAACGATGCGTGGC…
Salmonella phage FSLSP030	14	17	28	YP_008239850.1	ATGCCTGTTAACGTGTTAGCGATTGGCTCCAACGAGTTGAAGGAGTATCTGGAACAGGTACCGGAAATCGCTAACAACTCGATCCGCATGGCGATTAATAGCGTGGCTGCTGGCAAGGGCATGACCCTTATCAAGAAGTCGATGACCGACGAGATTGCCTTTCCATCCGGCTATCTCAACGCAGACCGCCTAAAGCTAACTAAGCGCGCCACTCAGACCAACCTCGAAGCCGTTATTACCGGGCGTAAACGCGCCACCAGCCTCGCCCGTTTCGTTACTGGCGGGGCAATGGTCGCTAACAGCAAACGGGGCGGCGGCGTACAAGTTCGCGTGAAGAAGGGTAAGACGACATACCTGAAAAACGCGTTTCTGGTGCGCCTGAACAAAGGGGCCAGTCTT…
Salmonella phage FSLSP030	14	35	28	YP_008239851.1	ATGAGTCAAAGGCTTGACATTCTTAAAGCATTGACAGCGCACCTTGAACAGATCACCATTGCAAACGGATACGCTTATGACCTGAAAGGTAAAGTGTATCGCGGGCGCGACCGATTTGGGGCGGACTTCACGGCCCGCCTGCCTATCGTGTCGATCCTCGAAGCGAAGGCCACCGACTACGGTAGCTTTGCCAACGAGGAACAGACCGTACGCATGGACGATTGGGTGCTGCTGGTACAGGGGTGGGTCAAAGACGACCCGCGAAACCCGACCGACCCGGCGTACGAACTGCTGGCCGAGGTGGAAAAAAGACTGGCTATGCTGGTGGCGAAGGACGAGCAGGGGCAACCGATGTATCCAGCCCTCTACCGCTTGGGTGGGAAGATTGCTAAACTCACA…
Salmonella phage FSLSP030	14	117	28	YP_008239861.1	ATGCCGAAAAAGACAGCCCCGAATCAGGGGCTACCCTACGGGTGGATTCGCGGGGAGGACTATTGGGGCGGCCCGATGTCCGACTCGCAAATCTTCCTCGACACCACGCTATTCCTGACACTGGAATCGCTGACCTTCTCCGCTCCGCCGCCGAACGCGGTGGACGGGGCCGCCTACGTCGTCGCGGCTAACCCGACGGGGGCGTGGGCCGGGCATGAAGGCGATGTGGCCGTGTACGTGGAAAAGGTCTGGACGTTTTACAAGCCACGCTACGGATGGCGCGCTCGCGTTCGTTCGTACGAGAAATTCTTGTGGTTTAACGGCACGACGTGGCTTGACGAGGCGACCGGGGATGACCCGGTCAACCCTGACCCTGACCCGAGCGTTAAACCGAAATGG…
Salmonella phage FSLSP030	14	6	28	YP_008239877.1	ATGGCCGATAAAAAATTGAGATTCGGACACCTCGAAACGGGTGACATGGCGCTGGAGCGTAACAGCATCCGCATCGGGTACAGCCCGGAAGTAACGTTCGCCGTGAAACGCCGCGTAGAGCGCACCACGCCGACGCAGATCATCATCGGCAACTCGCGCTACCGGAAGGACGATGGCCGCGCCATTGGCGAAGCCGGGTGCCTGTTTACCGAGGACGACATCGGTGAAGGGAAAACCGTCAACATCGAGATCGTAACCGAGGCCGAATTCCGGGAGATCCAGCACCTGTTCTACGAATTCAAGGCCGGAGTTTTGGCCGCGTGTGAAGGGTACGACATCACCGCGACGGACTTGGCCGTCCTGTTCCGCGAACGGGAAGTGCGCGAAGGGTTAGTGGCG…
Salmonella phage FSLSP030	14	67	28	YP_008239867.1	ATGAGCGAAATGGAACGGGAACGGCCGGGGGATAACTCCGGCGGCATCAAGTTAGACCTGTCTGTCAATCTCCCCACGATTCTGACGATGGCTTCGATGCTGGTGGCGGCGGTACTGTACGTCAACAACCGCTTCGCCGACCTGTCTAATCAGAATACGCAGACGGACACCCGGCTGACCAACGTCGAGAAACGTCAGGACTCCACTGACGCGGCGTTCACGGTTCTCCGGGCCGAAACCGTCTCGCAAAACTCCGCCCTTCGTTCAGACCTGCGCGCCGACATGCGCGACCTGAAACAAAGCGTGGACACACTATCTTCCCAAATGATGAGGAAATAA
Salmonella phage FSLSP030	14	19	28	YP_008239886.1	ATGGGAGCCTATGCCACGCCCCAAGTAGACCAATACTGGCAGGTCAAAACGACAGGCCAGATCATGCTGATACGCCAGCCGGAGAATCATGTGTTCAGTCCGGAATGGCACCTGAACTACCGCCGGGTGCGCCTGCTGCACCATCCGGAATCCTCCTGCGTCTTTGTCGAGGACTACGGCACCTGTCTGAGCGCGCTGGATGACCCATGTGTCCTCGAACTGGACTTGAAGGAGTACAAATACTGGAATCTTATTTACAGTAACCCCGACATATGA
Salmonella phage FSLSP030	14	75	28	YP_008239899.1	ATGGCGGGCTTATGGTTTTTCGTTGTGACGATGTGCGGCGCGGTTGGCGCTGATAATCTGGCGTCGGATTGTCATGATTATGTGATTGACGCGGGGATCTCTTATGACGATTGCCGCGCGGCCGTGGCGACTTATCCGGGCCGCATTGGCTTGTATTCCGTGCGGTGTGACCGTGGCGAGGCGGTAGAAGGGGGCAACGATGAATAA
Salmonella phage FSLSP030	14	135	28	YP_008239890.1	ATGCAGCCGACTAATACCGCGTTGATGGTCAATAACGCCATGCACCCGAAAGGCCGCATCGACGTCGTCCCGGCGTTCCGCGCTATCGAGCGGATTTATAGCGTGACCATTCACGCTACGCACACCGGGATCAAAGTGTCCTCGGCCACGAATCACCGCGTGACCTTCTATCAGTCCGGCGACCCGGCCATCGCTAAAAACGGCGAGGCGCGCGGCGCGGAAGAATGTGCGGCCATGCGCATGTACATCATCAAGTTTCTGGATTGGGCCATGACGAACATGCCATGCCCGGAAGTTCAGAATGTCGTTGTGGAGGTGGCTGGTGGAAAGCATTGA
Salmonella phage FSLSP030	14	167	28	YP_008239879.1	ATGACCATGAAAATTCCCGCAGGAGACGTTAAGCCGGGCGTACTCGCGACCATCTTTGGCGAGCAGTTCCGCCTTCGCTATATCACGTACCACAACGTCGGCAGCGTCACGCTGCGCTTCCAGCCGGGCGACGAACCGCTGTCACCGTTCACCGAGAATGACGTGCTGACCATGACCGTTCCGCGCACATTTGAAGTCGAGGTGGACAGCGATGGCCGATAG
Salmonella phage FSLSP030	14	5	28	YP_008239888.1	ATGAAAATCAAGAGTTATGAGAAAGCCATTATCTTGCACCTCGGCGCGCTGTATGACGCGGCCAACGACGGTAACGAGAAGGTCAAGCCGCTGCACCGCCTGATCCTGAACCTGCCGAACGTTGACGAAGAGGCCGTAACGGCTTTCGCGAAAGGAGCGTTTAGCGATGCACTCGAAAAGCATGAAGTGTCAGATCCGCCGGAGGCGTCTTACAAGACAATGGGCTTTGCAGCGTACGGCGAAGAGGTTGACAGCAAGTTTGCGCTCGCCATCCCCGGAACAAACGCCATCGTCTTCCAGATCGAAAAGCGCGAGCGAGTGCTGCCCGGCGTTAGCGTACGAAACGAAGTCGTGAAGCGCATGGCCGCGTTGCGCGAGAAAGAGATCGAGGGTTGGGAG…
Salmonella phage FSLSP030	14	62	28	YP_008239848.1	ATGCCAAAACGTAAAGTTCTCCAGACCGTCATCGTTTACCGCGACGGCGCTCGTATCAAACCTGCCATCGGCGAGATCTTTGATTTCAAACAGGCCGAACTGGAAAGCATCAACAAAATCAATCCGGAAGCCATTGGCCGCCCGGTGATGGAAGTTGACGTGGAAAATCAGGCAGCGCAGGAAGCCGCAGCGCAGCAGGCGAAAGCTGAAACGTCTAAAAAAGACGAGAAGGCTGACGGTGCTAAGAAAAACGCCAAAGACGATAAAAAGTCTGGCGCGGAAGACGAAGTCTAA
Salmonella phage FSLSP030	14	73	28	YP_008239901.1	ATGGATAAGGCGCAACGCTTAACGGCTGCACGTATGGCGGCGGATCGGTATGCCGGGATCGCACGGGCAAAAGGTTTTAAACGTCATGCGGATGGCGTGACGTTTAGCCGGGCCGATGCGGATCTAACGTGGGATGACCGGGCGCGGGCTTTCCGGGTGACGCTGTATAAAATGGATGGCGGCGCGCGTCTTACCGTTGCCACTGTACGCGCTAATGCGATGCTTAACGTGCTGTTAAAATCTTTTATCTGA
Salmonella phage FSLSP030	14	156	28	YP_008239892.1	ATGAGCAAAGAATTAAGCCCGGCCGAACTGACTGGCGCAATGATGACGACCGAGCCGGATGTCGAACTGCCGTCACGCGTGCGCGTGTACAGCGTCGTGGGGAATCTCATTGCGCTGGAAGTCGGTGGTGTTTACACCCTGTCACAAGAACTGCCGCTTGACCGTACGCTTTCGCAGGTACAGGACGAGGCCAATGCCCTCAAAGCGAAGATGCGGGCCAGCCTCAATTCCTCCATCCGGAACGCCATGAAGCACCACGGCCAACGGTTCAGCATGGAATCCGCGCTGGTGACTTACCCGTCTGGCCGCATGTTCATTCAGGCCGTCGTAACCTGTACGGCCACCGACGTCGCGGATGACGACGAAGTTTAA
Salmonella phage FSLSP030	14	47	28	YP_008239891.1	ATGAAAACAACGCACCCCCCTATTGAACTGAGTCCGGTACGAGACATTGCCCGCACGGCTTTCGTCTACAAGAAGCCCGGCCAGAAAGACGGTGAGATCTACATCGAGAAGGACAACGGCGATACGGAGATCGTTACCCCCCTGACCCGCGCGGACGCCATTGCCCTTATCGCCGGACTGCGTTCAGCCTTCGACATCCCGGACGAGAACGCCGAGAAGGTTGAACTGCTACAGCGCCGCCTTGACCAGACGCAGGAGCACATCGAAAGCATTTCGCTGGTCACTGCGGCCAACATCATGTACGAGAATGGCCTGAGCACCGCAGTGCTGACGCCGTCCCGCCTGATCACCGGGCAGATGCCAGATCTGGAAATCGACGCGACCCGCCCGGACACCATC…
[truncated: 38 more rows]
