# Supplementary material for: Characterization of Flagellotropic, Chi-Like Salmonella Phages Isolated from Thai Poultry Farms
Source: Viruses. 2019 Jun 5;11(6):520. doi: 10.3390/v11060520 (PMC6631126; doi:10.3390/v11060520)
Supplement: Supplementary file 1 [file viruses-11-00520-s001.zip › Phothaworn P. et al_Supplementary materials/Supplementary File 4.fna]

>Salmonella_phage_35
------------------------------------------------------------------------------------------------------------------------ATGGAGCGCCGGGACATCACGCCGAAAATCATGGACGTCCCGCCAGTCGGCGAGCGCGGCGGGTACCCGATCTACGCGGTACACGAAGTGGCCCCGTACCTAGTTAAGCCGTTGTACGACGTTGAGACGTACCTGCGCCGCATGAATTTCAAGGATCTGCCGAAGGAGTTGTCGAAAGAGTTTTGGGCCGGGCAGCGCGCAAAGCAGGACTTCGACATCAAAGCGGGCAACCTGTGGGAAACCGAGAAGGTGATCGAGCACTTCGGCGAGGCGGTGAAGGTGCTCCGCATGTCGATGTTGCTCATTCCCGACACGCTGGCGCGTCAGGCCGGACTCAGCGAGCCGCAACGTCAGGTCATCACGTCATCCATTGACGCCATGCTGAACGACCTGTCGAGCGCGCTGATCGATAAGTTCAACGGCGACGAGGTGGACGACGATGAAGTTTAAATGCCAAAACGTAAAGTTCTCCAGACCGTCATCGTTTACCGCGACGGCGCTCGTATCAAACCTGCCATCGGCGAGATCTTTGATTTCAAACAGGCCGAACTGGAAAGCATCAACAAAATCAATCCGGAAGCCATTGGCCGCCCGGTGATGGAAGTTGACGTGGAAAATCAGGCAGCGCAGGAAGCCGCAGCGCAGCAGGCGAAAGCTGAAACGTCTAAAAAAGACGAGAAGGCTGACGGTGCTAAGAAAAACGCCAAAGACGAT------------AAAAAGTCTGGCGCGGAAGACGAAGTCTAAATGGCTTCTAACTTCGCCGCAATTAAAGCGAAGGCTCGCAGGGACGTACATGCGTCCCTGTCTGTCGCTGCTCGCTATGAGAATTATGCGCAGGATGTCATCGTAGACGACATTAGCGTCCGCTGGCACAACAAGATCGCCATCATGGGCGACTTGGAAAACGGTGGTTACGCTAACGTTATCGAGGGCATCGAGCGCATCATTTTTATGCGTGACGAGTTAAATGCAAAAGGGATCATGCTGTCCGAAGGCGATAGCATCATCATGACGGCCGAGGGGTACGAGAACGCCCGTTTGGTACTCAAAACGCAGGAACCTATCGTCGGGCCAGTGGAAATCGTCTGGCAGGTGGCGAGGGCCGACTGAATGCCTGTTAACGTGTTAGCGATTGGCTCCAATGAGTTGAAGGAGTATCTGGAACAGGTACCGGAAATCGCTAACAACTCGATCCGCATGGCGATTAATAGCGTGGCTGCTGGCAAGGGCATGACCCTTATCAAGAAGTCGATGACCGACGAGATCGCCTTTCCATCCGGCTATCTCAACGCAGACCGCCTAAAGCTAACTAAGCGCGCCACACAGACCAACCTCGAAGCCGTTATTACCGGGCGTAAACGCGCCACCAGCCTCGCCCGTTTCGTTACTGGCGGGGCAATGGTCGCTAACAGCAAACGGGGCGGCGGCGTACAAGTCCGCGTGAAGAAGGGCAAGACGACCTACCTGAAAAACGCGTTTCTGGTGCGCCTGAACAAAGGGGCCAGTCTTACCGAGGACAACTATAACATCGGTCTGGCCGTACGGCTTTCCGCCGGGGAATCCTTATCCAACAAACGCTCGCAGCACAAGTCATGGCTCGTACCGGGACGCGTCGCATTGCTGTACGGG------------CGTCGGTGGATCAGGTCTTCGCGGAAGTGT---CCGAGA------------------------------CGGTCGCACCGAAGATAG---------ATGAGTCAAAGGCTTGACATTCTTAAAGCATTGACAGCGCACCTTGAACAGATCACCATTGCAAACGGATACGCTTATGACCTGAAAGGTAAAGTGTATCGCGGGCGCGACCGATTTGGGGCGGACTTCACGGCCCGCCTGCCTATCGTGTCGATCCTCGAAGCGAAGGCCACCGACTACGGTAGCTTTGCCAACGAGGAACAGACCGTACGCATGGACGATTGGGTGCTGCTGGTACAGGGGTGGGTCAAAGATGACCCGCGAAACCCGACCGACCCGGCGTACGAACTGCTGGCCGAGGTGGAAAAAAGACTGGCTATGCTGGTGGCGAAGGACGAGCAGGGGCAACCGATGTATCCGGCCCTCTACCGCTTGGGTGGGAAGATTGCTAAACTCACACTCGCGCAGCCCGTTGTCAGGCCACCCGAAGACGGCTTGTCCGATACAGCGTTTTTCTTCCTACCTGTTAGGGTAGGACTCAAAGTGGACATTAGGAATCCTTAAATGAACGATAACTACCAGAATAACTATGTGGTAGGTCGCGGAACGGTCTACTTTGACCGATTCCAAGACGGCACTAACCGTAAGACTGGTGAAATGTATTTCGGTAACACCCCGGAATTCACCATCAACACCGATTCCGAAACGCTGGATCACTACTCTTCCGATCACGGTATGCGCGTGATGGATGCGTCCGTGCTGCTGGAAGCGTCTCAGGGCGGTACCTTCACCTGCGATAACATCAACGCGGATAACCTCGCGCTGTGGTTCCTCGGTGAAGTATCTAACACCACTCAGACGCAGCAGACCGACGCGAAAGAAGTGTTCAACCCGATTATGCGCGGCCGTTACTACCAACTCGGTACCACCGACGATAACCCGACGGGTGTTCGCGGCGTGACCAACTTCCAGATGGTTAAGGCCGATGCGTCTATCGCGATTTCCGTGGGTAGCGGCGACATCACTTCCATCGTTGGTGCCACTGTCGTTAACCCGGCTGGCAACTACGAAATCGATCTGGAAGCGGGCCGCATCTACATCGAGCCGGATTCTACCGACCTGTCGGGTAACGTGCAGATCGCCGTCCAGTACGACGTTGATGCGCAGAAACGTACGCTGGTCATTGGCAAGTCCAACATGGTGTATGGCGCGCTGCGCATGATCTCCGATAACCCGGTTGGTCTGAACAAAAACTACTACTTCCCGAAAGTGTCTCTCGCGCCGGACGGCGACTACGCACTGAAAGGCGACGACTGGCAGGTCATGTCCTTCACCTTCAAGGCCATGCAGCTTAACAACATCACGCAGCGCGTCTACATCGACATCGTCGAAGCGGCCGCAGCGGTTGACCCGACCACGCAGCGTACCATCGAAATCACGCCTGCATCGACTACGGCCACCACTGGCGGCGCGGGTGTCGTTTGTACGGTGACTGTCCGTGACGGCACTGGCACGGCGGTACAGGGCGACGCGGTGACGTTCACCACCGTGGCCGGGGCCACCGTCACGCCGAACAGCGCGACGACCGGGTCTACCGGGACGGCGACCACTACGGTCAACCGTACCGCAGCGGGTACCGCGACTGTTACCGCAACGCTGGCAAACGGCAAAGCGGCCACTACCGGAACCATTACCTTCTCGGCTCCGTAAATGTGGTGGGCGTTAGCAATGCTGGTGGCCTCGGTGCTGATCAACGCGGCCCTCGCGCCGAAGCCTGCATCGGCAAAACCAGCAACAATTCAAGATTTCGACATCCCGCAGGTGAAGGAAGGCACGCCGCAGTCGGTGGTATTCGGCGAGGTGTGGACAGCCGACTGGCAGGTATTGGGCTTCGGCAACTTCCGAACCAAAGCAGTTAAAGCGAAACAGGCGAAAAAATAAATGCCGAAAAAGACAGCCCCGAATCAGGGGCTACCCTACGGGTGGATTCGCGGGGAGGACTATTGGGGCGGCCCGATGTCCGACTCGCAAATCTTCCTCGACACCACGCTATTCCTGACACTGGAATCGCTGACCTTCTCCGCTCCGCCGCCGAACGCGGTGGACGGGGCCGCCTACGTCGTCGCGGCTAACCCGACGGGGGCGTGGGCCGGGCATGAAGGCGATGTGGCCGTGTACGTGGAAAAGGTCTGGACGTTTTACAAGCCACGCTACGGATGGCGCGCTCGCGTTCGTTCGTACGAGAAATTCTTGTGGTTTAACGGCACGACGTGGCTTGACGAGGCGACCGGGGATGACCCGGTCAACCCTGACCCTGACCCGAGCGTTAAACCGAAATGGTACGACATCGGCGTTACGGTGTCGGACAGCATGTACGCGAATGAACCCGTCGTGCATCTGCCGATCCTTGACCCGATGTATCTGCCTGCCAATATGGTCGGCTCACAGTTAGACATGGCCGACGGCGCAAGCCCGGCCTATTACCAATTCCGCGTGCAGCGTAACGGCCAGAACGTCGCAACGATGACCGTGGAAATCGGTAACTTCAACGCATCGTTTTCCACGACCGGGGGCAACCCGGTATCATTCGCGGCCGGGGATCGCCTGACGGTTCGCGCGCAGCAGGAAGTCGTCGCGGGGATGAAAAACTTTGGCTTCGTAATTCGCATGGGACTGGTCTAA------------------------------------------------------------ATGTTCATGCAACTGGCCGGGTACAAAGTACGCGGCTCACTGTCTGCCGGGGCCGGACGTCTGGCATCGAGCATCGGTCTGTACACGCTGAACAGCGCCTACGAGCGCGACTGGACGTGGGGCGGTGATACCCTTACCGTCGGCTTTGCGTGCAAGCAGCAGGCGCGTGGCGCGTTATTTGGGCTAAAGATTGGCGACGCCACTGGCCGCGATGTTCCGCATGTCGTGGTGTACACCGACCCGGTATCGGCGTTAATCACCATCCAGACGGGCGAAGACCAACTGGAAGTCGGGTATGTCACGCCGATCCCGACGCGCTGGTATTACTACGAAGTCGTGATGAACCGCGCAACGAAGGTTATCGAGGTATTCGTTAACGGGAAATCCGACGTGGCCTTCACCCTGCCGGACGTTATCGCAGCGTCGGCCGTCGTGCGCATGGTGTTCAACCCGTTCGACATGCTGCCATCCTTCCCGCCAGACGCCGGGTACACGGAAGACACGAAAGTATTCGACGACATGTACGCGCAGGACGGCGGCCGCATGGGGGCCATCCAGATCAGCGGCCGACTGCCGGACGGCGACCGCGACACCGAATGGGGTGTGGCCGGGCCTAACCCGACGGCCGCGCATAACCAGATGGTCGGCCGACTGCCGCCGGACTTGGCAAACAAGTTTATCTATACTGGCACGAATGACCGCCATGACTCGTTTATCTCGACGGCCAAACTGCCGGATAACGGGGCCATTCTGGCGCAGGGACTGATCGCCTTAGTCCGGAAGGCCACGGCCGACCCGGTGTCGATTATCGCGAACATTGACAGCCACACTGTTACCCTGTCGAATATTGGCCGTAATTGGGAATATCGTTACGCGCAATTCACCACGAGCGGTTATGATCAGGCCGCCATTGAAGCCGCCGAATTCGGTGTGCGTTCAGTAATTTAAATGTTTAAATTCTGTGACGGGTACGACCACTATGCCGAAATCGGCGCGAAGGGTACGGCCCTACAAAGTTATCTGGAAGCCGCCGGGTACGTGGTGCGTAATGCCAGCGATTCCACGTTTTCCGTTGTCGAGGGCCGCCGGACAGGTGCGCGTGCGCTGAAATTCACCGTGGCCGCCAGTTCATCTGTCAACGCCTCACTGTCATGGGGATTCACCACGACGGCCTCGTCAGTCGTCTTCGGATTTGCCATGAAAGCCGGGCTATCCCGTATGCGTATCGCGCGTATCGAGAACATCGTGGACATCGAGTGGGACACCACGACCGGGAAAATCCGCGTAGGCGAGCAGTTAGGCGTCAACCCGCTGATCCTGAACGCATGGTACTACTTCGAAATCGAGATCGATAAGACGGCCAACACCGTCAAGGTCTACGCGAATAACGAATTGCAGTTAACCGTTACGCCATCGAGTGCGCCGACCACCACGTACACAATCGTTTGGGGGCAGACGGGTACCGCACCTAATGCTGGCGAACAGACACTGGATGACTTCTACGTGATCGACGGTTCCGGTAGCCGCAACAACGCGCGCCTGACTCCGGTCGAAGTGACCAGTCGTATGCCAACGGCCGACGTTTCTACGCAGTGGGAAGTCGTGAACGCCTCGTCTGCCACGCCGCACTATCAGATCGTGTCACAGCTTTCCCCGGGCGGCGAGTCGAAGCCATACCTGCAATCGAACACCGCAGGGGCGACCGATATGTACCGTTCGAACGTGACGCTGCCGAACAATAACCAGATCTTCGCCGTGTCCGTCATCGCGTACGCCCGTAAAGGCGACCTTGATGATCGTAAACTCGGGCTGGTGGTCAACACGGAAGGCGGTACGCCGACTGAAATTCAGGTGCCGCTCACCGAGTCGTACAAGTATTATCAGGCATCGTTCGAGCAAGCGCCGGGCGGAAGTGACTGGAACCAGAACAACGTCGAATCTTTGCAATTCGGCATCATCACTCGATAAATGAGCGATATGGAACGGGAACGGCCGGACGATAATTCCGGGGGCATCAAGTTAGATTTGTCGGTCAATCTCCCCACGATTCTGACGATGGCGTCCATGCTGGTAGCGGCGGTGCTGTATGTCAATAACCGTTTTGCTGACCTGTCCAACCAGAATACCCAAGCCGAGACGCGTTTGACCAACGTGGAGAAACGGCAGGACGCAACTGATGCTGCGTTCACGGTGCTACGTGCTGAAACCGTCTCGCAAAACTCCGCCCTACGTTCAGACCTGCGCGCCGACATGCGCGACCTGAAACAAAGCGTGGACACACTATCTTCCCAAATGATGAGGAAATAAATGACCACGATGAAAGAGCGTCACAAAATACCGCACTTCCAGTACAGCGGCGGGATCTGGTACTGCTACCGGGCGTTTGACGGCGGCGCGAAGTGTTACCCGGAATACTCGCCCACCAGCCACGCCGAGCTATGGTACAGCGACAAGGCGATGGCCCGCAAGGTGGAAGTGTACGGCTGGTGGAAAGCCAAAGACCCGAAGAATGCCCGCCTGACCGATGCAATGCTGCTTCGCTACGCCGGGGCCATCCGCTACGTGGAAGAGGGTAGCCGCCGGAAATGGGGCATGGTCATCAAAGACCTGCGCATCTTCGCGGAGAACGTCGGTAGCCGCTTCTCGCGGGAGTATTTCGCCCGGGCGAGGAAAGAGGACGTCAAGCGCGCGAAAACGATGCGTGGCAAGGAACAGGCCCGGCGGGTGGAAACGCTGATTGCCTCGGGATACTGCCGGGTGTCGAACAACCATCGCATCGTCAGCCGTATCGATCGGCCAGACTGGCGCGAAGTACTGGCGCTGGAATTATGCCCGCAAGACCCGTATGGTGCCGGGATCGACCGTTCGTACGGGAGCGGCATGGCCGACTTCTATCGTCGCGGGAACAGCAAGGATCAATTGACCATCGAAGACGAAAGGGTCTTCCGGCGTTTCCCGGGTTCCGGCGACGGCCCGACGGACTTCATACCACTATGCGAGGACTTACCAGATGCCAACTAAATGAATTACATGCGTATGAAGGCCGACCGCACCCGCGCCGTCATCAGTGAACTGGAAGCCGCTGGCTATCTGGTGGCCGTCAACGGTGTCCACGACGAGATCTGGTTTGACATTATCCATCAGGTAGGGCCGCTCACCGCAGAGGAACGCCAGTCCGTAGAAGACCGTCTGCTGGCCGCGTACAGCGAAGACTTGAAGGAGTGGGCGGAACACCTGCTGGCGTCATGGCGCGAATCACACCCGCACATCGTACGAATTTGGGATGGAGTGCCGATGCGGAATTTCGATAAAGAGGATAAGTATAAAAAATGAATGCTGAACATTACTGCCGACGAAATGTACCAAGCCGCTACCGACCATCACACCGCCGAAGCCGTGGAAGTCCGCAGCGAAGTCGAACGTCTTATCCGCCGGGCCGCGATGGCCGGGCTGACCACCACCACCGTATCACTCGCTCGCGACGGCCACCCGCTGTCCGACAAGTCTCGCGCCATGTTGGTAGGCTGGATCAAAGATGCCGGGTTCAACATCTATTCCGACCCGGACGAACCGCCGTGCTCACTGCAAATCACATGGGGGAGGGCCGCCGCATGA---------------------------------------------ATGACACTGGAGCGTAACAGCATCCGCATCGGTTACAGCCCGGAAGTAACCTTCGCCGTGAAACGCCGCGTAGAGCGCACCACTCCGACGCAGATCATCGTAGGGAATACGCGCTACCGGAAGGACGATGGCCGCGCCATTGGCGAAGCCGGGTGCCTGTTTACCGAGGACGACATCGGTGAAGGGAAAGCCGTCAACATCGAGATCGTAACCGAGGCCGAATTCCGGGAGATCCAGCACCTGTTCTACGAATTCAAGGAAGGCGTGCTGGCCGCGTGCGCCGGGTACGAAATCACCGCGACGGACTTGGCCGTCCTGTTCCGCGACCGGGAAGTACGCGAAGGGATAGTGGCGCGCTGGCGGAAAACGAAGGAGACGATCGCCGACCTGCACAAACAGACCCGCGATTTCATGATCGAAAAGGGCCACGGTGATCGACTGGAGCACGCCCGGAAAAGAAAGTCTTAG------------------------ATGACCATGAAAATTCCCGCAGGAGACGTTAAGCCGGGCGTACTCGCGACCATCTTTGGCGAGCAATTCCGCCTTCGCTATATCACGTATCACAACGTCGGCAGCGTCACGCTGCGCTTCCAGCCGGGCGACGAACCGCTGTCACCTTTTACCGAGAATGACGTGCTGACCATGACCGTTCCGCGCACGTTCGAAATCGAGGTGGACACCGATGGCCGATAAATGAGCCAGTATGTTGATGCACTCAACGCCATGAAAAACATGGACGAACACGAACCAAAGATGATCGGCGACCAATGGCGTACGCCGGAATGGCTGTTTCAAGCGATTAACAAGCTGTACGGGCCTATTGTGCTTGACCTGTTCACCGACGGCCAGAACGCCAAATGCCAGCGCTTCTTCACGGCCGAAGATAACGCGCTGCGGCAGGATTGGGCGAAACGTCTGGCGGAAATTCAGGTGGAGAACCTCGGCCTTCCCGGCTTTGATGACCCGTATCGGATTCAGGGTTGGGCGTATGCTAACCCGCCGTACAGCCAGAAGCGCGCCGGGAAAGAACACCTTACCGGGATGACCCACATCATGCGCAAGGCCGATGAAGAACGGGCCAAAGGCGCTGGCACCATCTGGCTGACCAAGTCCGCGACATCGGAAAGCTGGTGGCCGGACACCATCGCTACTCGCACCATCTTCATCAAAGGGCGCATCGGGTTTGAACCGCCAGTCTGGTTCCGGCCGAAGGAAGGCAGCAGCGAAATCACGTCAGCCGGGTTCGGCGCGGCCATCCACATCTTCGATCCGGCGACTGACCGCATTCACCCCAACGAGTATATCGACCGTGAAACGCTACTGGAAATCGGCGCACCACTGGCTAACGTATCGGCCAAGATCCGGAACCGCTGGATCAAGATGTGGGACGAGATTTAAATGAGCGAACAAAAAGTCACATACATCACCGATGATAAAAGTCTGAAAGACATCCTTGTCATGGCTATCGAGCAGGAAGGCGGCATTTCCCCGAACCATATCCTGTGCGTGGCACATAAATACCTTGTCGAAAACTGCGGAACGCCGGAAGCGAACATTCAGTCAGTCGATGAAGTCGAGGTGGACGGCGACGCGATGCCCCGGGAGATCCGCATTAAGTGGACGCGGGTCAAACGTCCGTCCGCTGTTACGCCAACGGCCGCAGAAGCGACCGAGTGGGAACGCGAGCAATGCCAGCAGATCCTGAGCAGCATTCTCGAAACGGTGCGCGCCAGTGCTAAATACTCGAAGATGGCTGGCATTCTCGGTATAACGCTGACCGACGCCATGTCGCCCACCGAC---AGCGCACTCTACGAGCAAATGCGAAGTCGCGGCAAGTTGACCCTGAAAGACTTCGAGCCGTTGCGCCTCGCCGACATCACGCCGGGCGAACTGGCCGCGCTGCGAGAAGCGCTGGAAGACAAAGGACGCCGTCTCGATACGGCTGAAAGCGCTGTCACCAGTCTGCAAATCCAGTTATCCGAGGCCCACCGCCGTCACGCCGAAGATAACACCGAGCACGACCGGGAAATGACCAAGTTGCGCGCCACGATTAAGTCGATGCAGGACGACGCCCGGTACACCAAGAAATCCGAGTCGTTACGCTCGGCATGGGAAGCGCTGGCGGCCATAGACCTGACAACGGCACGCATGGTGGTTCTTTCAGGACTGCAACTGTACCCGGACTTGGCCGGGCCTGCGCTTGAAGTGCCGCACTACCGCCTGAACGTAGATCTGGTTTCCAGTCTGCCCGGCCCCATTCGTAACTACATCCATGCGATGTGCGATAACCTGCTGCTGTCACCTCCGCCAAAACCAGTCACGCAGCAGATGGTCAAGGACATGATAAACCGCATCCACGCGTCAATGAGCGCATCCACGTTCAGCGATCTGACCCGTAAATATTCCGGCGCCCACCCGCTGTCCATGATGGCGGCCGACAAATACGAAGCCTTCTACATTGAGGCCGAAGACCTGCTGAACGGAGAAACTTTTTAAATGGGAGCCTATGCCACGCCCCAAGTAGACCAATACTGGCAGGTCAAAACGACAGGCCAGATCATGCTGATACGCCAGCCGGAGAACCATGTGTTCAGCCCGGAATGGCACCTGAACTACCGCCGGGTGCGCCTGCTGCACCATCCGGAATCCGCCTGCGTCATGGTGGAAGACTATGGTACCCACCTTAGCGCGCTTGATGACCCATGCGTCATCGAACTGGACTTGAAGGAGTACAAATACTGGAATCTTATTTACAGTAACCCCGACATATGAATGAAAATCAAGGGTTATGAGAAAGCCATTATCTTGCACCTCGGCGCGCTGTACGACGCGGCCAACGAAGGTAACGAGAAGGTCAAGCCGCTGCACCGCCTGATCCTGAACCTGCCGAACGTTGACGAAGAGGCCGTAACGGCTTTCGCGAAAGGAGCGTTTAGCGATGCACTCGAAAAGCATGAAGTGTCAGATCCGCCGGAGGCGTCTTACAAGACAATGGGCTTTGCAGCGTACGGCGAAGAGGTTGAAAGTAAATTCGCCCTCGCCATCCCCGGAACAAACGCCATCGTCTTCCAGATCGAGAAGCGCGAACGTGTGTTGCCCGGCGTCAGCGTACGAAATGAAGTCGTGAAGCGCATGGCAGCGTTGCGCGAGAAGGAGATCGACGGTTGGGAGCCGAACCGCAAGGATTGGGCGCAGATGAAGGATGACGTGGAAGCGGAAATGCTGAAACACGCGCCTATCCGCCCGTCCCGCGTCAACGTTATCCTGTCTGCCCCGTTCGTCTACGTGTTCACGTCGAGCGCCAAGACGGCGGAAGAGTGCAGCGCGCTGATCCGTACCGCGCTCGGCACATGGCCCGTCGAACACCTGCTGCCGAGCGAGTATGAGCTGCGCCAGTTAATGCAGCGGGCGGTTCTCGGCCAGCAGGACGGCATCAAAGGCGATGCGTTTATCCACCTGAAACACGACGATGGCGACGACGTCAAGATGAAGGACACGGACATCTTCAAAGACGAGTCGGTGGTTGACCTGCTGTCCCGTCACTGGACTGTCCGCGCGCTGGATCTCGAAGTCGATACGCAATGCCCGGGCATCGACACCGTGTACTTCCGCCTGTCCGATAAAGCCATCCTGTCCGGTATCCACATCGGCGAGGCCGACGTCGATGCGAACTACGACGCCACGCTCGAACGCTACGGCACCGATGGCGGCCAGTTCCTGACCATGATGGCGAACCTGTTCCAACTCGATAAGTCCCTGCGTGCGGTGATCAGCGTGCTGGACGAGGCCGGGCAGGTTGTCGAGTACACCGGAACGCTGAAC------GACGAAGACGACGACGAGGTTTAAATGCAGCCGACTAATACCGCGTTGATGGTCAATAACGCCATGCACCCGAAAGGCCGCATCGACGTCGTCCCGGCGTTCCGCGCTATCGAGCGGATTTATAGCGTGACCATTCACGCTACGCACACCGGGATCAAAGTGTCCTCGGCCACGAATCACCGCGTGACCTTCTATCAGTCCGGCGACCCGGCCATCGCTAAAAACGGCGAGGCGCGCGGCGCGGAAGAATGTGCGGCCATGCGCATGTACATCATCAAGTTTCTGGATTGGGCCATGACGAACATGCCATGCCCGGAAGTTCAGAATGTCGTTGTGGAGGTGGCTGGTGGAAAGCATTGAATGAAAACAACGCACCCCCCTATTGAACTGAGTCCGGTACGAGACATTGCCCGCACGGCTTTCGTCTACAAGAAGCCCGGCCAGAAAGACGGTGAGATCTACATCGAGAAGGACAACGGCGATACGGAGATCGTTACCCCCCTGACCCGCGCGGACGCCATTGCCCTTATCGCCGGACTGCGTTCAGCCTTCGACATCCCGGACGAGAACGCCGAGAAGGTTGAACTGCTACAGCGCCGCCTTGACCAGACGCAGGAGCACATCGAAAGCATTTCGCTGGTCACTGCGGCCAACATCATGTACGAGAATGGCCTGAGCACCGCAGTGCTGACGCCGTCCCGCCTGATCACCGGGCAGATGCCAGATCTGGAAATCGACGCGACCCGCCCGGACACCATCACCTACCGTCTGAAAGAGGAACCGCTGAATGCAGCCGACTAAATGATTCACGAACCAACTGGAGCCATCCCAATGAGCAAAGAATTAAGCCCGGCCGAACTGACTGGCGCAATGATGACGACCGAGCCGGATGTTGAACTGCCGTCACGCGTGCGCGTGTACAGCGTCGTGGGGAACCTCATTGCGCTGGAAGTCGGTGGCGTTTACACCCTGTCCCAAGAACTGCCGCTTGACCGTACGCTTTCGCAGGTACAGGACGAGGCCAATGCCCTCAAAGCGAAGATGCGTGCCAGCCTTAATTCCTCCATCCGGAACGCCATGAAGCACCACGGCCAACGGTTCAGCATGGAATCGGCGCTGGTGACTTACCCGTCTGGCCGCATGTTCATTCAGGCCGTCGTAACCTGTACGGCCACCGACGTCGCGGATGACGACGAAGTTTAA---------ATGGCGGGATTATGGTTTTTCGTTGTGACGATATGCGGCGCGGTTGGCGCTGATAATATGGCGGCCGATTGTCATGATTATGTTATTGACGCGGGGATCTCGTTTGACGATTGCCGCGCGTCAGTGGCGGCTTATCCGGGCCGCATTGGCTTATATTCCGTGCGTTGTGACCGGGGCGAAGTGGTAGAAGGGGGCAACCATGAATAA---------ATGAATAAAGGCCAATACCGCGCCGCGCGTCGCCTGATACGTGATAACGGGATC---TATGCGTTGCGATGGCTGGACGATGACACCGCGCCGATTATGGACGTGTTAGCAAGCCAGCCCGATGACCAGTTAGAGACAAGGGCGGCGATCGTGGCGTACAGCGCCCGCGCCGGGCTTCCCTGCAATGTGCGTAAAACGGCGTCGCTTGAACTTCTGACCCGTTACCAGATACGCAAGGCGGCGCACAATGGATAAATGGATAAGGCGCAACGCTTAACGGCTGCACGTATGGCGGCGGATCGGTATGCCGGGATCGCACGGGCAAAAGGTTTTAAACGTCATGCGGATGGCGTGACTTTTACCCGGGCCGATGCGGATCTAACGTGGGATGACCGGGCGCGCGCTTTCCGTGTGACGCTGTACAAATGGACGGGGCCGCGCGTCTTGCCGTTGCCA---------------------CTGTACGCGCTAATGCGATGCTTAACGTGCTGTTAAATGGCCGAGAAATTAGTCCCTGCGAAGAAAGTCAAGAATGGCGTGCTGTACAAATCTGGTCACATCAAGATTTCTAACGTACGTGCTTCTTACCCGCACCTCGATAAGCCGTACGGCGGCGAAGACGGCGGCGAGCCGAAATACTCGCTGACGCTTTTGATGCCGAAAGAAAGCCACGGCGAGATCGAGAAAATCATCCGTGAGCAGATCGAAGTCACCAAGAAGAACCACAAGACAGGCGCGCTGAAAGTTGCCCCGTCCATGTTGTTCATCAAAGACGGCGACACCGATTTCCCGGACAAACCGGAATGCGAAGGGATGTGGGTTATCTCAGCGCGCGAAAGCAAACGCCCGGATGTGTATAACATCGAGCGCGAAGAGTTGACTACTTCTTCCGAAATTCTGGAAGAGATCTACGGTGGTTGTTGGGTGTCTGTCGTCATCCGTCCGTGGTCGCAGGAAAACAAATTCGGCAAACGCGTCAACGCCAACCTGATTTCCGTTCTCAAGCGCAAAGACGACGAACCGTTCGGTGAAGGTCGCGTGACACGTCTGATGCGTGGGATGAAGACGAAGATTGGGAAGACGAAGTTTAATTTACGCCCTCGGGCGGTAATTCAAGGCCCGCCGTGTGCGGGCTTTTTTCATATAGGAGCGTTGACGTGGCAGATTGCATTAATCTTGACTATGAATCCCGAAGCCGGGTGA------------------------------------------------------ATGCACGACTATCAGGACGAAGGCGTCCAGTTCATCAAAGACCATCCGTACTGCGGCATGTTCGTAGACCTCGGCTTGGGTAAGACTGTCATGACCGGGACGGCCATGCTCGACCTGATCGCGGACGGCGAAATCAACAAAGTCCTCGTCGTCGCGCCGAAGCGAGTGGCCCGTACCGGGTGGCCGACGGAATTCGACGAGTGGGGGCATCTGTGCTTCTACAAGATGTCGATTATCGCCGGAAACGCCAAAGAGCGCGCAGCGGCCGCGAGTAAGGACTGTCATTTCTACACGATCAGCGTGGATAACATCGCGTGGCTATGTGAGCACTTCAAGACGAAATGGCCGTTCGACGCCGTGGTGCTGGACGAGTCGAGCATGTTCAAATCCCACACCTCGCAGCGCTTCAAACTGCTGCGCCGGGTGCGGAAGTACATCAAACGGATCGTCGAGTTGACGGCCACGCCTGCGGCCGAAGGGTACATGGGTATCTTCTCGCAAATTTACCTGCTGGACGAAGGCGAGCGCTTTGGCTCCACCATCGGCGGTTATCAGGAAAACTACTTCACGCAGAACCGCTACAACTTCAAATGGAAACTTCGCCCCGGTGCGGAAGACGAGATTATTCGGAAGATTTCTGATATATGTTTAGTCATGAAAGCGGAAGACTACCTTGACATGCACGAACCGAATTTCGTTCCTGTCCCGGTCGAGTTAGACGGGGAGACGGCCGAGCGGTACCGCATGATGGAGGAAGAGAGCCTCGTCGAGATTATGCCGGACGATTTCGATGAACATCTTGATGACCCAATCGTGATCGAGGCGGAGCAGGCCGCGTCTTTGCAGTCGAAGCTATTGCAGATGTGCTCGGGCTTCATTTACGACACGAAAATCGTTGGCATCACGCAAGACGACAAGGTCATTAAGCAGAAGGACACGTACAGGCTGCACGACCTGAAATTCGATGCGCTGGAAGAACTGCTGGAAACCACGTTGGCCGACAAAAACGTGCTGATCGCCTATCACTTCAAGCCGACCCTCGAACGACTGAAAGAGCGGTTTAAAGATCTGGTGGTCATGGATGATGACGGTAAGTGCATCAAAAAGTGGAACGCCGGAAAGATTCGACTGCTGGCCGCGCACCCTCAGTCTGCGGGACACGGTTTAAACCTCCAGCACGGCGGCCACGTCATCGTCTACATCGACAATCCGTGGTCACTCGAACGCTTCCTGCAATTCAACGGCCGACTTCACCGTCAGGGCCAGAATTACCCGGTTACGATCTACCAGTTCAAGGCCATGCTGCGAACACCAAACGGGCTTCTGGCCGAGACAGCGGACGACGTCGTGATTCAGGCGCTGAACGACAAAGAGGACGTGCAGGACGCGTTCTTCGAACTGCTCGAACGCATCAAAGGGCGCATCAAACGCCGCAAGAAATCGAAAAATAAAGGGGTATGGGATGACGAAGAGTAA
>Salmonella_phage_37
------------------------------------------------------------------------------------------------------------------------ATGGAGCGCCGGGACATCACGCCGAAAATCATGGACGTCCCGCCAGTCGGCGAGCGCGGCGGGTACCCGATCTACGCGGTACACGAAGTGGCCCCGTACCTAGTTAAGCCGTTGTACGACGTTGAGACGTACCTTCGCCGCATGAATTTCAAGGATCTGCCGAAGGAGTTGTCGAAAGAGTTTTGGGCCGGGCAGCGCGCAAAGCAGGACTTCGACATCAAAGCGGGCAACCTGTGGGAAACCGAGAAGGTGATCGAGCACTTCGGCGAGGCGGTGAAGGTGCTCCGCATGTCGATGTTGCTCATTCCCGACACGCTGGCGCGTCAGGCCGGACTCAGCGAGCCGCAACGTCAGGTCATCACGTCATCCATTGACGCCATGCTGAACGACCTGTCGAGCGCGCTGATCGATAAGTTCAACGGCGACGAGGTGGACGACGATGAAGTTTAAATGCCAAAACGTAAAGTTCTCCAGACCGTCATCGTTTACCGCGACGGCGCTCGTATCAAACCTGCCATCGGCGAGATCTTTGATTTCAAACAGGCCGAACTGGAAAGCATCAACAAAATCAATCCGGAAGCCATTGGCCGCCCGGTGATGGAAGTTGACGTGGAAAATCAGGCAGCGCAGGAAGCCGCAGCGCAGCAGGCGAAAGCTGAAACGTCTAAAAAAGACGAGAAGGCTGACGGTGCTAAGAAAAACGCCAAAGACGAT------------AAAAAGTCTGGCGCGGAAGACGAAGTCTAAATGGCTTCTAACTTCGCCGCAATTAAAGCGAAGGCTCGCAGGGACGTACATGCGTCCCTGTCTGTCGCTGCTCGCTATGAGAATTATGCGCAGGATGTCATCGTAGACGACATTAGCGTCCGCTGGCACAACAAGATCGCCATCATGGGCGACTTGGAAAACGGTGGTTACGCTAACGTTATCGAGGGCATCGAGCGCATCATTTTTATGCGTGACGAGTTAAATGCAAAAGGGATCATGCTGTCCGAAGGCGATAGCATCATCATGACGGCCGAGGGGTACGAGAACGCCCGTTTGGTACTCAAAACGCAGGAACCTATCGTCGGGCCAGTGGAAATCGTCTGGCAGGTGGCGAGGGCCGACTGAATGCCTGTTAACGTGTTAGCGATTGGCTCCAACGAGTTGAAGGAGTATCTGGAACAGGTACCGGAAATCGCTAACAACTCGATCCGCATGGCGATTAATAGCGTGGCTGCTGGCAAGGGCATGACCCTTATCAAGAAGTCGATGACCGACGAGATCGCCTTTCCATCCGGCTATCTCAACGCAGACCGCCTAAAGCTAACTAAGCGCGCCACTCAGACCAACCTCGAAGCCGTCATTACCGGGCGTAAACGCGCCACCAGCCTCGCCCGTTTCGTTACTGGTGGGGCGATGGTCGCTAATAGCAAACGGGGCGGCGGCGTACAAGTTCGCGTGAAGAAGGGTAAGACCACCTACCTGAAAAACGCGTTTCTGGTGCGCCTGAACAAAGGGGCCAGTCTTACCGAGGACAACTATAACATCGGTCTGGCCGTACGGCTTTCCGCCGGGGAATCCTTATCTAACAAACGCTCGCAGCACAAGTCATGGCTCGTACCGGGCCGCGTAGCATTGCTGTACGGGCCGTCGGTAGATCAGGTCTTCGCGGAAGTGTCCGAGACGGTCGCGCCGAAGATAGGTGACATGGTAGCGGCAGAATTCCACCGTAATTTCGCGAGGCTGTCTAAATGAATGAGTCAAAGGCTTGACATTCTTAAAGCATTGACAGCGCACCTTGAACAGATCACCATTGCAAACGGATACGCTTATGACCTGAAAGGTAAAGTGTATCGCGGGCGCGACCGATTTGGGGCGGACTTCACGGCCCGCCTGCCTATCGTGTCGATCCTCGAAGCGAAGGCCACCGACTACGGTAGCTTTGCCAACGAGGAACAGACCGTACGCATGGACGATTGGGTGCTGCTGGTACAGGGGTGGGTCAAAGATGACCCGCGAAACCCGACCGACCCGGCGTACGAACTGCTGGCCGAGGTGGAAAAAAGACTGGCTATGCTGGTGGCGAAGGACGAGCAGGGGCAACCGATGTATCCGGCCCTCTACCGCTTGGGTGGGAAGATTGCTAAACTCACACTCGCGCAGCCCGTTGTCAGGCCACCCGAAGACGGCTTGTCCGATACAGCGTTTTTCTTCCTACCTGTTAGGGTAGGACTCAAAGTGGACATTAGGAATCCTTAAATGAACGATAACTACCAGAATAACTATGTGGTAGGTCGCGGAACGGTCTACTTTGACCGATTCCAAGACGGCACTAACCGTAAGACTGGTGAAATGTATTTCGGTAACACCCCGGAATTCACCATCAACACCGATTCCGAAACGCTGGATCACTACTCTTCCGATCACGGTATGCGCGTGATGGATGCGTCCGTGCTGCTGGAAGCGTCTCAGGGCGGTACCTTCACCTGCGATAACATCAACGCGGATAACCTCGCGCTGTGGTTCCTCGGTGAAGTATCTAACACCACTCAGACGCAGCAGACCGACGCGAAAGAAGTGTTCAACCCGATTATGCGCGGCCGTTACTACCAACTCGGTACCACCGACGATAACCCGACGGGTGTTCGCGGCGTGACCAACTTCCAGATGGTTAAGGCCGATGCGTCTATCGCGATTTCCGTGGGTAGCGGCGACATCACTTCCATCGTTGGTGCCACTGTCGTTAACCCGGCTGGCAACTACGAAATCGATCTGGAAGCGGGCCGCATCTACATCGAGCCGGATTCTACCGACCTGTCGGGTAACGTGCAGATCGCCGTCCAGTACGACGTTGATGCGCAGAAACGTACGCTGGTCATTGGCAAGTCCAACATGGTGTATGGCGCGCTGCGCATGATCTCCGATAACCCGGTTGGTCTGAACAAAAACTACTACTTCCCGAAAGTGTCTCTCGCGCCGGACGGCGACTACGCACTGAAAGGCGACGACTGGCAGGTCATGTCCTTCACCTTCAAGGCCATGCAGCTTAACAACATCACGCAGCGCGTCTACATCGACATCGTCGAAGCGGCCGCAGCGGTTGACCCGACCACGCAGCGTACCATCGAAATCACGCCTGCATCGACTACGGCCACCACTGGCGGCGCGGGTGTCGTTTGTACGGTGACTGTCCGTGACGGCACTGGCACGGCGGTACAGGGCGACGCGGTGACGTTCACCACCGTGGCCGGGGCCACCGTCACGCCGAACAGCGCGACGACCGGGTCTACCGGGACGGCGACCACTACGGTCAACCGTACCGCAGCGGGTACCGCGACTGTTACCGCAACGCTGGCAAACGGCAAAGCGGCCACTACCGGAACCATTACCTTCTCGGCTCCGTAAATGTGGTGGGCGTTAGCAATGCTGGTGGCCTCGGTGCTGATCAACGCGGCCCTCGCGCCGAAGCCTGCATCGGCAAAACCAGCAACAATTCAAGATTTCGACATCCCGCAGGTGAAGGAAGGCACGCCGCAGTCGGTGGTATTCGGCGAGGTGTGGACAGCCGACTGGCAGGTATTGGGCTTCGGCAACTTCCGAACCAAAGCAGTTAAAGCGAAACAGGCGAAAAAATAAATGCCGAAAAAGACAGCCCCGAATCAGGGGCTACCCTACGGGTGGATTCGCGGGGAGGACTATTGGGGCGGCCCGATGTCCGACTCGCAAATCTTCCTCGACACCACGCTATTCCTGACACTGGAATCGCTGACCTTCTCCGCTCCGCCGCCGAACGCGGTGGACGGGGCCGCCTACGTCGTCGCGGCTAACCCGACGGGGGCGTGGGCCGGGCATGAAGGCGATGTGGCCGTGTACGTGGAAAAGGTCTGGACGTTTTACAAGCCACGCTACGGATGGCGCGCTCGCGTTCGTTCGTACGAGAAATTCTTGTGGTTTAACGGCACGACGTGGCTTGACGAGGCGACCGGGGATGACCCGGTCAACCCTGACCCTGACCCGAGCGTTAAACCGAAATGGTACGACATCGGCGTTACGGTGTCGGACAGCATGTACGCGAATGAACCCGTCGTGCATCTGCCGATCCTTGACCCGATGTATCTGCCTGCCAATATGGTCGGCTCACAGTTAGACATGGCCGACGGCGCAAGCCCGGCCTATTACCAATTCCGCGTGCAGCGTAACGGCCAGAACGTCGCAACGATGACCGTGGAAATCGGTAACTTCAACGCATCGTTTTCCACGACCGGGGGCAACCCGGTATCATTCGCGGCCGGGGATCGCCTGACGGTTCGCGCGCAGCAGGAAGTCGTCGCGGGGATGAAAAACTTTGGCTTCGTAATTCGCATGGGACTGGTCTAA------------------------------------------------------------ATGTTCATGCAACTGGCCGGGTACAAAGTACGCGGCTCACTGTCTGCCGGGGCCGGACGTCTGGCATCGAGCATCGGTCTGTACACGCTGAACAGCGCCTACGAGCGCGACTGGACGTGGGGCGGTGATACCCTTACCGTCGGCTTTGCGTGCAAGCAGCAGGCGCGTGGCGCGTTATTTGGGCTAAAGATTGGCGACGCCACTGGCCGCGATGTTCCGCATGTCGTGGTGTACACCGACCCGGTATCGGCGTTAATCACCATCCAGACGGGCGAAGACCAACTGGAAGTCGGGTATGTCACGCCGATCCCGACGCGCTGGTATTACTACGAAGTCGTGATGAACCGCGCAACGAAGGTTATCGAGGTATTCGTTAACGGGAAATCCGACGTGGCCTTCACCCTGCCGGACGTTATCGCAGCGTCGGCCGTCGTGCGCATGGTGTTCAACCCGTTCGACATGCTGCCATCCTTCCCGCCAGACGCCGGGTACACGGAAGACACGAAAGTATTCGACGACATGTACGCGCAGGACGGCGGCCGCATGGGGGCCATCCAGATCAGCGGCCGACTGCCGGACGGCGACCGCGACACCGAATGGGGTGTGGCCGGGCCTAACCCGACGGCCGCGCATAACCAGATGGTCGGCCGACTGCCGCCGGACTTGGCAAACAAGTTTATCTATACTGGCACGAATGACCGCCATGACTCGTTTATCTCGACGGCCAAACTGCCGGATAACGGGGCCATTCTGGCGCAGGGACTGATCGCCTTAGTCCGGAAGGCCACGGCCGACCCGGTGTCGATTATCGCGAACATTGACAGCCACACTGTTACCCTGTCGAATATTGGCCGTAATTGGGAATATCGTTACGCGCAATTCACCACGAGCGGTTATGATCAGGCCGCCATTGAAGCCGCCGAATTCGGTGTGCGTTCAGTAATTTAAATGTTTAAATTCTGTGACGGGTACGACCACTACGCCGAAATTGGCGTGAAGGGTACCACCCTGCAAGGTTATCTGGAAGCCGCCGGGTACGTGGTGCGTAATGCCAGCGATACCACGTTTTCCGTTGTCGAGGGCCGCCGGACAGGTGCGCGTGCGCTGAAATTCACCGTGGCCGCCAGTTCGTCGGTCAACGCCTCACTGTCATGGGGCTTTACCACGACGGCGTCGCTGGTGGTATTCGGCTTCGCCATGAAAGCCGGGCTGTCCCGTATGCGTATCGCGCGTATCGAGAACATCGTGGACATCGAGTGGGACACCACTACCGGGAAAATCCGCGTAGGGGAAGAGTTGGGGGTCAACCCGCTGATCCTGAACGCATGGTACTACTTCGAAATCGAGATCGATAAGACCGCCAACACTGTCAAGATCTACGCGAACAACGAATTGCAGTTAACCGTTGCGCCATCGAGTGCACCGACCACCACGTACACAATCGTTTGGGGCCAGACAGGTACCGCACCAAATGCGGGCGAACAGACGCTGGACGACTTCTATGTGATCGATGGTTCCGGTAGCCGCAATAACGCGCGCCTGACGCCAGTGGAAGTGACCAGCCGTATGCCAACGGCCGACGTGTCAACGCAGTGGGAAGTCGTGAACGCCTCGTCCTCCACGCCGCACTATCAGATCGTGTCGCAGCTTTCCCCGGGCGGCGAGTCGAAGCCATACCTGCAATCCAACACCGCAGGCGCGACCGATATGTACCGTTCGAACGTGACGCTGCCGAACAACAACCAGATCTTCGCAGTATCGGTGATTGCGTACGCCCGTAAAGGCGACCTTGATGACCGTAAACTCGGTCTGGTGGTCAACACGGAAGGCGGTACGCCGACTGAAATTCAGGTGCCGCTCACCGAGTCGTACAAGTATTATCAGGCATCGTTCGAGCAAGCGCCGGGCGGAAGTGACTGGAACCAGAACAACGTCGAATCTTTGCAATTCGGCATCATCACTCGATAAATGAGCGATATGGAACGGGAACGGCCGGACGATAATTCCGGGGGCATCAAGTTAGATTTGTCGGTCAATCTCCCCACGATTCTGACGATGGCGTCCATGCTGGTAGCGGCGGTGCTGTATGTCAATAACCGTTTTGCTGACCTGTCCAACCAGAATACCCAAGCCGAGACGCGTTTGACCAACGTGGAGAAACGGCAGGACGCAACTGATGCTGCGTTCACGGTGCTACGTGCTGAAACCGTCTCGCAAAACTCCGCCCTACGTTCAGACCTGCGCGCCGACATGCGCGACCTGAAACAAAGCGTGGATACACTATCTTCCCAAATGATGAGGAAATAAATGACCACGATGAAAGAGCGTCACAAAATACCGCACTTCCAGTACAGCGGCGGGATCTGGTACTGCTACCGGGCGTTTGACGGCGGCGCGAAGTGTTACCCGGAATACTCGCCCACCAGCCACGCCGAGCTATGGTACAGCGACAAGGCGATGGCCCGCAAGGTGGAAGTGTACGGCTGGTGGAAAGCCAAAGACCCGAAGAATGCCCGCCTGACCGATGCAATGCTGCTTCGCTACGCCGGGGCCATCCGCTACGTGGAAGAGGGTAGCCGCCGGAAATGGGGCATGGTCATCAAAGACCTGCGCATCTTCGCGGAGAACGTCGGTAGCCGCTTCTCGCGGGAGTATTTCGCCCGGGCGAGGAAAGAGGACGTCAAGCGCGCGAAAACGATGCGTGGCAAGGAACAGGCCCGGCGGGTGGAAACGCTGATTGCCTCGGGATACTGCCGGGTGTCGAACAACCATCGCATCGTCAGCCGTATCGATCGGCCAGACTGGCGCGAAGTACTGGCGCTGGAATTATGCCCGCAAGACCCGTATGGTGCCGGGATCGACCGTTCGTACGGGAGCGGCATGGCCGACTTCTATCGTCGCGGGAACAGCAAGGATCAATTGACCATCGAAGACGAAAGGGTCTTCCGGCGTTTCCCGGGTTCCGGCGACGGCCCGACGGACTTCATACCACTATGCGAGGACTTACCAGATGCCAACTAAATGAATTACATGCGTATGAAGGCCGACCGCACCCGCGCCGTCATCAGTGAACTGGAAGCCGCTGGCTATCTGGTGGCCGTCAACGGTGTCCACGACGAGATCTGGTTTGACATTATCCATCAGGTAGGGCCGCTCACCGCAGAGGAACGCCAGTCCGTAGAAGACCGTCTGCTGGCCGCGTACAGCGAAGACTTGAAGGAGTGGGCGGAACACCTGCTGGCGTCATGGCGCGAATCACACCCGCACATCGTACGAATTTGGGATGGAGTGCCGATGCGGAATTTCGATAAAGAGGATAAGTATAAAAAATGAATGCTGAACATTACTGCCGACGAAATGTACCAAGCCGCTACCGACCATCACACCGCCGAAGCCGTGGAAGTCCGCAGCGAAGTCGAACGTCTTATCCGCCGGGCCGCGATGGCCGGGCTGACCACCACCACCGTATCACTCGCTCGCGACGGCCACCCGCTGTCCGACAAGTCTCGCGCCATGTTGGTAGGCTGGATCAAAGATGCCGGGTTCAACATCTATTCCGACCCGGACGAACCGCCGTGCTCACTGCAAATCACATGGGGGAGGGCCGCCGCATGAATGGCCGATAAAAAATTGAGATTCGGACACCTCGAAACGGGTGACATGGCGCTGGAGCGTAACAGCATCCGCATCGGGTACAGCCCGGAAGTAACGTTCGCCGTGAAACGCCGCGTAGAGCGCACCACGCCGACGCAGATCATCATCGGCAACACGCGCTACCGGAAGGACGATGGCCGGGCCGTGGGCGAAGCCGGGTGCCTGTTTACCGAGGACGACATCGGTGAAGGGAAAACCGTCAACATCGAGATCGTAACCGAGGCCGAATTCCGGGAGATACAGCACCTGTTCTACGAATTCAAGGAAGGCGTGCTGGCCGCGTGCGCCGGGTACGAAATCACCGCGACTGACTTGGCCGTCCTGTTCCGCAACCGGGAAGTGCGCGAAGGGATAGTGGCGCGCTGGCGGAAAACGAAGGAGACGATCGCCAACCTGCACAAACAGACCCGCGATTTCATGGTCGAGAAGGGCCACGGTGATCGACTGGAGCACGCCCGGAAAAGAAAGTCTTAG------------------------ATGACCATGAAAATTCCCGCAGGAGACGTTAAGCCGGGCGTACTCGCGACCATCTTTGGCGAGCAATTCCGCCTTCGCTATATCACGTATCACAACGTCGGCAGCGTCACGCTGCGCTTCCAGCCGGGCGACGAACCGCTGTCACCTTTTACCGAGAATGACGTGCTGACCATGACCGTTCCGCGCACGTTCGAAATCGAGGTGGACACCGATGGCCGATAAATGAGTCAGTACGTTGATGCGCTGAACGCGCTGAAAGGCATGGACGAGCATGAACCGAAGTGGATAGGCGACCAATGGCGTACGCCGGAGTGGCTTTTCCAAGCGATTAACAAGCTGTACGGGCCAATCGTGCTCGACCTGTTCACCGACGGCCAGAACGCCAAATGCGAGCGATTCTTTACGGCCGAAGATAACGCGCTGCGGCAGGATTGGGCGAAGCGTCTGGCCGAGATCCACGCCAGCGAC------------GAATTCGACGCCAAGACCCGAGTT------TGGGCCTACGCTAACCCGCCGTACAGTCAGAAGCGCGCCGGGAAAGAACCGCTTACCGGGATGACCCACATCATGCGCAAGGCCGACGAGGAACGGGCAAAAGGCGCTGGCACCATCTGGCTGACCAAAGCGGCGACGTCGGAAAGCTGGTGGCCGGACGCTATCGCCACGCGCACCATCTTCATCAAAGGGCGCATCGGGTTCGAACCGCCAGTCTGGTTCCGGCCGAAGGAAGGCAGCAGCGAAATCACGTCTGCCGGGTTCGGCGCGGCCATCCATATCTTCGACCCGGAGAGTGACCGCATCTTCCCCAACGAGTACATCGATCGCGAAACGCTACTGGAAATCGGCGCACCACTGGCTAACGTATCGGCCAAGATCCGGAACCGCTGGATCAAGATGTGGGACGAGATTTAAATGAGCGAACAAAAAGTCACATACATCACCGATGATAAAAGTCTGAAAGACATCCTTGTCATGGCTATCGAGCAGGAAGGCGGCATTTCCCCGAACCATATCCTGTGCGTGGCACATAAATACCTTGTCGAAAACTGCGGAACGCCGGAAGCGAACATTCAGTCAGTCGATGAAGTCGAGGTGGACGGCGACGCGATGCCCCGGGAGATCCGCATTAAGTGGACGCGGGTCAAACGTCCGTCCGCTGTTACGCCAACGGCCGCAGAAGCGACCGAGTGGGAACGCGAGCAATGCCAGCAGATCCTGAGCAGCATTCTCGAAACGGTGCGCGCCAGTGCTAAATACTCGAAGATGGCTGGCATTCTCGGTATAACGCTGACCGACGCCATGTCGCCCACCGAC---AGCGCACTCTACGAGCAAATGCGAAGTCGCGGCAAGTTGACCCTGAAAGACTTCGAGCCGTTGCGCCTCGCCGACATCACGCCGGGCGAACTGGCCGCGCTGCGAGAAGCGCTGGAAGACAAAGGACGCCGTCTCGATACGGCTGAAAGCGCTGTCACCAGTCTGCAAATCCAGTTATCCGAGGCCCACCGCCGTCACGCCGAAGATAACACCGAGCACGACCGGGAAATGACCAAGTTGCGCGCCACGATTAAGTCGATGCAGGACGACGCCCGGTACACCAAGAAATCCGAGTCGTTACGCTCGGCATGGGAAGCGCTGGCGGCCATAGACCTGACAACGGCACGCATGGTGGTTCTTTCAGGACTGCAACTGTACCCGGACTTGGCCGGGCCTGCGCTTGAAGTGCCGCACTACCGCCTGAACGTAGATCTGGTTTCCAGTCTGCCCGGCCCCATTCGTAACTACATCCATGCGATGTGCGATAACCTGCTGCTGTCACCTCCGCCAAAACCAGTCACGCAGCAGATGGTCAAGGACATGATAAACCGCATCCACGCGTCAATGAGCGCATCCACGTTCAGCGATCTGACCCGTAAATATTCCGGCGCCCACCCGCTGTCCATGATGGCGGCCGACAAATACGAAGCCTTCTACATTGAGGCCGAAGACCTGCTGAACGGAGAAACTTTTTAAATGGGAGCCTATGCCACGCCCCAAGTAGACCAATACTGGCAGGTCAAAACGACAGGCCAGATCATGCTGATACGCCAGCCGGAGAACCATGTGTTCAGCCCGGAATGGCACCTGAACTACCGCCGGGTGCGCCTGCTGCACCATCCGGAATCCGCCTGCGTCATGGTGGAAGACTATGGTACCCACCTTAGCGCGCTGGATGACCCATGCGTCATCGAACTGGACTTGAAGGAGTACAAATACTGGAATCTTATTTACAGTAACCCCGACATATGA------------------------------------------------------------------------------------------------------------------------------------------------------------------------------------------GTGTCAGATCCGCCGGAGGCGTCTTACAAGACAATGGGCTTTGCAGCGTACGGCGAAGAGGTTGAAAGTAAATTCGCCCTCGCCATCCCCGGAACAAACGCCATTGTCTTCCAGATCGAGAAGCGCGAACGTGTATTGCCCGGCGTCAGCGTACGAAATGAAGTCGTGAAGCGCATGGCCGCGTTGCGCGAGAAGGAGATCGACGGTTGGGAGCCGAACCGCAAGGATTGGGCGCAGATGAAGGATGACGTGGAAGCGGAAATGCTGAAACACGCGCCTATCCGCCCGTCCCGCGTCAACGTTATCCTGTCTGCCCCGTTCGTCTACGTGTTCACGTCGAGCGCCAAGACGGCGGAAGAGTGCAGCGCGCTGATCCGTACCGCGCTCGGCACATGGCCCGTCGAACACCTGCTGCCGAGCGAGTATGAGCTGCGCCAGTTAATGCAGCGGGCGGTTCTCGGCCAGCAGGACGGCATCAAAGGCGATGCGTTTATCCACCTGAAACACGACGATGGCGACGACGTCAAGATGAAGGACACGGACATCTTCAAAGACGAGTCGGTGGTAGACCTGCTGTCCCGTCACTGGACTGTCCGCGCGCTGGATCTCGAAGTCGATACGCAATGCCCGGGCATCGACACCGTGTACTTCCGCCTGTCCGATAAAGCCATCCTGTCCGGTATCCACATCGGCGAGGCCGACGTCGATGCGAACTACGACGCCACGCTCGAACGCTACGGCACCGATGGCGGCCAGTTCCTGACCATGATGGCGAACCTGTTCCAACTCGATAAGTCCCTGCGTGCGGTGATCAGCGTGCTGGACGAGGCCGGGCAGGTTGTCGAGTACACCGGAACGCTGAAC------GACGAAGACGACGACGAGGTTTAAATGCAGCCGACTAATACCGCGTTGATGGTCAATAACGCCATGCACCCGAAAGGCCGCATCGACGTCGTCCCGGCGTTCCGCGCTATCGAGCGGATTTATAGCGTGACCATTCACGCTACGCACACCGGGATCAAAGTGTCCTCGGCCACGAATCACCGCGTGACCTTCTATCAGTCCGGCGACCCGGCCATCGCTAAAAACGGCGAGGCGCGCGGCGCGGAAGAATGTGCGGCCATGCGCATGTACATCATCAAGTTTCTGGATTGGGCCATGACGAACATGCCATGCCCGGAAGTTCAGAATGTCGTTGTGGAGGTGGCTGGTGGAAAGCATTGAATGAAAACAACGCACCCCCCTATTGAACTGAGTCCGGTACGAGACATTGCCCGCACGGCTTTCGTCTACAAGAAGCCCGGCCAGAAAGACGGTGAGATCTACATCGAGAAGGACAACGGCGATACGGAGATCGTTACCCCCCTGACCCGCGCGGACGCCATTGCCCTTATCGCCGGACTGCGTTCAGCCTTCGACATCCCGGACGAGAACGCCGAGAAGGTTGAACTGCTACAGCGCCGCCTTGACCAGACGCAGGAGCACATCGAAAGCATTTCGCTGGTCACTGCGGCCAACATCATGTACGAGAATGGCCTGAGCACCGCAGTGCTGACGCCGTCCCGCCTGATCACCGGGCAGATGCCAGATCTGGAAATCGACGCGACCCGCCCGGACACCATCACCTACCGTCTGAAAGAGGAACCGCTGAATGCAGCCGACTAA------------------------------ATGAGCAAAGAACTAAGCCCGGCCGAACTGACTGGCGCAATGATGACGACCGAGCCGGATGTTGAACTGCCGTCACGCGTGCGCGTGTACAGCGTCGTGGGGAACCTCATTGCGCTGGAAGTCGGTGGCGTGTACACCCTGTCCCAAGAACTCCCGCTTGACCGTACGCTTTCGCAGGTACAGGACGAGGCCAATGCCCTCAAAGCGAAGATGCGGGCCAGCCTTAATTCTTCCATCCGGAACGCCATGAAACACCACGGCCAACGGTTTAGCATGGAATCCGCGCTGGTGACGTACCCGTCTGGCCGCATGTTCATTCAGGCCGTTGTGACCTGTACGGCCACCGACGTCGCGGATGACGACGAAGTTTAA---------ATGGCGGGATTATGGTTTTTCGTTGTGACGATATGCGGCGCGGTTGGCGCTGATAATATGGCGGCCGATTGTCATGATTATGTGATTGACGCGGGGATCTCGTATGACGATTGCCGCGCGTCCGTGGCGGCTTATCCGGGCCGCATTGGCTTATATTCCGCGCGTTGTGACCGGGGCGAAGTGGTAGAAGGTGGCAATCATGAATAA---------GTGAATAAATCGCAATATCGCGCCGCGCGTCGCCTGATACGTGACAACGGGATC---TATGCGTTGCGATGGATGGATGACGACACCGCGCCGATTATGGACGTATTAGCAAGCCAGCCAGATGACCAGTTAGAGACAAGGGCGGCGATCGTGGCGTACAGCGCCCGCGCCGGGCTTGCGTGCAATGTGCGTAAAACCGCGTCACTCGACCTTTTAGCGCGGTACCATGACCGCAAGGCGGCCGCGAATGGATAAATGGATAAGGCGCAACGCTTAACGGCTGCACGTATGGCGGCGGATCGGTATGCCGGGATCGCACGGGCAAAAGGTTTTAAACGTCATGCGGATGGCGTGACGTTTAGCCGGGCCGATGCGGATCTAACGTGGGATGACCGGGCGCGGGCTTTCCGGGTGACGCTGTATAAAATGGATGGCGGCGCGCGTCTTACCGTTGCCACTGTACGCGCTAATGCGATGCTTAACGTGCTGTTAAAATCTTTTATCTGA------ATGGCCGAGAAATTAGTCCCTGCGAAGAAAGTCAAGAATGGCGTGCTGTATAAATCTGGTCACATCAAGATTTCTAACGTACGTGCTTCTTACCCGCACCTCGATAAGCCGTACGGCGGCGAAGATGGCGGCGAGCCGAAATACTCGCTGACGCTTTTGATGCCGAAAGAAAGCCACGGCGAGATCGAGAAAATCCTCCGCGAGCAGATCGAAGTCACCAAGAAGAACCACAAGACAGGCGCGCTTAAAGTTGCTCCGTCCATGTTGTTCATCAAAGACGGCGACACCGATTTCCCGGACAAACCGGAATGCGAAGGGATGTGGGTTATCTCAGCGCGCGAAAGCAAACGCCCGGATGTGTATAACATCGAGCGCGAAGAGTTGACTACTTCTTCCGAAATTCTGGAAGAGATCTACGGTGGTTGTTGGGTGTCTGTCGTCATCCGTCCGTGGTCGCAGGAAAACAAATTCGGCAAACGCGTCAACGCCAACCTGATTTCCGTTCTCAAACGCAAAGACGACGAGCCGTTCGGTGAAGGTCGCGTTGACACG------------------------------TCTGATGCGTGGGATGAAGACGAAGAT------------------------------------------------------TGGGAAGACGAAGTGTAA---------------------------------------------------------------------------------ATGCACGACTATCAGGACGAAGGCGTCCAGTTCATCAAAGACCATCCGTACTGCGGCATGTTCGTAGACCTCGGCTTGGGTAAGACTGTCATGACCGGGACGGCCATGCTCGACCTGATCGCGGACGGCGAAATCAACAAAGTCCTCGTCGTCGCGCCGAAGCGAGTGGCCCGTACCGGGTGGCCGACGGAATTCGACGAGTGGGGGCATCTGTGCTTCTACAAGATGTCGATTATCGCCGGAAACGCCAAAGAGCGCGCAGCGGCCGCGAGTAAGGACTGTCATTTCTACACGATCAGCGTGGATAACATCGCGTGGCTATGTGAGCACTTCAAGACGAAATGGCCGTTCGACGCCGTGGTGCTGGACGAGTCGAGCATGTTCAAATCCCACACCTCGCAGCGCTTCAAACTGCTGCGCCGGGTGCGGAAGTACATCAAACGGATCGTCGAGTTGACGGCCACGCCTGCGGCCGAAGGGTACATGGGTATCTTCTCGCAAATTTACCTGCTGGACGAAGGCGAGCGCTTTGGCTCCACCATCGGCGGTTATCAGGAAAACTACTTCACGCAGAACCGCTACAACTTCAAATGGAAACTTCGCCCCGGTGCGGAAGACGAGATTATTCGGAAGATTTCTGATATATGTTTAGTCATGAAAGCGGAAGACTACCTTGACATGCACGAACCGAATTTCGTTCCTGTCCCGGTCGAGTTAGACGGGGAGACGGCCGAGCGGTACCGCATGATGGAGGAAGAGAGCCTCGTCGAGATTATGCCGGACGATTTCGATGAACATCTGGATGACCCAATCGTGATCGAAGCGGAGCAGGCCGCGTCTTTGCAGTCGAAGCTATTGCAGATGTGCTCAGGCTTCATCTACGACACGAAAATCGTTGGCATAACGCAAGACGACAAGGTCATTAAGCAGAAGGACACGTACAGGCTGCACGACCTGAAATTCGATGCACTGGAAGAACTGCTGGAAACCACGCTGGCCGATAAAAACGTGCTGATCGCCTATCACTTCAAGCCGACCCTCGAACGACTGAAAGAGCGGTTTAAAGATCTGGTGGTCATGGATGATGACGGTAAGTGCATCAAGAAGTGGAACGCCGGAAAGATTCGACTGCTGGCCGCGCACCCTCAGTCAGCGGGACACGGTTTAAACCTCCAGCATGGCGGCCACGTCATCGTCTACATCGACAATCCGTGGTCACTCGAACGCTTCCTGCAATTCAATGGCCGATTGCACCGTCAGGGGCAGAAGTACCCGGTTACGATCTACCAGTTCAAAGCCATGCTGCGAACACCGAACGGGCTTCTGGCCGAGACGGCGGACGACGTAGTCATACAGGCGCTGGTCGAAAAGGAAGACGTTCAGGACGCGTTCTTCGAACTGCTCGAACGTATCAAAGGGCGCATCAAACGCCGCAAGAAATCGAAAAATAAAGGGGTATGGGATGACGAAGAGTAA
>Salmonella_phage_101
ATGACGAAGAGTAATGCGCCACTGGCAACCCGGAATCGCCGCTCTAATGCGCCGGACGCCGACACCGAAGCGATGATTTTTCAGGGCTGCAACATCACGCAACTGGCAAAGCTGTTCCGCATGGAGCGCCGGGACATCACGCCGAAAATCATGGACGTCCCGCCAGTCGGCGAGCGCGGCGGGTACCCGATCTACGCGGTACACGAAGTGGCCCCGTACCTCGTTAAGCCGTTGTACGACGTTGAGACGTACCTGCGCCGCATGAATTTCAAGGATCTGCCGAAGGAGTTGTCGAAAGAGTTTTGGGCCGGGCAGCGCGCAAAGCAGGACTTCGACATCAAAGCGGGCAACCTGTGGGAAACCGAGAAGGTGATCGAGCACTTCGGCGAGGCGGTGAAGGTGCTCCGCATGTCGATGTTGCTCATTCCCGACACGCTGGCGCGTCAGGCCGGACTCAGCGAGCCGCAACGTCAGGTCATCACGTCATCCATTGACGCCATGCTGAACGACCTGTCGAGCGCGCTGATCGATAAGTTCAACGGCGACGAGGTGGATGACGATGAAGTTTAAATGCCAAAACGTAAAGTTCTCCAGACCGTCATCGTTTACCGCGACGGCGCGCGTATCAAACCGTCCATCGGCGAGATCTTCGATTTCAAACAAGCCGAACTGGACAGCATCAACAAAATCAACCCGGATGCCATCGGCCGCCCGGTGATGGAAGTTGACGTGGAAAATCAGGCAGCGCAGGAAGCCGCAGCGCAGCAGGCGAAAGCTGAAACGTCCAAAAAAGACGAGAAGGCTGACGGCGCTAAGAAAAACGCCAAAGACGAT------------AAAAAGTCTGGCGCGGAAGACGAAGTCTAAATGGCTTCTAACTTCGCCGCAATTAAAGCGAAGGCTCGCAGGGACGTACATGCGTCCCTGTCTGTCGCTGCTCGCTATGAGAATTATGCGCAGGATGTCATCGTAGACGACATTAGCGTCCGCTGGCACAACAAGATCGCCATCATGGGCGACTTGGAAAACGGTGGTTACGCTAACGTTATCGAGGGCATCGAGCGCATCATTTTTATGCGTGACGAGTTAAATGCAAAAGGGATCATGCTGTCCGAAGGCGATAGCATCATCATGACGGCCGAGGGGTACGAGAACGCCCGTTTGGTACTCAAAACGCAGGAACCTATCGTCGGGCCAGTGGAAATCGTCTGGCAGGTGGCGAGGGCTGACTGAATGCCTGTTAACGTGTTAGCGATTGGCTCCAACGAGTTGAAGGAGTATCTGGAACAGGTACCGGAAATCGCTAACAACTCGATCCGCATGGCGATTAATAGCGTGGCTGCTGGCAAGGGCATGACCCTTATCAAGAAGTCGATGACCGACGAGATCGCCTTTCCATCCGGCTATCTCAACGCAGACCGCCTAAAGCTAACTAAGCGCGCCACTCAGACCAACCTCGAAGCCGTCATTACCGGGCGTAAACGCGCCACCAGCCTCGCCCGTTTCGTTACTGGTGGGGCGATGGTCGCTAATAGCAAACGGGGCGGCGGCGTACAAGTTCGCGTGAAGAAGGGTAAGACCACCTACCTGAAAAACGCGTTTCTGGTGCGCCTGAACAAAGGGGCCAGTCTTACCGAGGACAACTATAACATCGGTCTGGCCGTACGGCTTTCCGCCGGGGAATCCTTATCTAACAAACGCTCGCAGCACAAGTCATGGCTCGTACCGGGCCGCGTAGCATTGCTGTACGGGCCGTCGGTAGATCAGGTCTTCGCGGAAGTGTCCGAGACGGTCGCGCCGAAGATAGGTGACATGGTAGCGGCAGAATTCCACCGTAATTTCGCGAGGCTGTCTAAATGAATGAGTCAAAGGCTTGACATTCTTAAAGCATTGACAGCGCACCTTGAACAGATCACCATTGCAAACGGATACGCTTATGACCTGAAAGGTAAAGTGTATCGCGGGCGCGACCGATTTGGGGCGGACTTCACGGCCCGCCTGCCTATCGTGTCGATCCTCGAAGCGAAGGCCACCGACTACGGTAGCTTTGCCAACGAGGAACAGACCGTACGCATGGACGATTGGGTGCTGCTGGTACAGGGGTGGGTCAAAGATGACCCGCGAAACCCGACCGACCCGGCGTACGAACTGCTGGCCGAGGTGGAAAAAAGACTGGCTATGCTGGTGGCGAAGGACGAGCAGGGGCAACCGATGTATCCAGCCCTCTACCGCTTGGGTGGGAAGATTGCTAAACTCACACTCGCGCAGCCCGTTGTCAGACCACCAGAAGACGGCTTGTCCGATACGGCGTTTTTCTTCCTACCTGTTAGGGTAGGACTCAAAGTGGACATTAGGAATCCTTAAATGAACGATAACTACCAGAATAACTATGTGGTAGGTCGCGGAACGGTCTACTTTGACCGATTCCAAGACGGCACTAACCGTAAGACTGGTGAAATGTATTTCGGTAACACCCCGGAATTCACCATCAATACCGATTCCGAAACGCTGGATCACTACTCTTCCGATCACGGTATGCGCGTGATGGATGCGTCCGTGCTGCTGGAAGCGTCTCAGGGTGGTACCTTCACCTGCGATAACATCAACGCGGATAACCTCGCGCTGTGGTTCCTCGGCGAAGTATCGAACACCACTCAGACGCAGCAGACCGACGCGAAAGAAGTGTTCAACCCGATTATGCGTGGTCGTTACTACCAACTCGGTACCACCGACGATAACCCGACGGGTGTTCGTGGCGTGACTAACTTCCAGATGGTCAAGGCGGATGCGTCCATCGCGATTTCCGTGGGTAGCGGCGACATCACTTCCATCGTCGGTGCCACGGTCGTTAACCCGGCGGGCAACTACGAAATCGATCTGGAAGCGGGCCGCATCTACATCGAGCCGGATTCTACCGACCTGTCCGGTAACGTGCAGATCGCCGTCCAGTACGACGTCGATGCGCAGAAACGTACGCTGGTCATCGGCAAGTCCAACATGGTGTACGGCGCGCTGCGCATGATCTCCGACAACCCGGTAGGTCTGAACAAGAACTACTACTTCCCGAAAGTGTCTATCGCGCCAGACGGCGACTACGCACTGAAAGGCGACGACTGGCAGGTCATGTCCTTCACCTTCAAGGCCATGCAGCTTAACAACATCACGCAGCGCGTCTATATCGACATCGTCGAAGCGGCCGCAGCGGTTGACCCGACCGCGCAGCGTACCATTGAAATCACGCCTGCATCGACTACGGCCACCACTGGCGGCGCGGGTGTCGTTTGTACCGTGACTGTCCGTGACGGCACTGGCACGGCGGTACAGGGCGACGCGGTGACGTTCACCACTGTGGCCGGGGCCACTGTCACGCCGAACAGCGCGACGACCGGGGCTACCGGGACGGCGACCACTACGGTCAATCGTACCGCAGCGGGTACCGCTACTGTTACCGCGACGCTGGCAAACGGCAAAGCGGCCACTACCGGAACCATTACCTTCTCGGCTCCGTAAATGTGGTGGGCGTTAGCTATGCTGGTGGCCTCGGTGCTGATCAACGCGGCCCTCGCGCCGAAGCCTGCATCGGCAAAACCAGCAACAATCCAAGATTTCGACATCCCGCAGGTGAAGGAAGGCACGCCGCAGTCCGTTGTATTCGGCGAGGTGTGGACAGCCGACTGGCAGGTATTGGGCTTCGGCAACTTCCGAACCAAAGCAGTTAAAGCGAAACAGGCGAAAAAATAA---------------------------------------------------------------------------ATGTCCGACTCGCAAATCTTCCTCGACACCACGCTATTCCTGACACTGGAATCGCTGACCTTCTCCGCTCCGCCGCCTAACGCGGTGGACGGGGCCACCTACGTCGTCGCGGCTAACCCGACGGGGGCGTGGGCCGGGCATGAAGGCGATGTGGCCGTGTACGTGGAAAAGGTCTGGACGTTTTACACGCCTCGCTACGGGTGGCGCGCTCGCGTTCGTTCGTACGAGAAATTCTTGTGGTTCAATGGCACGACGTGGCTTGACGAGGCGACCGGGGAAGACCCGGTCAACCCTGACCCTGACCCGAGCGTTAAGCCGAAATGGTACGACATCGGCGTGACCGTGTCGGACAGCATGTACGCGAATGAACCCGTCGTGCATCTGCCGATCCTTGACCCGATGTATCTGCCTGCCAATATGGTTGGCTCACAGTTCGACATGGCCGACGGCGCAAGCCCGGCCTATTACCAGTTCCGCGTGCAGCGTAACGGCCAGAACGTCGCAACGATGACTGTGGAAATCGGTAACTTCAACGCATCGTTTTCCACGACCGGGGGCAACCCGGTATCATTCGCAGCCGGGGATCGCCTGACGGTTCGCGCGCAGCAGGAAGCCGTCGCGGGGATGAAAAACTTTGGCTTCGTAATTCGCATGGGACTGGTCTAAATGGCAAGTTATTTTGATGGATATGAGCAGTTCCGGTCTACGGACACGTCTAACCCGGGAACCTTTATGCGGCTCGCCGGGTACACGGTTCGCGGTGCAGTCTCCGCAGGTCTTGGCCGCCTCCAGACGAGCATCGGCCTGTACACGCTGAACAGCGCCTACGAGCGCGATTGGACGTGGGGCGGTGATACCCTTACCGTCGGCTTCGCGTGCAAGCAGCAGGCGCGTGGCGCGCTATTCGGGCTAAAGATCGGTGACGCCACTGGCCGCGATGTTCCGCATGTCGTTGTCTACACTGACCCGGTGTCGGCGCTCGTCACCATTCAGACCGGGCCAGACCAGTCGGAAGTCGGGTATGTCACGCCGATCCCGACGCGCTGGTATTACTATGAAGTCGTGATGAACCGCGCCACGAAGGTTATCGAGGTGTTCGTCAATGGGAAATCTGACGTGGCCTATACGCTGCCGGACGTCATTGCCGCGTCGGCCGTCGTGCGCATGGTCTTCAACCCGTTCGACATGCTGCCTTCGTTCCCGGCCGACGCGGAGTACACGGAAGACACGAAGGTATTCGACGACATGTACGCGCAGGACGGCGGCCGTTTAGGGGCCATCCAGATCAGCGGCCGTCTGCCGGACGGCGACCGCGATACCGAATGGGGCGTGGCCGGGCCTAACCCGACGGCGGCACATAACCAGATGGTCGGCCGACTGCCGCCTGACTTGGCAAACAAGTTTATCTACACTGGCACGAATGACCGTCACGACTCGTTTATCTCGACGAACAAACTGCCGGATAACGGGGCCATTCTGGCGCAGGGTCTGATCGCCTTAGTCCGGAAGGCCACGGCCGACCCGGTGTCGATTATCGCGAACATTGACAGCCACACCGTTACCCTGTCGAATATCAGCCGTAATTGGGAATATCGTTACGCGCAATTCACCACAAGCGGCTATGATCAGGCCGCCATTGAAGCCGCCGAATTCGGTGTGCGTTCAGTTCTATAAATGTTTAAATTCTGTGACGGGTACGACCACTACGCCGAAATCGGTGTGAAGGGTACCACCCTGCAAGGTTATCTGGAAGCCGCCGGGTACGTGGTGCGTAACGCCAGCGATACCACGTTTTCCGTTGTCGAGGGCCGCCGGACAGGTGCGCGTGCGCTGAAATTCACCGTGGCCGCCAGTTCATCGGTCAACGCCTCACTGTCATGGGGCTTTACCACGACGGCGACGCTGGTGGTCTTCGGCTTCGCCATGAAAGCCGGGCTGTCCCGTATGCGTATCGCGCGTATCGAGAACATCGTGGACATCGAGTGGGACACCACTACCGGGAAAATCCGCGTAGGGGAAGAGTTGGGGGTCAACCCGCTGATCCTGAACGCATGGTACTACTTCGAGATCGAGATCGATAAGACGGCCAACACTGTCAAGATCTACGCGAACAACGAATTGCAGTTAACCGTTGCGCCATCGAGTGCGCCGACCACCACGTACACAATCGTTTGGGGCCAGACGGGTACCGCACCAAATGCGGGCGAACAGACGCTGGACGACTTCTACGTGGTCGATGGTTCCGGTAGCCGCAATAACGCGCGCCTGACGCCAGTGGAAGTGACCAGCCGTATGCCAACGGCCGACGTGTCAACGCAGTGGGAAGTCGTGAACGCCTCGTCCTCCACGCCGCACTATCAGATCGTGTCGCAGCTTTCCCCGGGTGGCGAGTCGAAGCCATACCTGCAATCCAACACCGCAGGCGCTACCGACATGTACCGTTCGAACGTGACGCTGCCGAACAATAACCAGATCTTCGCCGTATCGGTGATTGCGTACGCCCGTAAAGGCGACCTTGATGATCGTAAACTCGGTCTGGTAGTCAACACGGAAGGCGGTACGCCGACTGAAATTCAGGTGCCGCTCACCGAGTCGTACAAGTATTATCAGGCATCGTTCGAGCAAGCGCCGGGCGGAAGTGACTGGAACCAGAACAACGTCGAATCTTTGCAATTCGGCATCATCACTCGATAAATGAGCGATATGGAACGGGAACGGCCGGACGATAATTCCGGGGGCATCAAGTTAGATTTGTCGGTCAATCTCCCCACGATTCTGACGATGGCGTCCATGCTGGTAGCGGCGGTGCTGTATGTCAATAACCGTTTTGCTGACCTGTCCAACCAGAATACCCAAGCCGAGACGCGTTTGACCAACGTGGAGAAACGGCAGGACGCAACTGATGCTGCGTTCACGGTGCTACGTGCTGAAACCGTCTCGCAAAACTCCGCCCTACGTTCAGACCTGCGCGCCGACATGCGCGACCTGAAACAAAGCGTGGACACACTATCTTCCCAAATGATGAGGAAATAAATGACCACGATGAAAGAGCGTCACAAGATCCCGCACTTCCAGTACAGCGGCGGAATCTGGTATTGCTACCGCGCGTTTGACGGCGGCGCGAAATGCTATCCGGAATATTCGCCCACCAGCCACGCCGAACTATGGTACAGCGACCGGGCGATGGCCCGCATGGTGGAAGTGTACGGCTGGTGGAAAGCCAAAGACCCGAAGAATGCCCGACTTACCGATGCCATGCTGCTGCGTTACGCCGGAGCCATCCGCTACGTGGAAGAGGGTAGCCGCCGGAAATGGGGAATGGTCATCAAAGACCTGCGTATCTTCGCGGAGAACGTCGGTAGCCGCTTCTCGCGGGAGTATTTCGACCGGGCAAGGAAAGAGGACGTCAAGCGCGCGAAAACGATGCGCGGCAAGGAACAGGCCCGTTTGGCGGAAACGCTGATCGCCTCGGGATACTGCCGGGTGTCGAACAACCATCGCATCGTCAGCCGTATCGATCGGCCAGACTGGCGCGAAGTTCTGGCGCTGGAATTATGCCCGCAAGATCCGTATGGTGCCGGGATTGACCGCACGTACGGCAGCGGCATGGCTGACTTCTACCGTCGCGGGAACAGCAAGGATAAACTGACCATCGAAGACGAAATGGTCTTCCGGCGCTTCCCGGGTTCCAGCGATGGCCCGAAGGACTTCGTACCACTATGCGAGGACGCGCAATGA---------ATGAATTACATGCGTATGAAGGCCGACCGCACCCGCGCCGTCATCAGTGAACTGGAAGCCGCTGGCTATCTGGTGGCCGTCAACGGTGTCCACGACGAGATCTGGTTTGACATTATCCATCAGGTAGGGCCGCTCACCGCAGAGGAACGCCAGTCCGTAGAAGACCGTCTGCTGGCCGCGTACAGCGAAGACTTGAAGGAGTGGGCGGAACACCTGCTGGCGTCATGGCGCGAATCACACCCGCACATCGTACGAATTTGGGATGGAGTGCCGATGCGGAATTTCGATAAAGAGGATAAGTATAAAAAATGAATGCTGAACATTACTGCCGACGAAATGTACCAAGCCGCTACCGACCATCACACCGCCGAAGCCGTGGAAGTCCGCAGCGAAGTCGAACGTCTTATCCGCCGGGCCGCGATGGCCGGGCTGACCACCACCACCGTATCACTCGCTCGCGACGGCCACCCGCTGTCCGACAAGTCTCGCGCCATGTTGGTAGGCTGGATCAAAGATGCCGGGTTCAACATCTATTCCGACCCGGACGAACCGCCGTGCTCACTGCAAATCACATGGGGGAGGGCCGCCGCATGAATGGCCGATAAAAAATTGAGATTCGGACACCTCGAAACGGGTGACATGGCGCTGGAGCGTAACAGCATCCGCATCGGGTACAGCCCGGAAGTAACGTTCGCCGTGAAACGCCGCGTAGAGCGCACCACGCCGACGCAGATCATCATCGGCAACTCGCGCTACCGGAAGGACGATGGCCGGGCCGTGGGCGAAGCCGGGTGCCTGTTTACCGAGGACGACGTCGGTGAAGGGAAAACCGTCAACATCGAGATCGTAACCGAGGCCGAATTCCGGGATATACAGCACCTGTTCTACGAATTCAAGGAAGGTGTGCTGGCCGCGTGCGCCGGGTACGAAATCACTGCGACGGACTTGGCCGTCCTGTTCCGCGACCGGGAAGTGCGCGAAGGGATAGTGGCGCGCTGGCGGAAAACGAAGGAGACGATCGCCGACCTGCACAAACAGACCCGCGATTTCATGGTCGAGAAGGGCCACGGTGATCGACTGGAGCACGCCCGGAAAAGAAAGTCTTAG------------------------ATGACCATGAAAATTCCCGCAGGAGACGTTAAGCCGGGCGTACTCGCGACCATCTTCGGCGAGCAATTCCGCCTTCGCTATATCACGTATCACAACGTCGGCAGCGTCACGCTGCGCTTCCAGCCGGGCGACGAACCGCTGTCACCGTTCACCGAGAACGACGTGCTGACCATGACCGTTCCGCGCACATTCGAAGTCGAGGTGGACAGCGATGGCCGATGAATGAGTCAGTACGTTGATGCGCTGAACGCGCTGAAAGGCATGGACGAGCATGAACCGAAGTGGATAGGCGACCAATGGCGTACGCCGGAGTGGCTTTTCCAAGCGATTAACAAGCTGTACGGGCCAATCGTGCTCGACCTGTTCACCGACGGCCAGAACGCCAAATGCGAGCGATTCTTTACGGCCGAAGATAACGCGCTGCGGCAGGATTGGGCGAAGCGTCTGGCCGAGATCCACGCCAGCGAC------------GAATTCGACGCCAAGACCCGAGTT------TGGGCCTACGCTAACCCGCCGTACAGTCAGAAGCGCGCCGGGAAAGAACCGCTTACCGGGATGACCCACATCATGCGCAAGGCCGACGAGGAACGGGCAAAAGGCGCTGGCACCATCTGGCTGACCAAAGCGGCGACGTCGGAAAGCTGGTGGCCGGACGCTATCGCCACGCGCACCATCTTCATCAAAGGGCGCATCGGGTTCGAACCGCCAGTCTGGTTCCGGCCGAAGGAAGGCAGCAGCGAAATCACGTCGGCCGGGTTCGGCGCGGCCATCCATATCTTCGACCCGGAGAGTGACCGCATCTTCCCCAACGAGTATATCGACCGTGAAACGCTACTGGAAATCGGCGCACCACTGGCTAACGTATCGGCCAAGATCCGGAACCGCTGGATCAAGATGTGGGACGAGATTTAAATGAGCGAACCAAAAGTCACTTACATCACCGACGACAAAAGCCTGAAAGACATCCTCGTCATGGCTATCGAGCAGGAAGGCGGCATATCCCCAAATCATATCCTGTGCGTGGCGCATAAATACCTTCTCGATAACTGCGGCGTTCCGGAAGGGAACATCCAGTCAGTCGATGAAGTCGAGGTGGACGGCGACGCAATGCCCCGGGAGATCCGCATTCACTGGACGCGGGTTAAACGTCCGTCCGCTGTTACGCCAACGGCCGCAGAAGTGACCGAGTGGGAGCGCGAGCAGTGCCAGCAGATCCTGAGCACCATACTCGAAACGGTACGTGCCAGTGCTAAATACGCGAAGATTGCAGGCACCACCAGCATCGGTCTGGCCGGAAGCCTCGCCATGCAGGACATACAGCGCCTGACCGGACAGATGACCAGCGATGGCCCGCTGACGCTGAAAGACTTCGAACCGCTGCGCCTCGCCAACATCACGCCGGGCGAACTGGCCGCACTACGCGAAGCGCTGGATACCAAGACCCGCAGTCTCGATACGGCGGAAAGCGCTGTCACCAGTCTGCAAATCCAGTTGGCCGAAGCCCATCGCCGACACGCTGACGATAACACCGAGCACGACAGGGAGATCACAAAGCTGCGCGCCACGGTTAAGTCACTACAGAATAACGTACGGTACACCCGACAGTCCGCCTCGGTTCGCGCGGCGTGGGAAGAACTGGCGGCCATCGACCTTACGGCCGCTCGCATGGTTGTCCTGTCCGCCTTCCACACATACCCGTTACAGGCGGCGGAATACCTCGAAATCCCGCACTATCGCATTGATGCAGATCTGGTAGCCGGGCTTCCACCGCAAGTAACGTCGTTCATCCATGCGATGTGCGATAACCTGCTGCTGTCACCGCCACCGAAGACGGTCACGCAGCAAATGGTCAAAGACATGATCAACCGCCTCCACTCCCTCGCGAGCGCGTCCACGTTCAGCGATCTGCGCCGCAAATATGCAGGCGGCCATTCGCTGACAATGATGTCAGAGGACAAATACGAAGCCTTCTACCGCGAGGCCGAAGACCTGCTTAACGGAGACACGTTTTAAATGGGAGCCTATGCCACGCCCCAAGTAGACCAATACTGGCAGGTCAAAACGACAGGCCAGATCATGCTGATACGCCAGCCGGAGAACCATGTGTTCAGCCCGGAATGGCACCTGAACTACCGCCGGGTGCGCCTGCTGCACCATCCGGAATCTGCCTGCGTCATGGTGGAAGATTATGGCACCTGCCTGAGCGCGCTGGATGACCCATGCGTCATCGAACTGGACTTGAAGGAGTACAAATACTGGAATCTTATTTACAGTAACCCCGACATATGA---------------------------------------------------------------------------------------------------------------------------------------------------------------------------------------------------------------------------ATGGGCTTTGCAGCGTACGGCGAAGAGGTTGAAAGTAAATTCGCCCTCGCCATCCCCGGAACAAACGCCATCGTCTTCCAGATCGAGAAGCGCGAACGTGTGTTGCCCGGCGTCAGCGTACGAAATGAAGTCGTGAAGCGCATGGCAGCATTGCGCGAGAAGGAGATCGACGGTTGGGAGCCGAACCGCAAGGATTGGGCGCAGATGAAGGATGACGTGGAAGCGGAAATGCTGAAACACGCGCCTATCCGCCCGTCCCGCGTCAACGTTATCCTGTCTGCCCCGTTCGTCTACGTGTTCACGTCGAGCGCCAAGACGGCGGAAGAGTGCAGCGCGCTGATCCGTACCGCGCTCGGCACATGGCCCGTCGAACACCTGCTGCCGAGCGAGTATGAGCTGCGCCAGTTAATGCAGCGGGCGGTTCTCGGCCAGCAGGACGGCATCAAAGGCGATGCGTTTATCCACCTGAAACACGACGATGGCGACGACGTCAAGATGAAGGACACGGACATCTTCAAAGACGAGTCGGTGGTTGACCTGCTGTCCCGTCACTGGACTGTCCGCGCGCTGGATCTCGAAGTCGATACGCAATGCCCGGGCATCGACACCGTGTACTTCCGCCTGTCCGATAAAGCCATCCTGTCCGGTATCCACATCGGCGAGGCCGACGTCGATGCGAACTACGACGCCACGCTCGAACGCTACGGCACCGATGGCGGCCAGTTCCTGACCATGATGGCGAACCTGTTCCAACTCGATAAGTCCCTGCGTGCGGTGATCAGCGTGCTGGACGAGGCCGGGCAGGTAGTCGAGTACACCGGAACGCTGAAC------GACGAAGACGACGACGAGGTTTAAATGCAGCCGACTAATACCGCGTTGATGGTCAATAACGCCATGCACCCGCGCGGCCGCATCGATGTCGTCCCGGCGTTCCGTGCTATCGAGCGGATTTACAGCGTGACCATCCATGCCACCCACACCGGGATCAAAGTGTCCTCGGCCACGAATCACCGCGTGACCTTCTATCAGTCCGGCGACCCTGCCATCGCGAAGAATGGCGAGGCTCGCGGCGTGGACGAATGTACGGCCATGCGCATGTACATCATCAAATTTCTGGATTGGGCCATGACGAATATGCCATGCCCGGAAGTGCAGAATGTCGTCGTGGAGGTGGCTGGTGGAAAGCATTGAATGAAAACCACGCACCACCCTATTGAACTGAGTCCGGTACGCGACATCACCCGCACGGCCTTTATCTATAAGAAGCCCGGCCAGAAAGACGGCGAGATCTACATCGAGAAGGACAACGGCGACACCGAGATCGTTACCCCCCTGACCCGCGCGGACGCCATTGCGTTGATCGAGGGATTGCGGTCTGCCTTCGACATTCCGGACACGAACGCGGAGAAGGTCGAACTGTTACAGCGCCGCCTCGACCAGACCCAAGACCACATCGAAAGCATTTCGTTGGTCACTGCGGCCAACATCATGTTCGAGAATGGCCTGCGCACCGCCGTCCTGACTCCGTCCCGCCTGATCACCGGGCAAATGCCTGAACTGGAAATCGACGCGACTCGCCCGGACACCATCACTTACCGTCTGAAAGAGGAACCGCTGAATGCAACCGACTAA------------------------------ATGAGCAAAGAATTAAGCCCGGCCGAACTGACTGGCGCAATGATGACGACCGAGCCGGATGTTGAACTGCCGTCACGCGTGCGCGTGTACAGCGTCGTGGGGAACCTCATTGCGCTGGAAGTCGGTGGCGTTTACACCCTGTCCCAAGAGCTACCGCTTGACCGTACACTTTCGCAGGTACAGGACGAGGCCAATGCCCTCAAAGCGAAGATGCGGGCCAGCCTCAATTCTTCCATCCGGAACGCCATGAAACACCACGGCCAACGGTTCAGCATGGAATCGGCGCTGGTGACTTACCCGTCTGGCCGCATGTTCATTCAGGCCGTTGTGACCTGTACGGCCACCGACGTCGCGGACGACGACGAAGTTTGA---------ATGGCGGGCTTATGGTTTTTCGTTGTGACGATGTGCGGCGCGGTTGGCGCTGATAATATGGCGGCCGATTGTCATGATTATGTGATTGACGCGGGGATCTCTTATGACGATTGCCGCGCGGCCGTGGCGGCTTATCCGGGCCGCATTGGCTTATATTCCGCGCGTTGTGACCGGGGCGAAGCGGTAGAAGGGGGCAAGGATGAATAA---------ATGAATAAAGGCCAATACCGCGCCGCGCGTCGCCTGATACGTGATAACGGGATC---TATGCGTTGCGATGGCTGGACGATGACACCGCGCCGATTATGGACGTGTTAGCAAGCCAGACCGATGACCAGTTAGAGACAAGGGCGGCGATCGTGGCGTACAGCGCCCGCGCCGGGCTTGCCTGCAATGTGCGTAAAACGGCGTCACTTGACCTTTTAGCGCGGTACCATGACCGCAAGGCGGCCGCGAATGGATAAATGGATAAGGCGCAACGCTTAACGGCTGCACGTATGGCGGCGGATCGGTATGCCGGGATCGCACGGGCAAAAGGTTTTAAACGTCATGCGGATGGCGTGACGTTTAGCCGGGCCGATGCGGATCTAACGTGGGATGACCGGGCGCGGGCTTTCCGGGTGACGCTGTATAAAATGGATGGCGGCGCGCGTCTTACCGTTGCCACTGTACGCGCTAATGCGATGCTTAACGTGCTGTTAAAATCTTTTATCTGA------ATGGCCGAGAAATTAGTCCCTGCGAAAAAAGTCAAGAATGGCGTGCTGTACAAATCTGGTCACATCAAGATTTCTAACGTACGTGCTTCTTACCCGCACCTCGATAAGCCGTACGGCGGTGAAGACGGCGGCGAGCCGAAATACTCGCTGACGCTTTTGATGCCGAAAGACAGCCACGGCGAGATCGAGAAAATCATCCGTGAGCAGATCGAAGTCACCAAGAAGAACCACAAGACAGGCGCGCTGAAAGTCGCCCCGTCCATGTTGTTCATCAAAGACGGTGATACCGATTTTCCGGATAAACCGGAATGCGAAGGGATGTGGGTTATCTCCGCACGCGAAAGCAAACGCCCGGATGTGTATAACATCGAGCGCGAAGAGTTGACTACCTCTTCCGAAATTCTGGAAGAGATCTACGGTGGTTGTTGGGTGTCGGTTGTCATCCGTCCGTGGTCGCAGGAAAACAAATTCGGCAAACGCGTTAACGCCAACCTGATTTCCGTTCTGAAACGCAAAGACGACGAGCCGTTCGGTGAAGGTCGTGTGGACACG------------------------------TCCGACGCGTGGGATGAAGACGAAGAT------------------------------------------------------TGGGAAGACGAAGTGTAA---------------------------------------------------------------------------------ATGCACGACTATCAGGACGAAGGCGTCCAGTTCATCAAAGACCATCCGTACTGCGGCATGTTCGTAGACCTCGGCTTGGGTAAGACTGTCATGACCGGGACGGCCATGCTCGACCTGATCGCGGACGGCGAAATCAACAAAGTCCTCGTCGTCGCGCCGAAGCGAGTGGCCCGTACCGGGTGGCCGACGGAATTCGACGAGTGGGGGCATCTGTGCTTCTACAAGATGTCGATTATCGCCGGAAACGCCAAAGAGCGCGCAGCGGCCGCGAGTAAGGACTGTCATTTCTACACGATCAGCGTGGATAACATCGCGTGGCTATGTGAGCACTTCAAGACGAAATGGCCGTTCGACGCCGTGGTGCTGGACGAGTCGAGCATGTTCAAATCCCACACCTCGCAGCGCTTCAAACTGCTGCGCCGGGTGCGGAAGTACATCAAACGGATCGTCGAGTTGACGGCCACGCCTGCGGCCGAAGGGTACATGGGTATCTTCTCGCAAATTTACCTGCTGGACGAAGGCGAGCGCTTTGGCTCCACCATCGGCGGTTATCAGGAAAACTACTTCACGCAGAACCGCTACAACTTCAAATGGAAACTTCGCCCCGGTGCGGAAGACGAGATTATTCGGAAGATTTCTGATATATGTTTAGTCATGAAAGCGGAAGACTACCTTGACATGCACGAACCGAATTTCGTTCCTGTCCCGGTCGAGTTAGACGGGGAGACGGCCGAGCGGTACCGCATGATGGAGGAAGAGAGCCTCGTCGAGATTATGCCGGACGATTTCGATGAACATCTGGATGACCCAATCGTGATCGAAGCGGAGCAGGCCGCGTCTTTGCAGTCGAAGCTATTGCAGATGTGCTCAGGCTTCATCTACGACACGAAAATCGTTGGCATAACGCAAGACGACAAGGTCATTAAGCAGAAGGACACGTACAGGCTGCACGACCTGAAATTCGATGCACTGGAAGAACTGCTGGAAACCACGCTGGCCGATAAAAACGTGCTGATCGCCTATCACTTCAAGCCGACCCTCGAACGACTGAAAGAGCGGTTTAAAGATCTGGTGGTCATGGATGATGACGGTAAGTGCATCAAGAAGTGGAACGCCGGAAAGATTCGACTGCTGGCCGCGCACCCTCAGTCAGCGGGACACGGTTTAAACCTCCAGCATGGCGGCCACGTCATCGTCTACATCGACAATCCGTGGTCACTCGAACGCTTCCTGCAATTCAATGGCCGATTGCACCGTCAGGGGCAGAAGTACCCGGTTACGATCTACCAGTTCAAAGCCATGCTGCGAACACCGAACGGGCTTCTGGCCGAGACGGCGGACGACGTAGTCATACAGGCGCTGGTCGAAAAGGAAGACGTTCAGGACGCGTTCTTCGAACTGCTCGAACGTATCAAAGGGCGCATCAAACGCCGCAAGAAATCGAAAAATAAAGGGGTATGGGATGACGAAGAGTAA
>Salmonella_phage_118
ATGACGAAGAGTAATGCGCCACTGGCAACCCGGAATCGCCGCTCTAATGCGCCGGACGCCGACACCGAAGCGATGATTTTTCAGGGCTGCAACATCACGCAACTGGCAAAGCTGTTCCGCATGGAGCGCCGGGACATCACGCCGAAAATCATGGACGTCCCGCCAGTCGGCGAGCGCGGCGGGTACCCGATCTACGCGGTACACGAAGTGGCCCCGTACCTCGTTAAGCCGTTGTACGACGTTGAGACGTACCTGCGCCGCATGAATTTCAAGGATCTGCCGAAGGAGTTGTCGAAAGAGTTTTGGGCCGGGCAGCGCGCAAAGCAGGACTTCGACATCAAAGCGGGCAACCTGTGGGAAACCGAGAAGGTGATCGAGCACTTCGGCGAGGCGGTGAAGGTGCTCCGCATGTCGATGTTGCTCATTCCCGACACGCTGGCGCGTCAGGCCGGACTCAGCGAGCCGCAACGTCAGGTCATCACGTCATCCATTGACGCCATGCTGAACGACCTGTCGAGCGCGCTGATCGATAAGTTCAACGGCGACGAGGTGGATGACGATGAAGTTTAAATGCCAAAACGTAAAGTTCTCCAGACCGTCATCGTTTACCGCGACGGCGCGCGTATCAAACCGTCCATCGGCGAGATCTTCGATTTCAAACAAGCCGAACTGGACAGCATCAACAAAATCAACCCGGATGCCATCGGCCGCCCGGTGATGGAAGTTGACGTGGAAAATCAGGCAGCGCAGGAAGCCGCAGCGCAGCAGGCGAAAGCTGAAACGTCCAAAAAAGACGAGAAGGCTGACGGCGCTAAGAAAAACGCCAAAGACGAT------------AAAAAGTCTGGCGCGGAAGACGAAGTCTAAATGGCTTCTAACTTCGCCGCAATTAAAGCGAAGGCTCGCAGGGACGTACATGCGTCCCTGTCTGTCGCTGCTCGCTATGAGAATTATGCGCAGGATGTCATCGTAGACGACATTAGCGTCCGCTGGCACAACAAGATCGCCATCATGGGCGACTTGGAAAACGGTGGTTACGCTAACGTTATCGAGGGCATCGAGCGCATCATTTTTATGCGTGACGAGTTAAATGCAAAAGGGATCATGCTGTCCGAAGGCGATAGCATCATCATGACGGCCGAGGGGTACGAGAACGCCCGTTTGGTACTCAAAACGCAGGAACCTATCGTCGGGCCAGTGGAAATCGTCTGGCAGGTGGCGAGGGCCGACTGAATGCCTGTTAACGTGTTAGCGATTGGCTCCAACGAGTTGAAGGAGTATCTGGAACAGGTACCGGAAATCGCTAACAACTCGATCCGCATGGCGATTAATAGCGTGGCTGCTGGCAAGGGCATGACCCTTATCAAGAAGTCGATGACCGACGAGATCGCCTTTCCATCCGGCTATCTCAACGCAGACCGCCTAAAGCTAACTAAGCGCGCCACTCAGACCAACCTCGAAGCCGTCATTACCGGGCGTAAACGCGCCACCAGCCTCGCCCGTTTCGTTACTGGCGGGGCAATGGTCGCTAATAGCAAACGGGGCGGCGGCGTACAAGTTCGCGTGAAGAAGGGTAAGACCACCTACCTGAAAAACGCGTTTCTGGTGCGCCTGAACAAAGGGGCCAGTCTTACCGAGGACAACTATAACATCGGTCTGGCCGTACGGCTTTCCGCCGGGGAATCCTTATCTAACAAACGCTCGCAGCACAAGTCATGGCTCGTACCGGGCCGCGTCGCATTGCTGTACGGGCCGTCGGTAGATCAGGTCTTCGCGGAAGTGTCCGAGACGGTCGCGCCGAAGATAGGTGACATGGTAGCGGCAGAATTCCACCGTAATTTCGCGAGGCTGTCTAAATGAATGAGTCAAAGGCTTGACATTCTTAAAGCATTGACAGCGCACCTTGAACAGATCACCATTGCAAACGGATACGCTTATGACCTGAAAGGTAAAGTGTATCGCGGGCGCGACCGATTTGGGGCGGACTTCACGGCCCGCCTGCCTATCGTGTCGATCCTCGAAGCGAAGGCCACCGACTACGGTAGCTTTGCCAACGAGGAACAGACCGTACGCATGGACGATTGGGTGCTGCTGGTACAGGGGTGGGTCAAAGATGACCCGCGAAACCCGACCGACCCGGCGTACGAACTGCTGGCCGAGGTGGAAAAAAGACTGGCTATGCTGGTGGCGAAGGACGAGCAGGGGCAACCGATGTATCCAGCCCTCTACCGCTTGGGTGGGAAGATTGCTAAACTCACACTCGCGCAGCCCGTTGTCAGACCACCAGAAGACGGCTTGTCCGATACGGCGTTTTTCTTCCTACCTGTTAGGGTAGGACTCAAAGTGGACATTAGGAATCCTTAAATGAACGATAACTACCAGAATAACTATGTGGTAGGTCGCGGAACGGTCTACTTTGACCGATTCCAAGACGGCACTAACCGTAAGACTGGTGAAATGTATTTCGGTAACACGCCGGAATTCACCATCAATACCGATTCCGAAACGCTGGATCACTACTCTTCCGATCACGGTATGCGCGTGATGGATGCGTCCGTGCTGCTGGAAGCGTCTCAGGGCGGTACCTTCACCTGTGACAACATCAACGCGGATAACCTCGCGCTGTGGTTCCTCGGCGAAGTATCGAACACTACTCAGACGCAGCAGACCGACGCGAAAGAAGTGTTCAACCCGATTATGCGTGGTCGTTACTACCAACTCGGTACCACCGACGATAACCCGACGGGTGTTCGTGGCGTGACTAACTTCCAGATGGTCAAGGCGGATGCGTCCATCGCGATTTCCGTGGGTAGCGGCGACATCACTTCCATCGTCGGTGCCACTGTCGTTAACCCGGCTGGCAACTACGAAATCGATCTGGAAGCGGGCCGCATCTATATCGAGCCGGATTCCACCGACCTGTCGGGTAACGTGCAGATCGCCGTCCAGTACGACGTTGATGCGCAGAAACGTACGCTGGTCATCGGCAAGTCCAACATGGTGTATGGCGCGCTGCGCATGATCTCCGACAACCCGGTAGGTCTGAACAAGAACTACTACTTCCCGAAAGTGTCTATCGCGCCAGACGGCGACTACGCACTGAAAGGCGACGACTGGCAGGTCATGTCCTTCACCTTCAAGGCCATGCAGCTTAACAACATCACGCAGCGCGTCTATATCGACATCGTCGAAGCGGCCGCAGCGGTTGACCCGACCGCGCAGCGTACCATTGAAATCACGCCTGCATCGACTACGGCCACCACTGGCGGCGCGGGCGTCGTTTGTACCGTGACTGTCCGTGACGGCACTGGCACGGCGGTACAGGGCGACGCGGTGACGTTCACCACTGTGGCCGGGGCCACTGTCACGCCGAACAGCGCGACGACCGGGGCTACCGGGACGGCGACCACTACGGTCAATCGTGCCGCAGCGGGTACCGCTACTGTTACCGCGACGCTGGCAAACGGCAAAGCGGCCACTACCGGAACCATTACCTTCTCGGCTCCGTAAATGTGGTGGGCGTTAGCTATGCTGGTGGCCTCGGTGCTGATCAACGCGGCCCTCGCGCCGAAGCCTGCATCGGCAAAACCAGCAACAATTCAGGACTTCGACATCCCGCAGGTGAAGGAAGGCACGCCGCAGTCCGTGGTATTCGGCGAGGTGTGGACAGCCGACTGGCAGGTATTGGGCTTCGGCAACTTCCGAACCAAAGCAGTTAAAGCGAAACAGGCGAAAAAATAA---------------------------------------------------------------------------ATGTCCGACTCGCAGATCTTCCTCGACACCACGCTATTCCTGACACTGGAATCGCTGACCTTCTCCGCTCCGCCGCCGGACGTGGTGGACGGGGCCACCTACGTCGTCGCGGCTAACCCGACGGGGGCGTGGGCCGGGCATGAAGGCGACGTGGCCGTGTACGTGGAAAAGGTCTGGACGTTTTACAAGCCTCGCTACGGATGGCGCGCTCGCGTCCGTTCGTACGAGAAATTCTTGTGGTTTAACGGCACGACGTGGCTTGACGAGGCGACCGGGGATGACCCGGTCAACCCTGACCCTGACCCGAGCGTTAAGCCGAAATGGTACGACATCGGCGTTACGGTGTCGGACAGCATGTACGCGAATGAACCCGTCGTGCATCTGCCGATCCTTGACCCGATGTACCTGCCCGCCAACATGGTAGGCTCTCAGTTCGACATGGCCGACGGTGCAAGCCCGGCCTATTACCAATTCCGCGTGCAGCGCAACGGCCAGAACGTCGCAACGATGACCGTGGAAATCGGAAACTTCAACGCATCGTTTACCACCGCCGGGGGCAACCCGATTTCCTTCGCCGCCGGGGATCGCATGACGGTTCGCGCGCAGCAGGAAGCGGTCGCCGGGATGAAAAACTTTGGCTTCGTAATTCGCATGGGACTGGTCTAAATGGCAAGTTATTTTGATGGATATGAGCAGTTCCGGTCTACGGACACGTCTAACCCGGGAACCTTTATGCGGCTCGCCGGGTACACGGTTCGCGGTGCAGTCTCCGCAGGTCTTGGCCGCCTCCAGACGAGCATCGGCCTGTACACGCTGAACAGCGCCTACGAGCGCGATTGGACGTGGGGCGGTGATACCCTTACCGTCGGCTTCGCGTGCAAGCAGCAGGCGCGTGGCGCGCTATTCGGGCTAAAGATCGGTGACGCCACTGGCCGCGATGTTCCGCATGTCGTTGTCTACACTGACCCGGTGTCGGCGCTCGTCACCATTCAGACCGGGCCAGACCAGTCGGAAGTCGGGTATGTCACGCCGATCCCGACGCGCTGGTATTACTATGAAGTCGTGATGAACCGCGCCACGAAGGTTATCGAGGTGTTCGTCAATGGGAAATCTGACGTGGCCTATACGCTGCCGGACGTCATTGCCGCGTCGGCCGTCGTGCGCATGGTCTTCAACCCGTTCGACATGCTGCCTTCGTTCCCGGCCGACGCGGAGTACACGGAAGACACGAAGGTATTCGACGACATGTACGCGCAGGACGGCGGCCGTTTAGGGGCCATCCAGATCAGCGGCCGTCTGCCGGACGGCGACCGCGATACCGAATGGGGCGTGGCCGGGCCTAACCCGACGGCGGCACATAACCAGATGGTCGGCCGACTGCCGCCTGACTTGGCAAACAAGTTTATCTACACTGGCACGAATGACCGTCACGACTCGTTTATCTCGACGAACAAACTGCCGGATAACGGGGCCATTCTGGCGCAGGGTCTGATCGCCTTAGTCCGGAAGGCCACGGCCGACCCGGTGTCGATTATCGCGAACATTGACAGCCACACCGTTACCCTGTCGAATATCAGCCGTAATTGGGAATATCGTTACGCGCAATTCACCACAAGCGGCTATGATCAGGCCGCCATTGAAGCCGCCGAATTCGGTGTGCGTTCAGTTCTATAAATGTTTAAATTCTGTGACGGGTACGACCACTACGCCGAAATCGGTGTGAAGGGTACCACCCTGCAAGGTTATCTGGAAGCCGCCGGGTACGTGGTGCGTAACGCCAGCGATACCACGTTTTCCGTTGTCGAGGGCCGCCGGACAGGTGCGCGTGCGCTGAAATTCACCGTGGCCGCCAGTTCATCGGTCAACGCCTCACTGTCATGGGGCTTTACCACGACGGCGACGCTGGTGGTCTTCGGCTTCGCCATGAAAGCCGGGCTGTCCCGTATGCGTATCGCGCGTATCGAGAACATCGTGGACATCGAGTGGGACACCACTACCGGGAAAATCCGCGTAGGGGAAGAGTTGGGGGTCAACCCGCTGATCCTGAACGCATGGTACTACTTCGAGATCGAGATCGATAAGACGGCCAACACTGTCAAGATCTACGCGAACAACGAATTGCAGTTAACCGTTGCGCCATCGAGTGCGCCGACCACCACGTACACAATCGTTTGGGGCCAGACGGGTACCGCACCAAATGCGGGCGAACAGACGCTGGACGACTTCTACGTGGTCGATGGTTCCGGTAGCCGCAATAACGCGCGCCTGACGCCAGTGGAAGTGACCAGCCGTATGCCAACGGCCGACGTGTCAACGCAGTGGGAAGTCGTGAACGCCTCGTCCTCCACGCCGCACTATCAGATCGTGTCGCAGCTTTCCCCGGGTGGCGAGTCGAAGCCATACCTGCAATCCAACACCGCAGGCGCTACCGACATGTACCGTTCGAACGTGACGCTGCCGAACAATAACCAGATCTTCGCCGTATCGGTGATTGCGTACGCCCGTAAAGGCGACCTTGATGATCGTAAACTCGGTCTGGTAGTCAACACGGAAGGCGGTACGCCGACTGAAATTCAGGTGCCGCTCACCGAGTCGTACAAGTATTATCAGGCATCGTTCGAGCAAGCGCCGGGCGGAAGTGACTGGAACCAGAACAACGTCGAATCTTTGCAATTCGGCATCATCACTCGATAAATGAGCGAAATGGAACGGGAACGGCCGGGGGATACCTCCGGCGGCATCAAGTTAGACTTGTCTGTCAATCTCCCCACGATTCTGACGATGGCTTCGATGCTGGTGGCGGCGGTACTGTACGTCAATAACCGCTTCGCCGACCTATCAAATCAGAACACGCAGACGGACACCCGGCTTACCAACGTAGAGAAACGTCAGGACTCCACTGAAGCGGCGTTCACGGTTCTCCGGGCCGAAACCGTCTCGCAAAACTCCGCCCTTCGTTCAGACCTTCGCGCCGACATGCGCGACCTGAAACAAAGCGTGGATACCCTATCTTCCCAAATGATGAGGAAATAAATGGCTACGATGAAAGAACTTCACAAGATACCGCACTTCCAGTACAGCGGCGGTATCTGGTACTGCTACCGGGCGTTTGACGGCGGCGCAAAGTCTTACCCGGAATACTCGCCCACCAGCCACGCCGAGTTGTGGTATAGCGACAAGGCGATGGCCCGCATGGTGGAAGTGTACGGCTGGTGGAAAGCCAAAGACCCGAAGAATGCCCGCCTGACCGACGCCATGCTGCTTCGCTACGCCGGAGCCATCCGCTACGTGGACGAGGGTAGCCGCCGGAAATGGGGCATGGTCATCAAAGACCTGCGCATCTTCGCGGAGAACGTCGGTAGCCGATTCTCGCAGGAGTATTTCGCCCGGGCAAGGAAAGAGGACGTCAAGCGCGCAAAAACGATGCGAGGCAAGGAACAGGCCCGGCTGGTGGAAACACTGATTGCTTCGGGCTACTGCCGGGTGTCGAACAACCACCGCATCGTCAGCCGCATAGATCGTCCTGACTGGCGAGAAGTGCTGGCGCTGGAATTATGCCCGCAAGACCCGTATGGTGCCGGGATCGACCGCACGTACGGCAGCGGCATGGCCGACTTCTACCGTCGCGGGAACAGCAAGGATAAACTGACCATCGAAGATGAAATGGTCTTCCGGCGCTTCCCGGGTTCCAGCGATGGCCCGAAGGACTTTGTACCATTGTGCGAGGACGCAACCGATGCCAACTAAATGAATTACATGCGTATGAAGGCCGACCGCACCCGCGCCGTCATCAGTGAACTGGAAGCCGCTGGCTATCTGGTGGCCGTCAACGGTGTCCACGACGAGATCTGGTTTGACATTATCCATCAGGTAGGGCCGATCACCGCCGAGGAACGCCAGTCCATAGAAGACCGCCTGCTGGCCGCGTACAGCGAAGACTTGAAGGAGTGGGCGGAACACCTGCGGGCGTCATGGCGCGAATCACACCCGAACATCGTAAAAATTTGGGATGGTGTGCCGATGCGAAATTTCGATAAAGAGGATAAGTATAAAAAATGAATGCTGAACATTACTGCCGACGAAATGTACCAAGCCGCTACCGACCATCACACCGCCGAAGCCGTGGAAGTCCGCAGCGAAGTCGAACGCCTTATCCGCCGGGCCGCGATGGCCGGGCTGACCACTACCACAGTATCACTCGCTCGCGACGGCCACCCGCTGTCCGACAAGTCTCGCGCCATGTTGGTAGGCTGGATCAAAGAAGCCGGGTTCAACATCTATTCCGACCCGGACGAGCCACCGTGCTCACTGCAAATCACATGGGGGAGGGCCGCCGCATGAATGGCCGATAAAAAATTGAGATTCGGACACCTCGAAACGGGTGACATGGCGCTGGAGCGTAACAGCATCCGCATCGGGTACAGCCCGGAAGTAACGTTCGCCGTGAAACGCCGCGTAGAGCGCACCACGCCGACGCAGATCATCATCGGCAACTCGCGCTACCGGAAGGACGATGGCCGGGCCGTGGGCGAAGCCGGGTGCCTGTTTACCGAGGACGACATCGGTGAAGGGAAAACCGTCAACATCGAGATCGTAACCGAGGCCGAATTCCGGGAGATACAGCACCTGTTCTACGAATTCAAGGAAGGTGTGCTGGCCGCGTGCGCCGGGTACGAAATCACTGCGACGGACTTGGCCGTCCTGTTCCGCGACCGGGAAGTGCGCGAAGGGATAGTGGCGCGCTGGCGGAAAACGAAGGAGACGATCGCCGACCTGCACAAACAGACCCGCGATTTCATGGTCGAGAAGGGCCACGGTGATCGACTGGAGCACGCCCGGAAAAGAAAGTCTTAG------------------------ATGACCATGAAAATTCCCGCAGGAGACGTTAAGCCGGGCGTACTCGCGACCATCTTTGGCGAGCAGTTCCGCCTTCGCTATATCACGTACCACAACGTCGGCAGCGTCACGCTGCGCTTCCAGCCGGGCGACGAACCGCTGTCACCGTTCACCGAGAATGACGTGCTGACCATGACCGTTCCGCGCACATTTGAAGTCGAGGTGGACAGCGATGGCCGATAGATGAGTCAGTACGTTGATGCGCTGAACGCGCTGAAAGGCATGGACGAGCATGAACCGAAGTGGATAGGCGACCAATGGCGTACGCCGGAGTGGCTTTTCCAAGCGATTAACAAGCTGTACGGGCCAATCGTGCTCGACCTGTTCACCGACGGCCAGAACGCCAAATGCGAGCGATTCTTTACGGCCGAAGATAACGCGCTGCGGCAGGATTGGGCGAAGCGTCTGGCCGAGATCCACGCCAGCGAC------------GAATTCGACGCCAAGACCCGAGTT------TGGGCCTACGCTAACCCGCCGTACAGTCAGAAGCGCGCCGGGAAAGAACCGCTTACCGGGATGACCCACATCATGCGCAAGGCCGACGAGGAACGGGCAAAAGGCGCTGGCACCATCTGGCTGACCAAAGCGGCGACGTCGGAAAGCTGGTGGCCGGACGCTATCGCCACGCGCACCATCTTCATCAAAGGGCGCATCGGGTTCGAACCGCCAGTCTGGTTCCGGCCGAAGGAAGGCAGCAGCGAAATCACGTCGGCCGGGTTCGGCGCGGCCATCCATATCTTCGACCCGGAGAGTGACCGCATCTTCCCCAACGAGTATATCGACCGTGAAACGCTACTGGAAATCGGCGCACCACTGGCTAACGTATCGGCCAAGATCCGGAACCGCTGGATCAAGATGTGGGACGAGATTTAAATGAGCGAACCAAAAGTCACTTACATCACCGACGACAAAAGCCTGAAAGACATCCTCGTCATGGCTATCGAGCAGGAAGGCGGCATATCCCCAAATCATATCCTGTGCGTGGCGCATAAATACCTTCTCGATAACTGCGGCGTTCCGGAAGGGAACATCCAGTCAGTCGATGAAGTCGAGGTGGACGGCGACGCAATGCCCCGGGAGATCCGCATTCACTGGACGCGGGTTAAACGTCCGTCCGCTGTTACGCCAACGGCCGCAGAAGTGACCGAGTGGGAGCGCGAGCAGTGCCAGCAGATCCTGAGCACCATACTCGAAACGGTACGTGCCAGTGCTAAATACGCGAAGATTGCAGGCACCACCAGCATCGGTCTGGCCGGAAGCCTCGCCATGCAGGACATACAGCGCCTGACCGGACAGATGACCAGCGATGGCCCGCTGACGCTGAAAGACTTCGAACCGCTGCGCCTCGCCAACATCACGCCGGGCGAACTGGCCGCACTACGCGAAGCGCTGGATACCAAGACCCGCAGTCTCGATACGGCGGAAAGCGCTGTCACCAGTCTGCAAATCCAGTTGGCCGAAGCCCATCGCCGACACGCTGACGATAACACCGAGCACGACAGGGAGATCACAAAGCTGCGCGCCACGGTTAAGTCACTACAGAATAACGTACGGTACACCCGACAGTCCGCCTCGGTTCGCGCGGCGTGGGAAGAACTGGCGGCCATCGACCTTACGGCCGCTCGCATGGTTGTCCTGTCCGCCTTCCACACATACCCGTTACAGGCGGCGGAATACCTCGAAATCCCGCACTATCGCATTGATGCAGATCTGGTAGCCGGGCTTCCACCGCAAGTAACGTCGTTCATCCATGCGATGTGCGATAACCTGCTGCTGTCACCGCCACCGAAGACGGTCACGCAGCAAATGGTCAAAGACATGATCAACCGCCTCCACTCCCTCGCGAGCGCGTCCACGTTCAGCGATCTGCGCCGCAAATATGCAGGCGGCCATTCGCTGACAATGATGTCAGAGGACAAATACGAAGCCTTCTACCGCGAGGCCGAAGACCTGCTTAACGGAGACACGTTTTAAATGGGAGCCTATGCCACGCCCCAAGTAGACCAATACTGGCAGGTCAAAACGACAGGCCAGATCATGCTGATACGCCAGCCGGAGAATCATGTGTTCAGTCCGGAATGGCACCTGAACTACCGCCGGGTGCGCCTGCTGCACCATCCGGAATCCTCCTGCGTCTTTGTCGAGGACTACGGCACCTGTCTGAGCGCGCTGGATGACCCATGTGTCCTCGAACTGGACTTGAAGGAGTACAAATACTGGAATCTTATTTACAGTAACCCCGACATATGA---------------------------------------------------------------------------------------------------------------------------------------------------------------------------------------------------------------------------ATGGGCTTTGCAGCGTACGGCGAAGAGGTTGACAGCAAATTCGCCCTCGCCATCCCCGGGACAAACGCCATCGTCTTCCAGATCGAGAAACGCGAACGTGTGTTGCCCGGCGTCAGCGTACGAAATGAAGTCGTGAAGCGCATGGCCGCGTTGCGGGAGAAAGAGATCGAGGGTTGGGAGCCGAACCGCAAGGATTGGGCGCAGATGAAGGACGACGTGGAAGCGGAAATGCTGAAATACGCGCCTATCCGCCCGTCCCGCGTCAACGTCATCCTGTCCGCCCCGTTCGTGTACGTGTTCACGTCGAGCGCGAAGACGGCAGAAGAGTGCAGCGCGCTGATCCGTACCGCGCTCGGCACATGGCCCGTCGAACACCTCCTGCCGAGCGAGTATGAGCTGCGCCAGTTAATGCAGCGCGCGGTTCTCGGCCAGCAGGATGGCATCAAGGGCGATGCGTTTATCCACCTGAAACACGACGATGGCGACGACGTCAAGATGAAGGACACGGACATCTTCAAAGACGAGTCGGTGGTTGACCTGCTGTCACGTCACTGGACTGTCCGCGCGCTGGATCTCGAAGTCGATACGCAATGCCCGGGCATCGACACCGTGTACTTCCGCCTGTCCGACAAAGCCATCCTGTCCGGTATCCACATCGGCGAGGCCGACGTTGATGCGAACTACGACGCCACGCTCGAACGCTACGGCACCGACGGCGGCCAGTTCCTGACCATGATGGCTAACCTGTTCCAACTCGATAAGTCCCTGCGTGCGGTGATCAGCGTGCTGGACGAGGCCGGGCAGGTAGTCGAGTACACCGGAACGCTGAAC------GAAGAAGACGACGACGAGGTTTAAATGCAGCCGACTAATACCGCGTTGATGGTCAATAACGCCATGCACCCGCGCGGCCGCATCGACGTCGTCCCGGCGTTCCGTGCTATCGAGCGGATTTATAGCGTGACCATCCATGCCACACATACCGGGATCAAAGTGTCCTCGGCCACGAATCATCGCGTGACCTTCTATCAGTCCGGCGACCCGGCCATCGCGAAGCACGGCGAAGCGCGCGGCGCGGACGAATGCACGGCCATGCGCATGTACATCATTAAGTTTCTGGATTGGGCCATGACGAACATGCCATGCCCGGAAGTGCAGAATGTCGTTGTGGAGGTGGCTGGTGGAAAGCATTGAATGAAAACCACGCACCACCCTATTGAACTGAGTCCGGTACGCGACATCACCCGCACGGCCTTTATCTACAAGAAGCCCGGCCAGAAGGACGGCGAGATCTACATCGAGAAGGACAACGGCGACACCGAGATCGTTACCCCCCTGACCCGCGCGGACGCTATTGCGTTGATCGATGGCCTGCGGTCTGCCTTCGACATTCCGGACACGAACGCGGAGAAGGTCGAACTGTTACAGCGCCGCCTCGACCAGACCCAAGACCACATCGAAAGTATTTCGCTGGTCACGGCGGCCAACATCATGTTCGAGAATGGCCTGCGCACCGCAGTCCTTACGCCGTCCCGCCTGATCACCGGGCAGATGCCTGAACTGGAAATCGACGCGACTCGCCCGGACACCATCACCTACCGTCTGAAAGAGGAACCTCTGAATGCAGCCGACTAA------------------------------ATGAGCAAAGAACTAAGCCCGGCCGAACTGACTGGCGCAATGATGACGACCGAGCCGGATGTTGAACTGCCGTCACGCGTGCGCGTGTACAGCGTCGTGGGGAACCTCATTGCGCTGGAAGTCGGTGGCGTGTACACCCTGTCCCAAGAACTCCCGCTTGACCGTACGCTTTCGCAGGTACAGGACGAGGCCAATGCCCTCAAAGCGAAGATGCGGGCCAGCCTCAATTCCTCCATCCGGAACGCCATGAAACACCACGGCCAACGGTTCAGCATGGAATCCGCGCTGGTGACTTACCCGTCTGGCCGCATGTTCATTCAGGCCGTCGTAACCTGTACGGCCACCGACGTCGCGGATGACGACGAAGTTTAA---------ATGGCGGGCTTATGGTTTTTCGTTGTGACGATGTGCGGCGCGGTTGGCGCTGATAATCTGGCGGCCGATTGTCACGATTATGTTATCGACGCGGGGATCTCTTATGACGATTGCCGCGCGGCCGTGGCGGCTTATCCGGGCCGCATTGGCTTGTATTCCGCGCGTTGTGACCGGGGCGAAGTGGTAGAAGGTGGCAACCATGAATAA---------ATGAATAAAGGCCAATACCGCGCCGCGCGTCGCCTGATACGTGATAACGGGATC---TACGCGTTGCGATGGCTGGACGATGACACCGCGCCGATTATGGACGTGTTAGCAAGCCAGCCGGATGACCAGTTAGAGACAAGGGCGGCGATCGTGGCGTACAGCGCCCGCGCCGGGCTTGCGTGCAATGTGCGTAAAACGGCGTCACTTGAACTTTTAGCGCGGTACCATGACCGCAAGGCGGCCCACAATGGATAAATGGATAAGGCGCAACGCTTAACGGCCGCACGTATGGCGGCGGATCGGTATGCCGGGATCGCAAGGGCAAAAGGTTTTAAGCGTCATGTCGATGGCGTGACTTTTAGCCGGGCCGATGCGGATCTAACGTGGGATGACCGGGCGCGCGCTTTCCGCGTGACGCTGTACAAAATGGACGGGGCCGCGCGTCTTACCGTTGCCACTGTACGCGCGAATGCGATGCTTAACGTGCTGTTAAAAGCGTTTATCTAA------ATGGCCGAGAAATTAGTCCCTGCGAAAAAAGTCAAGAATGGCGTGCTGTACAAATCTGGTCACATCAAGATTTCTAACGTACGTGCTTCTTACCCGCACCTCGATAAGCCGTACGGCGGTGAAGACGGCGGCGAGCCGAAATACTCGCTGACGCTTTTGATGCCGAAAGACAGCCACGGCGAGATCGAGAAAATCATCCGTGAGCAGATCGAAGTCACCAAGAAGAACCACAAGACAGGCGCGCTGAAAGTCGCCCCGTCCATGTTGTTCATCAAAGACGGTGATACCGATTTTCCGGATAAACCGGAATGCGAAGGGATGTGGGTTATCTCCGCACGCGAAAGCAAACGCCCGGATGTGTATAACATCGAGCGCGAAGAGTTGACTACCTCTTCCGAAATTCTGGAAGAGATCTACGGTGGTTGTTGGGTGTCGGTTGTCATCCGTCCGTGGTCGCAGGAAAACAAATTCGGCAAACGCGTTAACGCCAACCTGATTTCCGTTCTGAAACGCAAAGACGACGAGCCGTTCGGTGAAGGTCGTGTGGACACG------------------------------TCCGACGCGTGGGATGAAGACGAAGAT------------------------------------------------------TGGGAAGACGAAGTGTAA---------------------------------------------------------------------------------ATGCACGACTATCAGGACGAAGGCGTCCAGTTCATCAAAGACCATCCGTACTGCGGCATGTTCGTAGACCTCGGCTTGGGTAAGACTGTCATGACCGGGACGGCCATGCTCGACCTGATCGCGGACGGCGAAATCAACAAAGTCCTCGTCGTCGCGCCGAAGCGAGTGGCCCGTACCGGGTGGCCGACGGAATTCGACGAGTGGGGGCATCTGTGCTTCTACAAGATGTCGATTATCGCCGGAAACGCCAAAGAGCGCGCAGCGGCCGCGAGTAAGGACTGTCATTTCTACACGATCAGCGTGGATAACATCGCGTGGCTATGTGAGCACTTCAAGACGAAATGGCCGTTCGACGCCGTGGTGCTGGACGAGTCGAGCATGTTCAAATCCCACACCTCGCAGCGCTTCAAACTGCTGCGCCGGGTGCGGAAGTACATCAAACGGATCGTCGAGTTGACGGCCACGCCTGCGGCCGAAGGGTACATGGGTATCTTCTCGCAAATTTACCTGCTGGACGAAGGCGAGCGCTTTGGCTCCACCATCGGCGGTTATCAGGAAAACTACTTCACGCAGAACCGCTACAACTTCAAATGGAAACTTCGCCCCGGTGCGGAAGACGAGATTATTCGGAAGATTTCTGATATATGTTTAGTCATGAAAGCGGAAGACTACCTTGACATGCACGAACCGAATTTCGTTCCTGTCCCGGTCGAGTTAGACGGGGAGACGGCCGAGCGGTACCGCATGATGGAGGAAGAGAGCCTCGTCGAGATTATGCCGGACGATTTCGATGAACATCTGGATGACCCAATCGTGATCGAAGCGGAGCAGGCCGCGTCTTTGCAGTCGAAGCTATTGCAGATGTGCTCAGGCTTCATCTACGACACGAAAATCGTTGGCATAACGCAAGACGACAAGGTCATTAAGCAGAAGGACACGTACAGGCTGCACGACCTGAAATTCGATGCACTGGAAGAACTGCTGGAAACCACGCTGGCCGATAAAAACGTGCTGATCGCCTATCACTTCAAGCCGACCCTCGAACGACTGAAAGAGCGGTTTAAAGATCTGGTGGTCATGGATGATGACGGTAAGTGCATCAAGAAGTGGAACGCCGGAAAGATTCGACTGCTGGCCGCGCACCCTCAGTCAGCGGGACACGGTTTAAACCTCCAGCATGGCGGCCACGTCATCGTCTACATCGACAATCCGTGGTCACTCGAACGCTTCCTGCAATTCAATGGCCGATTGCACCGTCAGGGGCAGAAGTATCCGGTTACGATCTACCAGTTCAAAGCCATGCTGCGAACACCGAACGGGCTTCTGGCCGAGACGGCGGACGACGTAGTCATACAGGCGCTGGTCGAAAAGGAAGACGTTCAGGACGCGTTCTTCGAACTGCTCGAACGTATCAAAGGGCGCATCAAACGCCGCAAGAAATCGAAAAATAAAGGGGTATGGGATGACGAAGAGTAA
>Salmonella_phage_118970_sal1
ATGACGAAGAGTAATGCGCCACTGGCAACCCGGAATCGCCGCTCTAATGCGCCGGACGCCGATACCGAAGCGATGATCTTTCAGGGCTGCAACATCACGCAACTGGCGAAGCTGTTTCGCATGGAGCGCCGGGACATCACGCCGAAAATCATGGATGTCCCGCCTGTCGGCGAGCGTGGCGGGTACCCGATCTACGCGGTTCACGAAGTGGCCCCGTACCTCGTTAAGCCGCTGTACGATGTCGAGACGTACCTGCGCCGCATGAACTTCAAGGATCTGCCGAAGGAGTTGTCGAAAGAGTTTTGGGCCGGGCAGCGCGCAAAGCAGGACTTCGACATCAAAGCGGGCAACCTGTGGGAAACCGAGAAGGTGATCGAGCACTTCGGCGAGGCGGTGAAGGTGCTCCGCATGTCGATGTTGCTCATTCCCGACACGCTGGCGCGTCAGGCCGGACTCAGCGAGCCGCAACGTCAGGTCATCACGTCATCCATTGACGCCATGCTGAACGACCTGTCGAGCGCGCTGATCGATAAGTTCAACGGCGACGAGGTGGACGACGATGAAGTTTAAATGCCAAAACGTAAAGTTCTCCAGACCGTCATCGTTTACCGCGACGGCGCGCGTATCAAGCCTTCCATCGGCGAGATCTTCGATTTCAAACAGGCCGAACTGGACAGCATCAACAAAATCAACCCGGACGCCATTGGCCGCCCGGTGATGGAAGTTGACGTGGAAAATCAGGCAGCGCAGGAAGCCGCAGCGCAGCAGGCGAAAGCTGAAACGTCCAAAAAAGACGAGAAGGCCGACGGTGCTAAGAAAAACGCCAAAGACGAT------------AAAAAGTCTGGCGCGGAAGACGAAGTCTAAATGGCTTCTAACTTCGCCGCAATTAAAGCGAAGGCTCGCAGGGACGTACATGCGTCCCTGTCTGTCGCTGCTCGCTATGAGAATTATGCGCAGGATGTCATCGTAGACGACATTAGCGTCCGCTGGCACAACAAGATCGCCATCATGGGCGACTTGGAAAACGGTGGTTACGCTAACGTTATCGAGGGCATCGAGCGCATCATTTTTATGCGTGACGAGTTAAATGCAAAAGGGATCATGCTGTCCGAAGGCGATAGCATCATCATGACGGCCGAGGGGTACGAGAACGCCCGTTTGGTACTCAAAACGCAGGAACCTATCGTCGGGCCAGTGGAAATCGTCTGGCAGGTGGCGAGGGCCGACTGAATGCCTGTTAACGTGTTAGCGATTGGCTCCAACGAGTTGAAGGAGTATCTGGAACAGGTACCGGAAATCGCTAACAACTCGATCCGCATGGCGATTAATAGCGTGGCTGCTGGCAAGGGCATGACCCTTATCAAGAAGTCGATGACCGACGAGATCGCCTTTCCATCCGGCTATCTCAACGCAGACCGCCTAAAGCTAACTAAGCGCGCCACTCAGACCAACCTCGAAGCCGTCATTACCGGGCGTAAACGCGCCACCAGCCTCGCCCGTTTCGTTACTGGCGGGGCGATGGTCGCTAATAGCAAACGGGGCGGCGGCGTACAAGTTCGCGTGAAGAAGGGTAAGACCACCTACCTGAAAAACGCGTTTCTGGTGCGCCTGAACAAAGGGGCCAGTCTTACCGAGGACAACTATAACATCGGTCTGGCCGTACGGCTTTCCGCCGGGGAATCCTTATCTAACAAACGCTCGCAGCACAAGTCATGGCTCGTACCGGGCCGCGTCGCATTGCTGTACGGGCCGTCGGTAGATCAGGTCTTCGCGGAAGTGTCCGAGACGGTCGCGCCGAAGATAGGTGACATGGTAGCGGCAGAATTCCACCGTAATTTCGCGAGGCTGTCTAAATGAATGAGTCAAAGGCTTGACATTCTTAAAGCATTGACAGCGCACCTTGAACAGATCACCATTGCAAACGGATACGCTTATGACCTGAAAGGTAAAGTGTATCGCGGGCGCGACCGATTTGGGGCGGACTTCACGGCCCGCCTGCCTATCGTGTCGATCCTCGAAGCGAAGGCCACCGACTACGGTAGCTTTGCCAACGAGGAACAGACCGTACGCATGGACGATTGGGTGCTGCTGGTACAGGGGTGGGTCAAAGATGACCCGCGAAACCCGACCGACCCGGCGTACGAACTGCTGGCCGAGGTGGAAAAAAGACTGGCTATGCTGGTGGCGAAGGACGAGCAGGGGCAACCGATGTATCCGGCCCTCTACCGCTTGGGTGGGAAGATTGCTAAACTCACACTCGCGCAGCCCGTTGTCAGGCCACCCGAAGACGGCTTGTCCGATACAGCGTTTTTCTTCCTACCTGTTAGGGTAGGACTCAAAGTGGACATTAGGAATCCTTAAATGAACGATAACTACCAGAATAACTACGTGGTAGGTCGCGGAACGGTCTACTTTGACCGATTCCAAGACGGCACTAACCGTAAGACAGGTGAAATGTATTTCGGTAACACGCCGGAATTCACCATCAACACCGATTCCGAAACGCTGGATCACTACTCTTCTGATCACGGTATGCGCGTGATGGATGCGTCCGTCCTGCTGGAAGCGTCTCAGGGCGGTACCTTCACCTGTGACAACATCAACGCGGATAACCTCGCGCTGTGGTTCCTCGGTGAAGTATCGAACACCACTCAGACGCAGCAGACTGACGCGAAAGAAGTGTTCAACCCGATTATGCGCGGCCGTTACTATCAACTCGGCACCACTGACGATAACCCGACGGGTGTTCGCAGCGTGACCAACTTCCAGATGGTCAAGGCTGACGCGTCCATCGCGATTTCCGTTGGTACAGGCGACATCACTTCTATCGTGGGGGCCACGGTCGTTAACCCGGCTGGTAACTACGAAATCGATCTGGAAGCTGGCCGCATCTACATCGAGCCGGATTCAGCCGACCTCGCGGGCAACGTGCAGATCGCGGTTCAGTACGACGTTGATGCGCAGAAACGTACGCTGGTCATCGGCAAGTCCAACATGGTGTATGGCGCGCTGCGCATGATCTCCGATAACCCGGTGGGTCTGAACAAGAACTACTACTTCCCGAAAGTGTCCATCGCGCCGGACGGCGATTATGCACTGAAAGGCGACGACTGGCAGGTCATGTCCTTCACCTTCAAGGCCATGCAGCTTAACAACATCACGCAGCGCGTCTACATCGACATCGTCGAAGCGGCCGCAGCGGTTGACCCGACCTCGCAACGCACCATCGAGATCTCGCCTGCATCGACCTCGGCCGCATCCGGTGGCGCAGGTGTCGTTTGTACGGTGACTGTCCGTGACGGCACAGGCACAGCCGTTCAGGGTGATGCAGTGACGTTTACCACCGTTTCCGGTGCGACCGTTACGCCTAACAGCGCGACGACCGGGGCTACCGGGACGGCGACCACCACCGTCAACCGTGCCGCCGCTGGTACCGCGACTGTCACCGCCACGCTGGCGAATGGCAAAGCGGCCACGACGGGTACCATTACCTTCTCGTAA------ATGTGGTGGGCGTTAGCAATGCTGGTGGCCTCGGTGCTGATCAACGCGGCCCTCGCGCCGAAGCCTGCATCGGCAAAACCAGCAACAATTCAAGATTTCGACATCCCGCAGGTGAAGGAAGGCACGCCGCAGTCGGTGGTATTCGGCGAGGTGTGGACAGCCGACTGGCAGGTATTGGGCTTCGGCAACTTCCGAACCAAAGCAGTTAAAGCGAAACAGGCGAAAAAATAAATGCCGAAAAAGACAGCCCCGAATCAGGGGCTACCCTACGGGTGGATTCGCGGGGAAGACTATTGGGGTGGCCCGATGTCCGACTCGCAAATCTTCCTCGACACCACGCTATTCCTGACACTGGAATCGCTGACCTTCTCCGCTCCGCCGCCGGACGTGGTGGACGGGGCCACCTACGTCGTCGCGGCTAACCCGACGGGGGCGTGGGCCGGACATGAAGGCGATGTGGCCGTGTACGTGGAAAAGGTCTGGACGTTTTACAAGCCTCGTTACGGATGGCGCGCTCGCGTCCGTTCGTACGAGAAATTCTTGTGGTTTAACGGCACGACGTGGCTTGACGAGGCGACCGGGGAAGACCCGGTCAACCCTGACCCCGACCCAAGCGTTAAGCCGAAATGGTACGACATCGGCGTGACAGTGTCGGACAGCATGTACGCGAATGAACCCGTCGTGCATCTGCCGATCCTTGACCCGATGTATCTGCCTGCCAATATGGTTGGCTCACAGTTCGACATGGCCGACGGCGCAAGCCCGGCCTATTACCAATTCCGCGTGCAGCGCAACGGCCAGAACGTCGCAACGATGACCGTGGAAATCGGAAACTTCAACGCATCGTTTACCACTGCCGGGGGCAACCCGATTTCCTTCGCCGCCGGGGATCGCATGACGGTTCGCGCGCAGCAGGAAGCCGTCGCCGGGATGAAAAACTTTGGCTTCGTAATTCGCATGGGACTGGTCTAAATGGCAAGTTATTTTGATGGATATGAGCAGTTCCGGTCTACGGACAAGTCTAACCCGGGAACCTTTATGCGGCTCGCCGGGTACACGGTTCGCGGTGCAATCTCCGCAGGTCTTGGCCGCCTCCCGACGAGCATCGGACTGTACACGCTGAACAGCGCCTACGAGCGCGATTGGACGTGGGGCGGCGATACCCTTACCATCGGCTTCGCGTGCAAGCAGCAGGCGCGTGGCGCGCTATTTGGGCTAAAGATCGGCGACGCCACTGGCCGCGATGTTCCGCATGTCGTTGTCTACACCGACCCGGTGTCGGCGCTCGTCACCATCCAGACCGGGCCAGACCAGTCGGAAGTCGGGTATGTCACGCCGATCCCGACACGCTGGTATTACTATGAAGTCGTGATGAACCGTGCCACGAAGGTTATCGAGGTGTTTGTCAACGGGAAATCGGACGTGGCCTATACACTGCCGGACGTCATTGCGGCGTCGGCCGTCGTGCGCATGGTCTTCAACCCGTTCGACATGCTGCCATCCTTCCCGGCCGACGCGGAGTACACGGAAGACACGAAGGTATTCGACGACATGTACGCGCAGGACGGCGGCCGCTTAGGGGCCATCCAGATCAGCGGACGCCTGCCGGACGGCGACCGCGATACCGAATGGGGCGTGGCCGGGCCTAACCCAACGGCCGCACATAACCAGATGGTCGGCAGACTGCCGCCGGACATGGCAAACATGTACATTTACACTGGTACGAATGACCGTCACGACTCGTTTATCTCGACGAACAAACTGCCGGATAACGGGGCCATTCTGGCGCAGGGTCTGATCGCCTTAGTCCGGAAGGCCACGGCCGACCCGGTGTCGATTATCGCGAACATTGACAGCCACACTGTTACCCTGTCGAATATCGGCCGTAATTGGGAATATCGTTACGCGCAATTCACCACAAGCGGTTATGATCAGGCCGCCATTGAAGCCGCCGAATTCGGTGTGCGTTCAGTTCTATAAATGTTTAAATTCTGTGACGGGTACGACCACTACGCCGAAATTGGTGTGAAGGGTACCACCCTGCAAGGTTATCTGGAAGCCGCCGGGTACGTGGTGCGTAACGCCAGCGATACCACGTTTTCCGTTGTCGAGGGCCGCCGGACTGGTGCGCGCGCGCTGAAATTCACCGTGGCCGCCAGTTCATCGGTCAACGCCTCACTGTCATGGGGCTTTACCACGACGGCGACGCTGGTGGTCTTCGGCTTCGCCATGAAAGCCGGGCTGTCCCGTATGCGTATCGCGCGTATCGAGAACATCGTGGACATCGAGTGGGACACCACTACCGGGAAAATCCGCGTAGGGGAAGAGTTGGGGGTCAACCCGCTGATCCTGAACGCATGGTACTACTTCGAAATCGAGATCGATAAGACGGCCAACACTGTCAAGATCTACGCGAACAACGAATTACAGTTAACCGTCACGCCATCGAGTGCGCCGACCACCACGTATACAATCGTTTGGGGCCAGACGGGTACCGCGCCAAATGCGGGCGAACAGACGCTGGATGACTTCTACGTGATCGATGGCTCCGGTAGCCGCAATAATGCACGCCTGACGCCAGTGGAAGTGACCAGCCGTATGCCAACGGCCGACGTGTCAACGCAGTGGGAAGTCGTGAACGCCTCGTCCTCCACGCCGCACTATCAGATCGTGTCGCAGCTTTCCCCGGGTGGCGAGTCGAAGCCATACCTGCAATCCAACACCGCAGGCGCTACCGATATGTACCGTTCGAACGTGACGCTGCCGAACAATAACCAGATCTTCGCCGTGTCGGTGATTGCGTACGCCCGTAAAGGCGACCTTGATGACCGTAAACTCGGTCTGGTGGTCAACACGGAAGGCGGTACGCCGACTGAAATTCAGGTGCCGCTCACCGAGTCGTACAAGTATTATCAGGCATCGTTCGAGCAAGCGCCGGGCGGAAGTGACTGGAACCAGAACAACGTCGAATCTTTGCAATTCGGCATCATCACTCGATAAATGAGCGAAATGGAACGGGAACGGCCGGGGGATAACTCCGGCGGCATCAAGTTAGACTTGTCTGTCAATCTCCCCACGATTCTGACGATGGCTTCGATGCTGGTGGCGGCGGTACTGTACGTCAACAACCGCTTCGCCGACCTATCAAACCAGAACACGCAGACGGACACCCGGCTTACCAACGTCGAGAAACGTCAGGACTCCACTGACGCGGCGTTCACGGTTCTCCGGGCCGAAACCGTCTCGCAAAACTCCGCCCTTCGTTCAGACCTTCGCGCCGACATGCGCGACCTGAAACAAAGCGTGGATACCCTATCTTCCCAAATGATGAGGAAATAAATGACAACGATGAAAGAGCGACACAAAATACCGCACTTCCAGTACAGCGGCGGGATCTGGTACTGCTACCGGGCGTTTGACGGCGGAGCGAAGTGTTACCCGGAATACTCGCCCACCAGCCACGCCGAGCTATGGTACAGCGACAAGGCGATGGCCCGCATGGTGGAAGTGTACGGCTGGTGGAAGGCCAAAGACCCGAAGAATGCCCGCCTGACCGATGCAATGCTGCTGCGCTACGCCGGGGCCATTCGCTACGTGGAAGAAGGTAGCCGACGGAAATGGGGCATGGTCATCAAAGACCTGCGCATCTTCGCGGAGAACGTCGGTAGCCGCTTCTCGCGGGAGTATTTCGCCCGGGCAAGGAAAGAGGACGTCAAGCGCGCGAAAACGATGCGTGGCAAGGAACAGGCCCGGCTGGTGGAAACGCTGATAGCCTCGGGGTACTGCCGGGTGTCGAATAACCATCGCATCGTCAGCCGCATCGATCGGCCGGACTGGCGAGAAGTGCTGGCGCTGGAACTTTGCCCGCAAGATCCGTATGGTGCCGGGATTGACCGCACGTACGGCAGCGGCATGGCCGACTTCTACCGTCGCGGGAACAGCAAGGATAAACTGACCATCGAAGATGAAATGGTCTTCCGGCGCTTCCCGGGTTCCAGTGATGGCCCGAAGGACTTTGTACCATTATGCGAGGATTTAACCGATGCCAACTAAATGACGGACATGCTCATGAACGCCACGCGCACCCGCGCCGTCATCAGCGAACTGGAGGCAGAAGGCTATCTGGTGGCCGTCAATGGTATCCATGACGAGATCTGGTTTGACATCATCCATCAGGTCGGGCCGCTGTCCGCAGCGGAACGCCAGTCCATTGAAGACCGACTTCTGGCCGCATACAGCGAAGACCTGAAAGAGTGGGCCGACCACCTGCTCGGTTCGTGGCGCGAGGCGCACCCGGGCATCGTACGCATTTGGGACGGCGCGCCTGTCCGTAATTTCAACGAAGAGGATAAATATAAAAAATGAATGCTGACTATCACTGCCGATGAAATGTATAAAGCTGCTACCGACCACCACACCGCCGAAGCGATTGAAGTACGTGACGAGGTAGAGCGTCTTATCCGCCGGGCCGCATCGGCCGGGCTGACCACCACTACGGTCGCGCTGTTACACAACGACCACCCGCTGTCCGATAAGTCCCGCGCCATGCTTATCGGCTGGATTAAGGACGCCGGGTTCGAAATCTACTCCGATCCGGACGAGCCGCCGTGCTCCCTGCAAATCTTATGGGGGAGGGCCGCAGCATGA---ATGGTAAAAACATTGAGATTCGGACACCTCGAAACGGGCGACATGACGCTGGAGCGTAACAGCATCCGTATCGGGTACAGCCCGGAAGTAGCCTTCGCCGTGAAACGACGCGTAGAGCGCACCACGCCGACGCAGGTCATCGTAGGGAATACGCGCTACCGGAAGGACGATGGCCGCGCCATTGGCGAAGCCGGGTGCCTGTTTACCGAGGACGACATCGGTGAAGGGAAAACGGTCAATATCGAGATCGTAACCGAGGCCGAATTCCGGGAGATCCAAAGCCTGTTCTACGAATTCAAGGCCGGAGTTTTGGCCGCGTGCGAAGGGTACGACATCACCGCGACGGACTTGGCCGTCCTGTTCCGCGAACGGGAAGTGCGCGAAGGGTTAGTGGCGCGCTGGCGGAAAACGAAGGAGACGATCGCCGACCTGCACAAACAGACCCGCGATTTCATGGTCGAGAAGGGCCACGGTGATCGACTGGAGCACGCCCGGAAAAGAAAGTCTTAG------------------------ATGACCATGAAAATTCCCGCAGGAGACGTTAAGCCGGGCGTACTCGCGACCATCTTTGGCGAGCAGTTCCGCCTTCGCTATATCACGTACCACAACGTCGGCAGCGTCACGCTGCGCTTCCAGCCGGGCGACGAACCGCTGTCACCGTTCACCGAGAATGACGTGCTGACCATGACCGTTCCGCGCACATTTGAAGTCGAGGTGGACAGCGATGGCCGATAGATGAGTCAGTACGTTGATGCGCTGAACGCGCTGAAAGGTTTAGACGAGCATGAACCGAAGTGGATAGGCGACCAATGGCGTACGCCGGAGTGGCTTTTCCAAGCGATTAATAAGCTGTACGGGCCGATCGTGCTCGACCTGTTCACCGACGGCCAGAACGCCAAATGCGAGCGATTCTTTACGGCCGAAGATAACGCGCTGCGGCAGGATTGGGCGAAGCGTCTGGCCGAGATCCACGCCAGCGAC------------GAATTCGACGCCAAGACCCGAGTT------TGGGCCTACGCTAACCCGCCGTACAGCCAGAAGCGCGCCGGGAAAGAACCGCTTACCGGGATGACCCACATCATGCGCAAGGCCGACGAGGAACGGGCAAAAGGCGCTGGCACCATCTGGCTGACCAAAGCGGCGACGTCGGAAAGCTGGTGGCCGGACACCATCGCCACGCGCACCATCTTCATCAAAGGGCGCATCGGGTTCGAACCGCCAGTCTGGTTCCGGCCGAAGGAGGGCAGCAGCGAAATCACGTCGGCCGGGTTCGGCGCAGCCATCCACATCTTCGACCCGGCGACTGACCGCATCTTCCCCAACGAGTACATCGATCGCGAAACGCTACTGGAAATCGGCGCACCACTGGCTAACGTATCGGCCAAGATCCGGAGCCGCTGGATCAAGATGTGGGACGAGATTTAAATGAGCGAACCAAAAGTCACTTACATCACCGACGACAAAAGCCTGAAAGACATCCTCGTCATGGCTATCGAGCAGGAAGGCGGCATATCCCCAAATCATATCCTGTGCGTGGCGCATAAATACCTTCTCGATAACTGCGGCGTTCCGGAAGGGAACATCCAGTCAGTCGATGAAGTCGAGGTGGACGGCGACGCAATGCCCCGGGAGATCCGCATTCACTGGACGCGGGTTAAACGTCCGTCCGCTGTTACGCCAACGGCCGCAGAAGTGACCGAGTGGGAGCGCGAGCAGTGCCAGCAGATCCTGAGCACCATACTCGAAACGGTACGTGCCAGTGCTAAATACGCGAAGATTGCAGGCACCACCAGCATCGGTCTGGCCGGAAGCCTCGCCATGCAGGACATACAGCGCCTGACCGGACAGATGACCAGCGATGGCCCGCTGACGCTGAAAGACTTCGAACCGCTGCGCCTCGCCAACATCACGCCGGGCGAACTGGCCGCACTACGCGAAGCGCTGGATACCAAGACCCGCAGTCTCGATACGGCGGAAAGCGCTGTCACCAGTCTGCAAATCCAGTTGGCCGAAGCCCATCGCCGACACGCTGACGATAACACCGAGCACGACAGGGAGATCACAAAGCTGCGCGCCACGGTTAAGTCACTACAGAATAACGTACGGTACACCCGACAGTCCGCCTCGGTTCGCGCGGCGTGGGAAGAACTGGCGGCCATCGACCTTACGGCCGCTCGCATGGTTGTCCTGTCCGCCTTCCACACATACCCGTTACAGGCGGCGGAATACCTCGAAATCCCGCACTATCGCATTGATGCAGATCTGGTAGCCGGGCTTCCACCGCAAGTAACGTCGTTCATCCATGCGATGTGCGATAACCTGCTGCTGTCACCGCCACCGAAGACGGTCACGCAGCAAATGGTCAAAGACATGATCAACCGCCTCCACTCCCTCGCGAGCGCGTCCACGTTCAGCGATCTGCGCCGCAAATATGCAGGCGGCCATTCGCTGACAATGATGTCAGAGGACAAATACGAAGCCTTCTACCGCGAGGCCGAAGACCTGCTTAACGGAGACACGTTTTAAATGGGAGCCTATGCCACGCCCCAAGTAGACCAATACTGGCAGGTCAAAACGACAGGCCAGATCATGCTGATACGCCAGCCGGAGAATCATGTGTTCAGTCCGGAATGGCACCTGAACTACCGCCGGGTGCGCCTGCTGCACCATCCGGAATCCTCCTGCGTCTTTGTCGAGGACTACGGCACCTGTCTGAGCGCGCTGGATGACCCATGTGTCCTCGAACTGGACTTGAAGGAGTACAAATACTGGAATCTTATTTACAGTAACCCCGACATATGAATGAAAATCAAGGGTTATGAGAAAGCCATTATCCTGCACCTCGGCGCGCTGTATGACGCGGCCAACGACGGTAACGAGAAGGTCAAGCCGCTGCACCGCCTGATCCTGAATCTGCCGAACGTTGACGAAGAGGCGGTGACGTCTTTCGCTAAAGGAGCGTTAAGCGATGCACTCGAAAAGCATGAAGTGTCAGATCCGCCGGAGGCGTCTTACAAGACAATGGGCTTTGCAGCGTACGGCGAAGAGGTTGACAGCAAATTCGCCCTCGCCATCCCCGGGACAAACGCCATCGTCTTCCAGATCGAGAAACGCGAACGTGTGTTGCCCGGCGTCAGCGTACGAAATGAAGTCGTGAAGCGCATGGCCGCGTTGCGGGAGAAAGAGATCGAGGGTTGGGAGCCGAACCGCAAGGATTGGGCGCAGATGAAGGACGACGTGGAAGCGGAAATGCTGAAATACGCGCCTATCCGCCCGTCCCGCGTCAACGTCATCCTGTCCGCCCCGTTCGTGTACGTGTTCACGTCGAGCGCGAAGACGGCAGAAGAGTGCAGCGCGCTGATCCGTACCGCGCTCGGCACATGGCCCGTCGAACACCTCCTGCCGAGCGAGTATGAGCTGCGCCAGTTAATGCAGCGCGCGGTTCTCGGCCAGCAGGACGGCATCAAGGGCGATGCGTTTATCCACCTGAAACACGACGATGGCGACGACGTCAAGATGAAGGACACGGACATCTTCAAAGACGAGTCGGTGGTTGACCTGCTGTCACGTCACTGGACTGTCCGCGCGCTGGATCTCGAAGTCGATACACAATGCCCGGGCATCGACACCGTGTACTTCCGCCTGTCCGACAAAGCCATCCTGTCCGGTATCCACATCGGCGAGGCCGACGTTGATGCGAACTACGACGCCACGCTCGAACGCTACGGCACCGACGGCGGCCAGTTCCTGACCATGATGGCTAATCTGTTCCAACTCGATAAGTCCCTGCGTGCGGTGATCAGCGTGCTGGACGAGGCCGGGCAGGTAGTCGAGTACACCGGAACGCTGAACGAC---GAAGAAGACGACGACGAGGTTTAAATGCAGCCGACTAATACCGCGTTGATGGTCAATAACGCCATGCACCCGCGTGGCCGCATCGACGTCGTCCCGGCGTTCCGTGCTATCGAGCGGATTTATACCGTGACCATCCATGCCACCCACACCGGGATCAAAGTGTCCTCGGCCACGAATCATCGCGTGACCTTCTATCAGTCCGGCGACCCGGCCATCGCGAAACACGGCAAGGCACGCGGCGCGGACGAATGCACGGCCATGCGCATGTACATCATTAAGTTTCTGGATTGGGCCATGACGAACATGCCATGCCCGGAAGTGCAGAATGTCGTTGTGGAGGTGGCTGGTGGAAAGCATTGAATGAAAACCACGCACCACCCTATTGAACTGAGTCCGGTACGCGACATCACCCGCACGGCCTTTATCTACAAGAAGCCCGGCCAGAAGGACGGCGAGATCTACATCGAGAAGGACAACGGCGACACCGAGATCGTTACCCCCCTGACCCGGGCCGACGCTATTGCGTTGATCGAGGGCTTGCGGTCTACCTTCGACATCCCGGACGAGAACGCGGAAAAGGTTGAACTACTACAGCGCCGCCTCGACCAGACCCAAGACCACATCGAAAGCATTTCGCTGGTCACTGCGGCCAACATCATGTTCGAGAATGGCCTGCGCACCGCCGTGCTGACGCCGTCCCGTCTGATCACCGGGCAGATGCCTGAACTGGAAATCGACGCGACTCGCCCGGACACCATCACCTACCGTCTGAAAGAGGAACCGCTCAATGCAGCCGACTAA------------------------------ATGAGCAAAGAACTAAGCCCGGCCGAACTGACTGGCGCAATGATGACGACCGAGCCGGATGTTGAACTGCCGTCACGCGTGCGCGTGTACAGCGTCGTGGGGAACCTCATTGCGCTGGAAGTCGGTGGCGTGTACACCCTGTCCCAAGAACTCCCGCTTGACCGTACGCTTTCGCAGGTACAGGACGAGGCCAATGCCCTCAAAGCGAAGATGCGGGCCAGCCTTAATTCTTCCATCCGGAACGCCATGAAACACCACGGCCAACGGTTTAGCATGGAATCCGCGCTGGTGACGTACCCGTCTGGCCGCATGTTCATTCAGGCCGTTGTGACCTGTACGGCCACCGACGTCGCGGATGACGACGAAGTTTAA---------ATGGCGGGCTTATGGTTTTTCGTTGTGACGATGTGCGGCGCGGTTGGCGCTGATAATATGGCGGCGGATTGTCATGATTATGTGATTGACGCGGGGATCTCTTATGACGATTGCCGCGCCGCCGTGGCGGCTTATCCGGGCCGCATTGGCTTATATTCCGCGCGTTGTGACCGGGGCGAAGTGGTAGAAGGTGGCAACCATGAATAA---------ATGAATAAAGGCCAATACCGCGCCGCGCGTCGCCTGATACGTGATAACGGGATC---TACGCGTTGCGATGGCTGGACGATGACACCGCGCCGATTATGGACGTGTTAGCAAGCCAGCCGGATGACCAGTTAGAGACAAGGGCGGCGATCGTGGCGTACAGCGCCCGCGCCGGGCTTGCGTGCAATGTGCGTAAAACGGCGTCACTTGAACTTTTAGCGCGGTACCATGACCGCAAGGCGGCCCACAATGGATAAATGGATAAGGCGCAACGCTTAACGGCCGCACGTATGGCGGCGGATCGGTATGCCGGGATCGCAAGGGCAAAAGGTTTTAAGCGTCATGTCGATGGCGTGACTTTTAGCCGGGCCGATGCGGATCTAACGTGGGATGACCGGGCGCGCGCTTTCCGCGTGACGCTGTACAAAATGGACGGGGCCGCGCGTCTTACCGTTGCCACTGTACGCGCGAATGCGATGCTTAACGTGCTGTTAAAAGCGTTTATCTAA------ATGGCCGAGAAATTAGTCCCTGCGAAAAAAGTCAAGAATGGCGTGCTGTACAAATCTGGTCACATCAAGATTTCTAACGTACGTGCTTCTTACCCGCACCTCGATAAGCCGTACGGCGGTGAAGACGGCGGCGAGCCGAAATACTCGCTGACGCTTTTGATGCCGAAAGACAGCCACGGCGAGATCGAGAAAATCATCCGTGAGCAGATCGAAGTCACCAAGAAGAACCACAAGACAGGCGCGCTGAAAGTCGCCCCGTCCATGTTGTTCATCAAAGACGGTGATACCGATTTTCCGGATAAACCGGAATGCGAAGGGATGTGGGTTATCTCCGCACGCGAAAGCAAACGCCCGGATGTGTATAACATCGAGCGCGAAGAGTTGACTACCTCTTCCGAAATTCTGGAAGAGATCTACGGTGGCTGTTGGGTGTCGGTTGTCATCCGTCCGTGGTCGCAGGAAAACAAATTCGGCAAACGCGTTAACGCCAACCTGATTTCCGTTCTGAAACGCAAAGACGACGAGCCGTTCGGTGAAGGTCGTGTGGACACG------------------------------TCCGACGCGTGGGATGAAGACGAAGAT------------------------------------------------------TGGGAAGACGAAGTGTAA---------------------------------------------------------------------------------ATGCACGACTATCAGGACGAAGGCGTCCAGTTCATCAAAGACCATCCGTACTGCGGCATGTTCGTAGACCTCGGCTTGGGTAAGACTGTCATGACCGGGACGGCCATGCTCGACCTGATCGCGGACGGCGAAATCAACAAAGTCCTCGTCGTCGCGCCGAAGCGCGTGGCCCGTACCGGGTGGCCGACGGAATTCGACGAGTGGGGCCACCTGTGTTTCTACAAGATGTCGGTCATCGCCGGGAACGCCAAAGAGCGCGCAGCGGCCGCGAGTAAGGACTGCCATTTTTACACGATCAGCGTGGATAACATTGCGTGGCTGTGTGAGCACTTCAAGACGAAATGGCCGTTCGACGCCGTGGTGCTGGACGAGTCGAGCATGTTCAAATCCCACACCGCGCAGCGCTTCAAACTGCTGCGCCGGGTGCGGAAGTACATCAAACGGATCGTCGAGTTGACGGCCACGCCTGCGGCCGAAGGGTACATGGGTATCTTCTCGCAAATTTACCTGCTGGACGAAGGCGAGCGCTTTGGCTCCACCATCGGCGGTTATCAGGAAAACTACTTCACGCAGAACCGCTACAACTTCAAATGGAAACTTCGCCCCGGTGCGGAAGACGAGATTATTCGGAAGATTTCTGATATATGTTTAGTCATGAAAGCGGAAGACTACCTTGACATGCACGAACCGAATTTCGTTCCTGTCCCGGTCGAGTTAGACGGGGAGACGGCCGAGCGGTACCGCATGATGGAGGAAGAGAGCCTCGTCGAGATTATGCCGGACGATTTCGATGAACATCTGGATGACCCAATCGTGATCGAAGCGGAGCAGGCCGCGTCTTTGCAGTCGAAGCTATTGCAGATGTGCTCAGGCTTCATCTACGACACGAAAATCGTTGGCATAACGCAAGACGACAAGGTCATTAAGCAGAAGGACACGTACAGGCTGCACGACCTGAAATTCGATGCACTGGAAGAACTGCTGGAAACCACGCTGGCCGATAAAAACGTGCTGATCGCCTATCACTTCAAGCCGACCCTCGAACGACTGAAAGAGCGGTTTAAAGATCTGGTGGTCATGGATGATGACGGTAAGTGCATCAAGAAGTGGAACGCCGGAAAGATTCGACTGCTGGCCGCGCACCCTCAGTCAGCGGGACACGGTTTAAACCTCCAGCATGGCGGCCACGTCATCGTCTACATCGACAATCCGTGGTCACTCGAACGCTTCCTGCAATTCAATGGCCGATTGCACCGTCAGGGGCAGAAGTACCCGGTTACGATCTACCAGTTCAAAGCCATGCTGCGAACACCGAACGGGCTTCTGGCCGAGACGGCGGACGACGTAGTCATACAGGCGCTGGTCGAAAAGGAAGACGTGCAGGACGCGTTCTTCGAACTGCTCGAACGTATCAAAGGGCGCATCAAACGCCGCAAGAAATCGAAAAATAAAGGGGTATGGGATGACGAAGAGTAA
>Salmonella_phage_374
ATGACGAAGAGTAATGCGCCACTGGCAACCCGGAATCGCCGCTCTAATGCGCCGGACGCCGACACCGAAGCGATGATTTTTCAGGGCTGCAACATCACGCAACTGGCAAAGCTGTTCCGCATGGAGCGCCGGGACATCACGCCGAAAATCATGGACGTCCCGCCAGTCGGCGAGCGCGGCGGGTACCCGATCTACGCGGTACACGAAGTGGCCCCGTACCTCGTTAAGCCGTTGTACGACGTTGAGACGTACCTGCGCCGCATGAATTTCAAGGATCTGCCGAAGGAGTTGTCGAAAGAGTTTTGGGCCGGGCAGCGCGCAAAGCAGGACTTCGACATCAAAGCGGGCAACCTGTGGGAAACCGAGAAGGTGATCGAGCACTTCGGCGAGGCGGTGAAGGTGCTCCGCATGTCGATGTTGCTCATTCCCGACACGCTGGCGCGTCAGGCCGGACTCAGCGAGCCGCAACGTCAGGTCATCACGTCATCCATTGACGCCATGCTGAACGACCTGTCGAGCGCGCTGATCGATAAGTTCAACGGCGACGAGGTGGATGACGATGAAGTTTAAATGCCAAAACGTAAAGTTCTCCAGACCGTCATCGTTTACCGCGACGGCGCGCGTATCAAACCGTCCATCGGCGAGATCTTCGATTTCAAACAAGCCGAACTGGACAGCATCAACAAAATCAACCCGGATGCCATCGGCCGCCCGGTGATGGAAGTTGACGTGGAAAATCAGGCAGCGCAGGAAGCCGCAGCGCAGCAGGCGAAAGCTGAAACGTCCAAAAAAGACGAGAAGGCTGACGGCGCTAAGAAAAACGCCAAAGACGAT------------AAAAAGTCTGGCGCGGAAGACGAAGTCTAAATGGCTTCTAACTTCGCAGCAATTAAAGCGAAGGCTCGCAGGGACGTACACGCGTCCCTGTCAGTACCTGCTCGCTACGAGAATTATTCGCAGGATGTCATCGTCGAAGACCTAAGCGTCCGCTGGCACAACAAAATCGCTATCATGGGCGATCTTGAAAACGGCGGCTACGCGAACATCGTCGAGGGCATCGAGCGAATCATTTTCACGCGTGAAGAACTGGCAGTCAAAGGCGTGGTGCTGTCCGAAGGGGATAGCATCATAATGACGGCCGAGGGATACGAGAACGCCCGTCTGGTTCTCAAAACGCAAGAACCCATCGTCGGGCCAGTGGAAGTCGTCTGGCAGGTGGCGAGGGCCGACTGAATGCCTGTTAACGTGTTAGCGATTGGCTCCAACGAGTTGAAGGAGTATCTGGAACAGGTACCGGAAATCGCTAACAACTCGATCCGCATGGCGATTAATAGCGTGGCTGCTGGCAAGGGCATGACCCTTATCAAGAAGTCGATGACCGACGAGATCGCCTTTCCATCCGGCTATCTCAACGCAGACCGCCTAAAGCTAACTAAGCGCGCCACTCAGACCAACCTCGAAGCCGTCATTACCGGGCGTAAACGCGCCACCAGCCTCGCCCGTTTCGTTACTGGTGGGGCGATGGTCGCTAATAGCAAACGGGGCGGCGGCGTACAAGTTCGCGTGAAGAAGGGTAAGACCACCTACCTGAAAAACGCGTTTCTGGTGCGCCTGAACAAAGGGGCCAGTCTTACCGAGGACAACTATAACATCGGTCTGGCCGTACGGCTTTCCGCCGGGGAATCCTTATCTAACAAACGCTCGCAGCACAAGTCATGGCTCGTACCGGGCCGCGTAGCATTGCTGTACGGGCCGTCGGTAGATCAGGTCTTCGCGGAAGTGTCCGAGACGGTCGCGCCGAAGATAGGTGACATGGTAGCGGCAGAATTCCACCGTAATTTCGCGAGGCTGTCTAAATGAATGAGTCAAAGGCTTGACATTCTTAAAGCATTGACAGCGCACCTTGAACAGATCACCATTGCAAACGGATACGCTTATGACCTGAAAGGTAAAGTGTATCGCGGGCGCGACCGATTTGGGGCGGACTTCACGGCCCGCCTGCCTATCGTGTCGATCCTCGAAGCGAAGGCCACCGACTACGGTAGCTTTGCCAACGAGGAACAGACCGTACGCATGGACGATTGGGTGCTGCTGGTACAGGGGTGGGTCAAAGACGACCCGCGAAACCCGACCGACCCGGCGTACGAACTGCTGGCCGAGGTGGAAAAAAGACTGGCTATGCTGGTGGCGAAGGACGAGCAGGGGCAACCGATGTATCCAGCCCTCTACCGCTTGGGTGGGAAGATTGCTAAACTCACACTCGCGCAGCCCGTTGTCAGACCACCAGAAGACGGCTTGTCCGATACGGCGTTTTTCTTCCTACCTGTTAGGGTAGGACTCAAAGTGGACATTAGGAATCCTTAAATGAACGATAACTACCAGAATAACTACGTGGTAGGTCGCGGAACGGTCTACTTTGACCGATTCCAAGACGGCACTAACCGTAAGACAGGTGAAATGTATTTCGGTAACACGCCGGAATTCACCATCAACACCGATTCCGAAACGCTGGATCACTACTCTTCTGATCACGGTATGCGCGTGATGGATGCGTCCGTCCTGCTGGAAGCGTCTCAGGGCGGTACCTTCACCTGTGACAACATCAACGCGGATAACCTCGCGCTGTGGTTCCTCGGTGAAGTATCGAACACCACTCAGACGCAGCAGACTGACGCGAAAGAAGTGTTCAACCCGATTATGCGCGGCCGTTACTATCAACTCGGCACCACTGACGATAACCCGACGGGTGTTCGCAGCGTGACTAACTTCCAGATGGTCAAGGCTGACGCGTCCATCGCGATTTCCGTTGGTACAGGCGACATCACTTCTATCGTGGGGGCCACGGTCGTTAACCCGGCTGGTAACTACGAAATCGATCTGGAAGCTGGCCGCATCTACATCGAGCCGGATTCAGCCGACCTCGCGGGCAACGTGCAGATCGCGGTTCAGTACGACGTTGATGCGCAGAAACGTACGCTGGTCATCGGCAAGTCCAACATGGTGTATGGCGCGCTGCGCATGATCTCCGATAACCCGGTGGGTCTGAACAAGAACTACTACTTCCCGAAAGTGTCCATCGCGCCGGACGGCGATTATGCACTGAAAGGCGACGACTGGCAGGTCATGTCCTTCACCTTCAAGGCCATGCAGCTTAACAACATCACGCAGCGCGTCTACATCGACATCGTCGAAGCGGCCGCAGCGGTTGACCCGACCTCGCAACGCACCATCGAGATCTCGCCTGCATCGACCTCGGCCGCATCCGGTGGCGCAGGTGTCGTTTGTACGGTGACTGTCCGTGACGGCACTGGCACAGCCGTTCAGGGTGATGCAGTGACGTTTACCACCGTTTCCGGTGCGACCGTTACGCCTAACAGCGCGACGACCGGGGCTACCGGGACGGCGACCACCACCGTCAACCGTGCCGCCGCTGGTACCGCGACTGTCACCGCCACGCTGGCGAATGGCAAAGCGGCCACGACGGGTACCATTACCTTCTCGTAA------ATGTGGTGGGCGTTAGCAATGCTGGTAGCCTCGGTGCTGATCAACGCGGCCCTCGCGCCGAAGCCTGCATCGGCAAAACCAGCAACAATTCAAGATTTCGACATCCCGCAGGTGAAGGAAGGCACGCCGCAGTCGGTGGTATTCGGCGAGGTGTGGACAGCCGACTGGCAGGTATTGGGCTTCGGCAACTTCCGAACCAAAGCAGTTAAAGCGAAACAGGCGAAAAAATAAATGCCGAAAAAGACAGCCCCGAATCAGGGGCTACCCTACGGGTGGATTCGCGGGGAAGACTATTGGGGTGGCCCGATGTCCGACTCGCAAATCTTCCTCGACACCACGCTATTCCTGACACTGGAATCGCTGACCTTCTCCGCTCCGCCGCCTAACGCGGTGGACGGGGCCACCTACGTCGTCGCGGCTAACCCGACGGGGGCGTGGGCCGGGCATGAAGGCGATGTGGCCGTGTACGTGGAAAAGGTCTGGACGTTTTACACGCCTCGCTACGGATGGCGCGCTCGCGTTCGTTCGTACGAGAAATTCTTGTGGTTCAATGGCACGACGTGGCTTGACGAGGCGACCGGGGAAGACCCGGTCAACCCTGACCCTGACCCGAGCGTTAAGCCGAAATGGTACGACATCGGCGTGACCGTGTCGGACAGCATGTACGCGAATGAACCCGTCGTGCATCTGCCGATCCTTGACCCGATGTATCTGCCCGCCAACATGGTAGGATCTCAGTTTGACATGGCCGACGGTGCAAGCCCGGCCTATTATCAATTTCGCGTGCAGCGCAACGGCCAGAACGTCGCAACGATGACCGTGGAAATCGGAAACTTCAACGCATCGTTTACCACCGCCGGGGGCAACCCGATTTCCTTCGCCGCCGGGGATCGCATGACGGTTCGCGCGCAGCAGGAAGCGGTCGCCGGGATGAAAAACTTTGGCTTCGTAATTCGCATGGGACTGGTCTAAATGGCAAGTTATTTTGATGGATATGAGCAGTTCCGGTCTACGGACAAGTCTAACCCGGGAACCTTTATGCGGCTCGCCGGGTACACGGTTCGCGGTGCAATCTCCGCAGGTCTTGGCCGCCTCCCGACGAGCATCGGACTGTACACGCTGAACAGCGCCTACGAGCGCGATTGGACGTGGGGCGGCGATACCCTTACCATCGGCTTCGCGTGCAAGCAGCAGGCGCGTGGCGCGCTATTTGGGCTAAAGATCGGCGACGCCACTGGCCGCGATGTTCCGCATGTCGTTGTCTACACCGACCCGGTGTCGGCGCTCGTCACCATCCAGACCGGGCCAGACCAGTCGGAAGTCGGGTATGTCACGCCGATCCCGACACGCTGGTATTACTATGAAGTCGTGATGAACCGTGCCACGAAGGTTATCGAGGTGTTTGTCAACGGGAAATCGGACGTGGCCTATACACTGCCGGACGTCATTGCGGCGTCGGCCGTCGTGCGCATGGTCTTCAACCCGTTCGACATGCTGCCATCCTTCCCGGCCGACGCGGAGTACACGGAAGACACGAAGGTATTCGACGACATGTACGCGCAGGACGGCGGCCGCTTAGGGGCCATCCAGATCAGCGGACGCCTGCCGGACGGCGACCGCGATACCGAATGGGGCGTGGCCGGGCCTAACCCAACGGCCGCACATAACCAGATGGTCGGCAGACTGCCGCCGGACATGGCAAACATGTACATTTACACTGGTACGAATGACCGTCACGACTCGTTTATCTCGACGAACAAACTGCCGGATAACGGGGCCATTCTGGCGCAGGGTCTGATCGCCTTAGTCCGGAAGGCCACGGCCGACCCGGTGTCGATTATCGCGAACATTGACAGCCACACTGTTACCCTGTCGAATATCGGCCGTAATTGGGAATATCGTTACGCGCAATTCACCACAAGCGGTTATGATCAGGCCGCCATTGAAGCCGCCGAATTCGGTGTGCGTTCAGTTCTATAAATGTTTAAATTCTGTGACGGGTACGACCACTATGCCGAAATCGGCGTGAAGGGTACGACCCTGCAAGGCTATCTGGAAGCCGCCGGGTACGTGGTGCGTAACGCCAGTGATACCACATTTTCCGTTGTCGAGGGCCGCCGGACTGGTGCGCGCGCGCTGAAATTCACCGTGGCCGCCAGTTCGTCCGTCAACGCCTCCCTGTCATGGGGATTCACCACGACGGCGACGCTGGTGGTCTTCGGATTCGCCATGAAGGCCGGACTGTCCCGTATGCGTATCGCGCGTATCGAGAACATCGTGGACATCGAGTGGGACACCACGACCGGGAAAATCCGCGTTGGTGAAGAGTTGGGCGTGAACCCGCTGATCCTGAACGCATGGTACTACTTCGAAATCGAGATCGATAAGACGGCCAATACCGTCAAGATCTACGCGAATAACGAATTGCAGCTAACCGTTACGCCATCGAGTGCGCCTGCCACCACGTACACAATCGTTTGGGGCCAGACGGGTACCGCGCCCAACGCGGGCGAACAGACGCTGGACGATTTCTACGTGATCGATGGTTCCGGTAGCCGCAACAACGCGCGCCTGACTCCGGTCGAAGTTACCAGCCGTATGCCGACGGCCGACGTGTCTACGCAGTGGGAAGTCGTGAACGCCTCGTCCTCCACGCCGCACTATCAGATCGTGTCACAGCTCTCCCCGGGCGGCGAGTCGAAGCCATACCTGCAATCGAACACCGCAGGCGCTACCGATATGTACCGTTCGAACGTGACGCTGCCGAACAACAACCAGATCTTCGCCGTATCCGTCATCGCGTACGCCCGTAAAGGCGACCTTGATGATCGTAAACTCGGGCTGGTGGTCAATACGGAAGGCGGAACGCCGACTGAAATTCAGGTGCCGCTTACCGAGTCGTACAAGTATTATCAGGCATCGTTCGAGCAAGCGCCGGGCGGAAGTGACTGGAACCAGAACAACGTCGAATCTTTGCAATTCGGCATCATCACGCGATAAATGAGCGAAATGGAACGGGAACGGCCGGGGGATAACTCCGGCGGCATCAAGTTAGACTTGTCTGTCAATCTCCCCACGATTCTGACGATGGCTTCGATGCTGGTGGCGGCGGTACTGTACGTCAACAACCGCTTCGCCGACCTATCAAACCAGAACACGCAGACGGACACCCGGCTTACCAACGTCGAGAAACGTCAGGACTCCACTGACGCGGCGTTCACGGTTCTCCGGGCCGAAACCGTCTCGCAAAACTCCGCCCTTCGTTCAGACCTTCGCGCCGACATGCGCGACCTGAAACAAAGCGTGGATACCCTATCTTCCCAAATGATGAGGAAATAAATGGCTACGATGAAAGAACTTCACAAAATACCGCACTTCCAGTACAGCGGCGGGATCTGGTACTGCTACCGGGCGTTTGACGGCGGCGCAAAGTCTTACCCGGAATACTCGCCCACCCGCCACGCCGAGTTGTGGTACAGCGACAAGGCGATGGCCCGCATGGTGGAAGTGTACGGCTGGTGGAAAGCCAAAGACCCGAAGAATGCCCGCCTGACCGATGCAATGCTGCTGCGCTACGCCGGGGCCATCCGCTACGTGGAAGAGGGTAGCCGCAGGAAATGGGGCATGGTCATCAAAGACCTGCGCATCTTCGCGGAGAACGTCGGTAGCCGCTTCTCGCGGGATTATTTCGCCCGGGCAAGGAAAGAGGACGTCAAGCGCGCGAAAACGATGCGAGGCAAGGAACAGGCCCGGCTGGTGGAAACGCTGATTGCCTCGGGATACTGCCGGGTGTCGAACAACCATCGCATAGTCAGCCGTATCGATCGGCCAGACTGGCGCGAAGTGCTGGCGCTGGAATTATGCCCGCAAGACCCGTATGGTGCCGGGATTGACCGCACGTACGGCAGCGGAATGGCGGACTTCTACCGTCGCGGGAACAGCAAGGATAAACTGACCATCGAAGACGAAATGGTCTTCCGGCGCTTCCCGGGATCAGGCGATGGCCCGAAGGACTTTGTACCATTATGCGAGGATTTAACCGATGCCAACTAA---------------ATGAAAGCCGACCGCACCCACGCAGTCATCGCAGAACTGGAAGCGAAAGGCTATCTGGTGGCCGTCAACGGTGTCCACGACGAGATCTGGTTTGACATCATCCATCAGGTCGGGCCGCTGTCCGCAGCGGAACGCCAGTCCATTGAAGACCGACTGCTGGCCGCATACAGCGAAGACTTGAAAGAGTGGGCCGACCACCTGCTCGGTTCGTGGCGCGAGGCGCACCCGGGCATCGTACGCATTTGGGACGGCGTACCCATTCGGTATAACGACGAAGAGGACAAGTACAAAAAATGAATGCTGACTATCACTGCCGATGAAATGTATAAAGCTGCTACCGACCACCACACCGCCGAAGCGATTGAAGTACGTGACGAGGTAGAGCGTCTTATCCGCCGGGCCGCATCGGCCGGGCTGACCACCACTACGGTCGCGCTGTTACACAACGACCACCCGCTGTCCGATAAGTCCCGCGCCATGCTTATCGGCTGGATTAAGGACGCCGGGTTCGAAATCTACTCCGATCCGGACGAGCCGCCGTGCTCCCTGCAAATCTTATGGGGGAGGGCCGCAGCATGAATGGCCGATAAAAAATTGAGATTCGGACACCTCGAAACGGGTGACATGGCGCTGGAGCGTAACAGCATCCGCATCGGGTACAGCCCGGAAGTAACGTTCGCCGTGAAACGCCGCGTAGAGCGCACCACGCCGACGCAGATCATCATCGGCAACTCGCGCTACCGGAAGGACGATGGCCGCGCCATTGGCGAAGCCGGGTGCCTGTTTACCGAGGACGACATCGGTGAAGGGAAAACCGTCAACATCGAGATCGTAACCGAGGCCGAATTCCGGGAGATCCAGCACCTGTTCTACGAATTCAAGGCCGGAGTTTTGGCCGCGTGTGAAGGGTACGACATCACCGCGACGGACTTGGCCGTCCTGTTCCGCGAACGGGAAGTGCGCGAAGGGTTAGTGGCGCGCTGGCGGAAAACGAAGGAGACGATCGCCGACCTGCACAAACAGACCCGCGATTTCATGGTCGAGAAGGGCCACGGTGATCGACTGGAGCACGCCCGGAAAAGAAAGTCTTAG------------------------------ATGAAAATTCCCGCAGGAGACGTTAAGCCGGGCGTACTCGCGACCATCTTTGGCGAGCAGTTCCGCCTTCGCTATATCACGTATCACAACGTCGGCAGCGTGACGCTGCGCTTCCAGCCGGGCGACGAGCCATTGTCACCGTTCACCGAGAATGACGTGCTGACCATGACCGTTCCGCGCACGTTCGAAGTCGAGGTGGACACCGATGGCCGATGAATGAGCCAGTATGTTGATGCACTCAATGCCATGAAAGGCATGGACGAACACGAACCGAAGATGATCGGCGACCAATGGCGTACGCCGGAATGGCTGTTCCAAGCGATTAACAAGCTGTACGGGCCAATCGTGCTCGACCTGTTCACCGACGGCCAGAACGCCAAATGCCAGCGCTTCTTCACCGCCGAGGACAACGCGTTAAAGCAGGACTGGTCAAAACGTCTGGCCGAGATCCATGCCAGCGAC------------GGGTTCGATGCGAAGACCCGCGTT------TGGGGGTACGCTAACCCGCCGTACAGCCAGAAGCGCGCCGGGAAAGACCACCTGACCGGAATGACGCACATCATGCGCAAGGCCGACGAGGAACGGGCCAAAGGCGCGGGAACCATCTGGCTGACAAAGTCTGCGACATCGGAAAGCTGGTGGCCGGACAACATCGCCACGCGCACCATCTTCATCAAAGGGCGCATCGGGTTTGAACCGCCAGTCTGGTTCCGGCCAAAAGAAGGCAGCAGCGAAATAACGTCGGCCGGGTTCGGCGCGGCCATCCATATCTTCGACCCGGAGAGTGACCGCATCCACCCTAACGAGTACATCGACCGTGAAACGCTTCTGGAAATCGGCGCACCACTGGCTAACGTATCGGCCAAGATCCGGAACCGCTGGATCAAGATGTGGGACGAGATTTAAATGAGCGAACCAAAAGTCACTTACATCACCGACGACAAAAGCCTGAAAGACATCCTCGTCATGGCTATCGAGCAGGAAGGCGGCATATCCCCAAATCATATCCTGTGCGTGGCGCATAAATACCTTCTCGATAACTGCGGCGTTCCGGAAGGGGACATCCAGTCAGTCGATGAAGTCGAGGTGGACGGCGACGCAATGCCCCGGGAAATCCGCATTCACTGGACGCGAGTTAAACGCCCATCGGCGGTTACGCCAACGGCCGCAGAAGTGACCGAGTGGGAGCGCGAGCAGTGCCAGCAGATCCTGAGCACCATCCTCGAAACGGTACGTGCCAGCGCTAAATACGCGAAGATTGCAGGCACCACCAGCATCGGTCTGGCCGGAAGCCTCGCCATGCAGGACATACAGCGCCTGACCGGACAGATGACCAGCGATGGCCCGCTGACGCTGAAAGACTTCGAACCGCTGCGCCTCGCCAACATCACGCCGGGCGAACTGGCCGCACTACGCGAAGCGCTGGATACCAAGACCCGCAGTCTCGATACGGCGGAAAGCGCTGTCACCAGCCTGCAAATCCAGTTGGCCGAAGCCCATCGCCGACACGCTGACGATAACACCGAGCACGACAGGGAGATCACAAAGCTGCGCGCCACGGTTAAGTCACTACAGAATAACGTACGGTACACCCGACAGTCCGCCTCGGTTCGCGCGGCATGGGAAGAACTGGCGGCCATCGACCTTACGGCCGCTCGCATGGTTGTCCTGTCCGCCTTCCACACATACCCGTTACAGGCGGCGGAATACCTCGAAATCCCGCACTATCGCATTGATGCAGATCTGGTAGCCGGGCTTCCGCCACAAGTAACGTCGTTCATCCATGCGATGTGCGATAACCTGCTGCTGTCACCGCCACCGAAGACGGTCACGCAGCAAATGGTCAAAGACATGATCAACCGCCTCCACTCCCTCGCGAGCGCGTCCACGTTCAGCGATCTGACCCGCAAATATGCAGGCGTCCATTCGCTGACAATGATGTCGGAGGACAAATACGAAGCCTTCTACCGCGAGGCCGAAGACCTGCTTAACGGAGACACGTTTTAAATGGGAGCCTATGCCACGCCCCAAGTAGACCAATATTGGCAGGTCAGAACGACAGGCCAGATCATGCTGATACGCCAGCCAGAGGATCATGTGTTCAGTCCGGAATGGCACCTGAACTACCGCCGGGTACGCCTGCTGCATCACCCGGAATCCACCTGCGTCTTTGTCGAGGACTACGGCACATGCCTGAGCGCGCTGGATGACCCATGCGTCATCGAACTGGACTTGAAGGAGTACAATTACTGGAATCTTATTTACAGTAACCCCGACATATGAATGAAAATCAAGGGTTATGAGAAAGCCATTATCTTGCACCTCGGCGCGCTGTACGACGCGGCCAACGACGGTAACGAGAAGGTCAAGCCGCTGCACCGCCTGATCTTAAACCTGCCGAACGTTGACGAAGAGGCCGTAACGGCTTTCGCAAAAGGAGCGTTGAGCGATGCACTCGAAAAGCATGAAGTGTCAGATCCGCCGGAGGCGTCTTACAAGACAATGGGCTTTGCAGCGTACGGCGAAGAGGTTGACAGCAAGTTTGCGCTCGCCATCCCCGGAACAAACGCCATCGTCTTCCAGATCGAAAAGCGCGAGCGAGTGCTGCCCGGCGTTAGCGTACGAAATGAAGTCGTGAAGCGCATGGCCGCGTTGCGCGAGAAAGAGATCGAGGGTTGGGAGCCGAACCGCAAGGATTGGGCGCAGATGAAGGACGACGTGGAAGCGGAAATGCTGAAACACGCGCCTATCCGCCCGTCCCGCATCAACGTCATCCTGTCCGCCCCGTTCGTGTACGTGTTCACGTCGAGCGCGAAGACGGCGGAAGAGTGCAGCGCGCTGATCCGTACGGCGCTCGGTACATGGCCCGTTGAACACCTGCTGCCGAGCGAGTATGAGCTGCGCCAGTTAATGCAGCGTGCGGTTCTCGGCCAGCAGGACGGCATCAAAGGCGATGCGTTTATCCACCTGAAACACGACGACGGCGACGACGTCAAGATGAAGGACACGGACATCTTCAAAGACGAGGCGGTGGTTGACCTGCTGTCCCGCCACTGGACTGTCCGCGCACTGGATCTCGAAGTCGATACGCAATTCCCGGGCATCGACACCGTGTACTTCCGCCTGTCCGACAAAGCCATCCTGTCCGGTATCCACATCGGCGAGGCCGACGTTGATGCGAACTACGACGCCACGCTCGAACGCTACGGCACCGATGGCGGCCAGTTCCTGACCATGATGGCGAACCTGTTCCAACTAGATAAGTCCCTGCGTGCGGTGATCAGCGTGCTGGACGAGGCCGGGCAGGTTGTTGAGTACACCGGAACGCTGAAC------GACGAAGACGACGACGAGGTTTAAATGCAACCGACTAATACCGCGTTGATGGTGAACAACGCCATGCACCCGAAAGGCCGCATCGACGTCGTCCCGGCGTTCCGCGCTATCGAGCGGATCTACAGCGTGACCATCCATGCCACGCACACCGGGATTAAGGTGTCGGCGGCCACAAATCACCGCGTGACCTTCTATCAGTCTGGCGACCCGGCCATCGCGAAGAATGGCGAGGCTCGCGGCGTGGACGAATGTACGGCCATGCGAATGTACATCATCAAATTTCTGGATTGGGCCATGACGAACATGCCATGCCCGGAAGTGCAGAATGTCGTCGTGGAGGTGGCTGGTGGAAGGCATTGAATGAAAACAACGCACCACCCTATTGAACTGAGTCCGGTACGCGACATCACCCGCACGGCCTTTATCTACAAGAAGCCCGGCCAGAAGGACGGCGAGATCTACATCGAGAAGGACAACGGCGACACCGAGATCGTTACCCCCCTGACCCGGGCCGACGCCATCGCCCTTATCGCCGGACTGCGGTCTGCCTTCGACATCCCGGACGAGAACGCGGAAAAGGTTGAACTACTACAGCGCCGCCTCGACCAGACCCAAGACCACGTCGAAAGCATTTCGCTGGTCACTGCGGCCAACATCATGTTCGAGAATGGCCTGCGCACCGCCGTGCTGACGCCGTCCCGTCTGATCACCGGGCAGATGCCTGAACTGGAAATCGACGCGACTCGCCCGGACACCATCACCTACCGTCTGAAAGAGGAACCGCTCAATGCAGCCGACTAA------------------------------ATGAGCAAAGAATTAAGCCCGGCCGAACTGACTGGCGCAATGATGACGACCGAGCCGGATGTTGAACTGCCGTCACGCGTGCGCGTGTACAGCGTCGTGGGGAATCTCATTGCGCTGGAAGTCGGTGGCGTTTACACCCTGTCCCAAGAACTACCGCTTGACCGTACGCTTTCGCAGGTACAGGACGAGGCCAATGCCCTCAAAGCGAAGATGCGGGCCAGCCTCAATTCCTCCATCCGGAACGCCATGAAACACCACGGCCAACGGTTCAGCATGGAATCGGCGCTGGTGACTTACCCATCTGGCCGCATGTTCATTCAGGCCGTCGTAACCTGTACGGCCACCGACGTCGCGGATGACGACGAAGTTTAA---------ATGGCGGGCTTATGGTTTTTCGTTGTGACGATGTGCGGCGCGGTTGGCGCTGATAATATGGCGGCGGATTGTCATGATTATGTGATTGACGCGGGGATCTCTTATGACGATTGCCGCGCCGCCGTGGCGGCTTATCCGGGCCGCATTGGCTTATATTCCGCGCGTTGTGACCGTGGCGAGGCGGTAGAAGGGGGCAACCATGAATAAGTGGCAACCATGAATAAAGGCCAATACCGCGCCGCGCGTCGCCTGATACGTGATAACGGGATC---TATGCGTTGCGATGGCTGGACGATGACACCGCGCCGATTATGGACGTGTTAGCAAGCCAGCCGGATGACCAGTTAGAGACAAGGGCGGCGATCGTGGCGTACAGCGCCCGCGCCGGGCTTGCGTGCAATGTGCGTAAAACGGCGTCACTTGATCTTTTAGCGCGGTACAATGACCGCAAGGCGGCGCACAATGGATAAATGGATAAGGCGCAACGCTTAACGGCCGCACGTATGGCGGCGGATCGGTATGCCGGGATCGCAAGGGCAAAAGGTTTTAAGCGTCATGTCGATGGCGTGACTTTTAGCCGGGCCGATGCGGATCTAACGTGGGATGACCGGGCGCGCGCTTTCCGTGTGACGCTGTACAAAATGGACGGGGCCGCACGTCTTGCCGTTGCCACTGTACGCGCGAATGCAATGCTTAACGTGCTGTTAAAAGCGTTTATCTAA------ATGGCCGAGAAATTAGTCCCTGCGAAAAAAGTCAAGAATGGCGTGCTGTACAAATCTGGTCACATCAAGATTTCTAACGTACGTGCTTCTTACCCGCACCTCGATAAGCCGTACGGCGGTGAAGACGGCGGCGAGCCGAAATACTCGCTGACGCTTTTGATGCCGAAAGACAGCCACGGCGAGATCGAGAAAATCATCCGTGAGCAGATCGAAGTCACCAAGAAGAACCACAAGACAGGCGCGCTGAAAGTCGCCCCGTCCATGTTGTTCATCAAAGACGGTGATACCGATTTTCCGGATAAACCGGAATGCGAAGGGATGTGGGTTATCTCCGCACGCGAAAGCAAACGCCCGGATGTGTATAACATCGAGCGCGAAGAGTTGACTACCTCTTCCGAAATTCTGGAAGAGATCTACGGTGGTTGTTGGGTGTCGGTTGTCATCCGTCCGTGGTCGCAGGAAAACAAATTCGGCAAACGCGTTAACGCCAACCTGATTTCCGTTCTGAAACGCAAAGACGACGAGCCGTTCGGTGAAGGTCGTGTGGACACG------------------------------TCCGACGCGTGGGATGAAGACGAAGAT------------------------------------------------------TGGGAAGACGAAGTGTAA---------------------------TTGAGTAGAGCGCTCGCGTACTGCCTGCGGACGGTTAAACTGAACCGCAGCGACATGCACGACTATCAGGACGAAGGCGTCCAGTTCATCAAAGACCATCCGTACTGCGGCATGTTCGTAGACCTCGGCTTGGGTAAGACTGTCATGACCGGGACGGCCATGCTAGACCTGATCGCGGACGGCGAAATCAACAAAGTCCTCGTCGTCGCGCCGAAGCGCGTGGCCCGTACCGGGTGGCCGACGGAATTCGACGAGTGGGGGCATCTGTGCTTCTACAAGATGTCGGTCATCGCCGGAAACGCCAAAGAGCGCGCAGCGGCCGCGAGTAAGGACTGTCACTTCTACACGATCAGCGTGGATAACATCGCGTGGCTATGTGAGCACTTCAAGACGAAATGGCCGTTCGACGCCGTGGTGCTGGACGAGTCGAGCATGTTCAAATCCCACACCTCGCAGCGCTTCAAACTGCTGCGCCGGGTGCGGAAGTACATCAAACGGATCGTCGAGTTGACGGCCACGCCTGCGGCCGAAGGGTACATGGGTATCTTCTCGCAAATTTACCTGCTGGACGAAGGCGAGCGCTTTGGCTCCACCATCGGCGGTTATCAGGAAAACTACTTCACGCAGAACCGCTACAACTTCAAATGGAAACTTCGCCCCGGTGCGGAAGACGAGATTATTCGGAAGATTTCTGATATATGTTTAGTCATGAAAGCGGAAGACTACCTTGACATGCACGAACCGAATTTCGTTCCTGTCCCGGTCGAGTTAGACGGGGAGACGGCCGAGCGGTACCGCATGATGGAGGAAGAGAGCCTCGTCGAGATTATGCCGGACGATTTCGATGAACATCTGGATGACCCAATCGTGATCGAAGCGGAGCAGGCCGCGTCTTTGCAGTCGAAGCTATTGCAGATGTGCTCAGGCTTCATCTACGACACGAAAATCGTTGGCATAACGCAAGACGACAAGGTCATTAAGCAGAAGGACACGTACAGGCTGCACGACCTGAAATTCGATGCACTGGAAGAACTGCTGGAAACCACGCTGGCCGATAAAAACGTGCTGATCGCCTATCACTTCAAGCCGACCCTCGAACGACTGAAAGAGCGGTTTAAAGATCTGGTGGTCATGGATGATGACGGTAAGTGCATCAAGAAGTGGAACGCCGGAAAGATTCGACTGCTGGCCGCGCACCCTCAGTCAGCGGGACACGGTTTAAACCTCCAGCATGGCGGCCACGTCATCGTCTACATCGACAATCCGTGGTCACTCGAACGCTTCCTGCAATTCAATGGCCGATTGCACCGTCAGGGGCAGAAGTACCCGGTTACGATCTACCAGTTCAAAGCCATGCTGCGAACACCGAACGGGCTTCTGGCCGAGACGGCGGACGACGTAGTCATACAGGCGCTGGTCGAAAAGGAAGACGTGCAGGACGCGTTCTTCGAACTGCTCGAACGTATCAAAGGGCGCATCAAACGCCGCAAGAAATCGAAAAATAAAGGGGTATGGGATGACGAAGAGTAA
>Salmonella_phage_BP12C
ATGACGAAGAGTAATGCGCCACTGGCAACCCGGAATCGCCGCTCTAATGCGCCGGACGCCGATACCGAAGCGATGATCTTTCAGGGCTGCAACATCACGCAACTGGCGAAGCTGTTTCGCATGGAGCGCCGGGACATCACGCCGAAAATCATGGATGTCCCGCCTGTCGGCGAGCGTGGCGGGTACCCGATCTACGCGGTTCACGAAGTGGCCCCGTACCTCGTTAAGCCGCTGTACGATGTCGAGACGTACCTGCGCCGCATGAACTTCAAGGATCTGCCGAAGGAGTTGTCGAAAGAGTTTTGGGCCGGGCAGCGCGCAAAGCAGGACTTCGACATCAAAGCGGGCAACCTGTGGGAAACCGAGAAGGTGATCGAGCACTTCGGCGAGGCGGTGAAGGTGCTCCGCATGTCGATGTTGCTCATTCCCGACACGCTGGCGCGTCAGGCCGGACTCAGCGAGCCGCAACGTCAGGTCATCACGTCATCCATTGACGCCATGCTGAACGACCTGTCGAGCGCGCTGATCGATAAGTTCAACGGCGACGAGGTGGACGACGATGAAGTTTAAATGCCAAAACGTAAAGTTCTCCAGACCGTCATCGTTTACCGCGACGGCGCGCGTATCAAGCCTTCCATCGGCGAGATCTTCGATTTCAAACAGGCCGAACTGGACAGCATCAACAAAATCAACCCGGACGCCATTGGCCGCCCGGTGATGGAAGTTGACGTGGAAAATCAGGCAGCGCAGGAAGCCGCAGCGCAGCAGGCGAAAGCTGAAACGTCCAAAAAAGACGAGAAGGCCGACGGTGCTAAGAAAAACGCCAAAGACGAT------------AAAAAGTCTGGCGCGGAAGACGAAGTCTAAATGGCTTCTAACTTCGCAGCAATTAAAGCGAAGGCTCGCAGGGACGTACACGCGTCCCTGTCAGTACCTGCTCGCTACGAGAATTATTCGCAGGATGTCATCGTCGAAGACCTAAGCGTCCGCTGGCACAACAAAATCGCTATCATGGGCGATCTTGAAAACGGCGGCTACGCGAACATCGTCGAGGGCATCGAGCGAATCATTTTCACGCGTGAAGAACTGGCAGTCAAAGGCGTGGTGCTGTCCGAAGGGGATAGCATCATAATGACGGCCGAGGGATACGAGAACGCCCGTCTGGTTCTCAAAACGCAAGAACCCATCGTCGGGCCAGTGGAAGTCGTCTGGCAGGTGGCGAGGGCCGACTGAATGCCTGTTAACGTGTTAGCGATTGGCTCCAACGAGTTGAAGGAGTATCTGGAACAGGTACCGGAAATCGCTAACAACTCGATCCGCATGGCGATTAATAGCGTGGCTGCTGGCAAGGGCATGACCCTTATCAAGAAGTCGATGACCGACGAGATTGCCTTTCCATCCGGCTATCTCAACGCAGACCGCCTAAAGCTAACTAAGCGCGCCACTCAGACCAACCTCGAAGCCGTTATTACCGGGCGTAAACGCGCCACCAGCCTCGCCCGTTTCGTTACTGGCGGGGCAATGGTCGCTAACAGCAAACGGGGCGGCGGCGTACAAGTTCGCGTGAAGAAGGGTAAGACGACATACCTGAAAAACGCGTTTCTGGTGCGCCTGAACAAAGGGGCCAGTCTTACCGAGGACAACTATAACATCGGTCTGGCCGTACGGCTTTCCGCCGGGGAATCCTTATCTAACAAACGCTCGCAGCACAAGTCATGGCTCGTACCGGGCCGCGTCGCATTGCTGTACGGGCCGTCGGTGGATCAGGTCTTCGCGGAAGTGTCCGAGACGGTCGCGCCGAAGATAGGTGACATGGTAGCGGCAGAATTCCACCGTAATTTCGCGAGGCTGTCTAAATGAATGAGTCAAAGGCTTGACATTCTTAAAGCATTGACAGCGCACCTTGAACAGATCACCATTGCAAACGGATACGCTTATGACCTGAAAGGTAAAGTGTATCGCGGGCGCGACCGATTTGGGGCGGACTTCACGGCCCGCCTGCCTATCGTGTCGATCCTCGAAGCGAAGGCCACCGACTACGGTAGCTTTGCCAACGAGGAACAGACCGTACGCATGGACGATTGGGTGCTGCTGGTACAGGGGTGGGTCAAAGACGACCCGCGAAACCCGACCGACCCGGCGTACGAACTGCTGGCCGAGGTGGAAAAAAGACTGGCTATGCTGGTGGCGAAGGACGAGCAGGGGCAACCGATGTATCCAGCCCTCTACCGCTTGGGTGGGAAGATTGCTAAACTCACACTCGCGCAGCCCGTTGTCAGACCACCAGAAGACGGCTTGTCCGATACGGCGTTTTTCTTCCTACCTGTTAGGGTAGGACTCAAAGTGGACATTAGGAATCCTTAAATGAACGATAACTACCAAAACAACTACGTGGTAGGTCGCGGAACGGTCTACTTTGACCGATTCCAAGACGGCACTAACCGTAAGACGGGTGAAATGTATTTCGGTAACACGCCGGAATTCACCATCAACACCGATTCCGAAACGCTGGATCACTACTCTTCCGATCATGGTATGCGCGTGATGGATGCGTCCGTCCTGCTGGAAGCGTCTCAGGGCGGTACCTTTACCTGTGACAACATCAACGCGGATAACCTCGCGCTGTGGTTCCTCGGTGAAGTATCGAACACCACTCAGACGCAGCAGACCGACGCGAAAGAAGTGTTCAACCCGATCATGCGCGGCCGTTACTATCAACTCGGCACCACTGACGATAACCCGACGGGTGTTCGCAGCGTGACTAACTTCCAGATGGTTAAGGCTGACGCGTCCATCGCGATTTCCGTTGGTTCAGGCGACATCACTTCTATCGTGGGTGCCACCGTCGTTAATCCGGCTGGTAACTACGAAATTGATCTGGAAGCGGGCCGTATCTATATCGAGCCGGATTCAGCCGACCTCGCGGGCAACGTGCAGATCGCGGTTCAGTACGACGTTGATGCGCAGAAACGTACGCTGGTCATCGGCAAGTCCAACATGGTGTATGGCGCGCTGCGCATGATCTCCGATAACCCGGTGGGTCTGAACAAGAACTACTACTTCCCGAAAGTGTCCATCGCGCCGGATGGCGATTATGCACTGAAAGGCGACGACTGGCAGGTCATGTCCTTCACCTTCAAGGCCATGCAGCTTAACAACATCACGCAGCGCGTCTACATCGACATCGTCGAAGCGGCCGCAGCGGTTGACCCGACCACGCAACGCACCATCGAGATTTCGCCTGCATCGACCTCGGCCGCATCCGGTGGCGCAGGTGTCGTTTGTACGGTGACTGTCCGTGACGGCACTGGCACAGCAGTTCAGGGCGATGCAGTGACGTTTACCACCGTTTCCGGTGCGACCGTTACGCCTAACAGCGCGACGACCGGGTCTACCGGGACGGCGACCACCACCGTCAACCGTACCGCCGCTGGTACCGCGACTGTCACCGCCACGCTGGCGAACGGCAAAGCGGCCACGACTGGCACCATTACCTTCTCGTAA------ATGTGGTGGGCGTTAGCTATGCTGGTGGCCTCGGTGCTGATCAACGCGGCCCTCGCGCCGAAGCCTGCATCGGCAAAACCAGCAACAATTCAGGATTTCGACATCCCGCAGGTGAAGGAAGGCACGCCGCAGTCCGTGGTATTCGGCGAGGTGTGGACAGCCGACTGGCAGGTATTGGGCTTCGGCAACTTCCGAACCAAAGCAGTTAAAGCGAAACAGGCGAAAAAATAAATGCCGAAAAAGACAGCCCCGAATCAGGGGCTACCCTACGGGTGGATTCGCGGGGAGGACTATTGGGGCGGCCCGATGTCCGACTCGCAAATCTTCCTCGACACCACGCTATTCCTGACACTGGAATCGCTGACCTTCTCCGCTCCGCCGCCTAACGCGGTGGACGGGGCCACCTACGTCGTCGCGGCTAACCCGACGGGGGCGTGGGCCGGGCATGAAGGCGATGTGGCCGTGTACGTGGAAAAGGTCTGGACGTTTTACACGCCTCGCTACGGGTGGCGCGCTCGCGTTCGTTCCTATGAGAAATTCTTGTGGTTCAATGGCACGACGTGGCTTGACGAGGCGACCGGGGAAGACCCGGTCAACCCTGACCCTGACCCGAGCGTTAAGCCGAAATGGTACGACATCGGCGTGACCGTGTCGGACAGCATGTACGCGAATGAACCCGTCGTGCATCTGCCGATCCTTGACCCGATGTATCTGCCTGCCAATATGGTTGGCTCACAGTTCGACATGGCCGATGGCGCAAGCCCGGCCTATTACCAGTTCCGCGTGCAGCGTAACGGCCAGAACGTCGCAACGATGACCGTGGAAATCGGTAACTTCAACGCATCGTTTACCACCGCCGGGGGCAACCCGATTTCCTTCGCCGCCGGGGATCGCATGACGGTTCGCGCGCAGCAGGAAGCCGTCGCCGGGATGAAAAACTTTGGCTTCGTAATTCGCATGGGACTGGTCTAAATGGCAAGTTATTTTGATGGATATGAGCAGTTCCGGTCTACGGACAAGTCTAACCCGGGAACCTTTATGCGGCTCGCCGGGTACACGGTTCGCGGTGCAATCTCCGCAGGTCTTGGCCGCCTCCCGACGAGCATCGGACTGTACACGCTGAACAGCGCCTACGAGCGCGATTGGACGTGGGGCGGCGATACCCTTACCATCGGCTTCGCGTGCAAGCAGCAGGCGCGTGGCGCGCTATTTGGGCTAAAGATCGGCGACGCCACTGGCCGCGATGTTCCGCATGTCGTTGTCTACACCGACCCGGTGTCGGCGCTCGTCACCATCCAGACCGGGCCAGACCAGTCGGAAGTCGGGTATGTCACGCCGATCCCGACACGCTGGTATTACTATGAAGTCGTGATGAACCGTGCCACGAAGGTTATCGAGGTGTTTGTCAACGGGAAATCGGACGTGGCCTATACACTGCCGGACGTCATTGCGGCGTCGGCCGTCGTGCGCATGGTCTTCAACCCGTTCGACATGCTGCCATCCTTCCCGGCCGACGCGGAGTACACGGAAGACACGAAGGTATTCGACGACATGTACGCGCAGGACGGCGGCCGCTTAGGGGCCATCCAGATCAGCGGACGCCTGCCGGACGGCGACCGCGATACCGAATGGGGCGTGGCCGGGCCTAACCCAACGGCCGCACATAACCAGATGGTCGGCAGACTGCCGCCGGACATGGCAAACATGTACATTTACACTGGTACGAATGACCGTCACGACTCGTTTATCTCGACGAACAAACTGCCGGATAACGGGGCCATTCTGGCGCAGGGTCTGATCGCCTTAGTCCGGAAGGCCACGGCCGACCCGGTGTCGATTATCGCGAACATTGACAGCCACACTGTTACCCTGTCGAATATCGGCCGTAATTGGGAATATCGTTACGCGCAATTCACCACAAGCGGTTATGATCAGGCCGCCATTGAAGCCGCCGAATTCGGTGTGCGTTCAGTTCTATAAATGTTTAAATTCTGTGACGGGTACGACCACTATGCCGAAATCGGCGTGAAGGGTACGACCCTGCAAGGCTATCTGGAAGCCGCCGGGTACGTGGTGCGTAACGCCAGTGATACCACATTTTCCGTTGTCGAGGGCCGCCGGACTGGTGCGCGCGCGCTGAAATTCACCGTGGCCGCCAGTTCGTCCGTCAACGCCTCCCTGTCATGGGGATTCACCACGACGGCGACGCTGGTGGTCTTCGGATTCGCCATGAAGGCCGGACTGTCCCGTATGCGTATCGCGCGTATCGAGAACATCGTGGACATCGAGTGGGACACCACGACCGGGAAAATCCGCGTTGGTGAAGAGTTGGGCGTGAACCCGCTGATCCTGAACGCATGGTACTACTTCGAAATCGAGATCGATAAGACGGCCAATACCGTCAAGATCTACGCGAATAACGAATTGCAGCTAACCGTTACGCCATCGAGTGCGCCTGCCACCACGTACACAATCGTTTGGGGCCAGACGGGTACCGCGCCCAACGCGGGCGAACAGACGCTGGACGATTTCTACGTGATCGATGGTTCCGGTAGCCGCAACAACGCGCGCCTGACTCCGGTCGAAGTTACCAGCCGTATGCCGACGGCCGACGTGTCTACGCAGTGGGAAGTCGTGAACGCCTCGTCCTCCACGCCGCACTATCAGATCGTGTCACAGCTCTCCCCGGGCGGCGAGTCGAAGCCATACCTGCAATCGAACACCGCAGGCGCTACCGATATGTACCGTTCGAACGTGACGCTGCCGAACAACAACCAGATCTTCGCCGTATCCGTCATCGCGTACGCCCGTAAAGGCGACCTTGATGATCGTAAACTCGGGCTGGTGGTCAATACGGAAGGCGGAACGCCGACTGAAATTCAGGTGCCGCTTACCGAGTCGTACAAGTATTATCAGGCATCGTTCGAGCAAGCGCCGGGCGGAAGTGACTGGAACCAGAACAACGTCGAATCTTTGCAATTCGGCATCATCACGCGATAAATGAGCGAAATGGAACGGGAACGGCCGGGGGATAACTCCGGCGGCATCAAGTTAGACTTGTCTGTCAATCTCCCCACGATTCTGACGATGGCTTCGATGCTGGTGGCGGCGGTACTGTACGTCAACAACCGCTTCGCCGACCTATCAAACCAGAACACGCAGACGGACACCCGGCTTACCAACGTCGAGAAACGTCAGGACTCCACTGACGCGGCGTTCACGGTTCTCCGGGCCGAAACCGTCTCGCAAAACTCCGCCCTTCGTTCAGACCTTCGCGCCGACATGCGCGACCTGAAACAAAGCGTGGATACCCTATCTTCCCAAATGATGAGGAAATAAATGGCTACGATGAAAGAGCGACACAAGATACCGCACTTCCAGTACAGCGGCGGGATCTGGTACTGCTACCGGGCGTTTGACGGCGGCGCAAAGTCTTACCCGGAATACTCGCCCACCAGCCACGCCGAGCTATGGTACAGCGACAAGGCGATGGCCCGCATGGTGGAAGTGTACGGCTGGTGGAAAGCCAAAGACCCGAAGAACGCCCGCCTGACCGATGCAATGCTGCTGCGTTACGCCGGGGCCATCCGCTACGTGGAAGAGGGTAGCCGCCGGAAATGGGGCATGGTCATCAAAGACCTGCGCATCTTCGCGGAGAACGTCGGTAGCCGCTTCTCGCGGGAGTATTTCGCCCGGGCAAGGAAAGAGGACGTCAAGCGCGCGAAAACGATGCGCGGCAAGGAACAGGCCCGGCTGGCGGAAACGCTGATAGCCTCGGGGTACTGCCGGGTGTCGAATAACCATCGCATCGTCAGCCGCATCGATCGGCCGGACTGGCGAGAAGTGCTGGCGCTGGAACTTTGCCCGCAAGATCCGTATGGTGCCGGGATTGACCGCACGTACGGCAGCGGCATGGCCGACTTCTATCGTCGCGGGAACAGCAAGGATAAACTGACCATCGAAGACGAAATGGTCTTCCGGCGCTTCCCCGGTTCAGGCGACGGCCCGAAGGACTTCATACCATTATGCGAGGACTCAACCGATGCCAACTAA---------------ATGAAAGCCGACCGCACCCACGCAGTCATCGCAGAACTGGAAGCGAAAGGCTATCTGGTGGCCGTCAACGGTGTCCACGACGAGATCTGGTTTGACATCATCCATCAGGTCGGGCCGCTGTCCGCAGCGGAACGCCAGTCCATTGAAGACCGACTGCTGGCCGCATACAGCGAAGACTTGAAAGAGTGGGCCGACCACCTGCTCGGTTCGTGGCGCGAGGCGCACCCGGGCATCGTACGCATTTGGGACGGCGTACCCATTCGGTATAACGACGAAGAGGACAAGTACAAAAAATGAATGCTGACTATCACTGCCGATGAAATGTATAAAGCTGCTACCGACCACCACACCGCCGAAGCGATTGAAGTACGTGACGAGGTAGAGCGTCTTATCCGCCGGGCCGCATCGGCCGGGCTGACCACCACTACGGTCGCGCTGTTACACAACGACCACCCGCTGTCCGATAAGTCCCGCGCCATGCTTATCGGCTGGATTAAGGACGCCGGGTTCGAAATCTACTCCGATCCGGACGAGCCGCCGTGCTCCCTGCAAATCTTATGGGGGAGGGCCGCAGCATGAATGGCCGATAAAAAATTGAGATTCGGACACCTCGAAACGGGTGACATGGCGCTGGAGCGTAACAGCATCCGCATCGGGTACAGCCCGGAAGTAACGTTCGCCGTGAAACGCCGCGTAGAGCGCACCACGCCGACGCAGATCATCATCGGCAACTCGCGCTACCGGAAGGACGATGGCCGCGCCATTGGCGAAGCCGGGTGCCTGTTTACCGAGGACGACATCGGTGAAGGGAAAACCGTCAACATCGAGATCGTAACCGAGGCCGAATTCCGGGAGATCCAGCACCTGTTCTACGAATTCAAGGCCGGAGTTTTGGCCGCGTGTGAAGGGTACGACATCACCGCGACGGACTTGGCCGTCCTGTTCCGCGAACGGGAAGTGCGCGAAGGGTTAGTGGCGCGCTGGCGGAAAACGAAGGAGACGATCGCCGACCTGCACAAACAGACCCGCGATTTCATGGTCGAGAAGGGCCACGGTGATCGACTGGAGCACGCCCGGAAAAGAAAGTCTTAG------------------------------ATGAAAATTCCCGCAGGAGACGTTAAGCCGGGCGTACTCGCGACCATCTTCGGCGAGCAGTTCCGCCTTCGCTATATCACGTATCACAACGTCGGCAGCGTCACGCTGCGCTTCCAGCCGGGCGACGAACCGCTGTCACCGTTCACCGAGAATGACGTGCTGACCATGACCGTTCCGCGTACGTTCGAAGTCGAGGTGGATAGCGATGGCCGATGAATGAGCCAGTATGTTGATGCACTCAATGCCATGAAGGGCATGGACGAACACGAACCGAAGATGATCGGCGACCAATGGCGTACGCCGGAATGGCTGTTCCAAGCGATTAACAAGCTGTACGGGCCAATCGTGCTCGACCTGTTCACCGACGGCCAGAACGCCAAATGCCAGCGCTTCTTCACTGCCGAGGACAACGCGTTAAAGCAGGACTGGTCAAAACGTCTGGCCGAGATCCATGCCAGCGAC------------GAGTTTGACGCGAAGACCCGCGTT------TGGGCGTACGCTAACCCGCCGTACAGCCAGAAGCGAGCCGGGAAAGACCACCTGACCGGGATGACGCACATCATGCTCAAGGCCGACGAGGAACGGGCCAAAGGCGCGGGAACCATCTGGCTGACAAAGTCTGCGACATCGGAAAGCTGGTGGCCGGACAACATCGCCACGCGCACCATCTTCATCAAAGGGCGCATCGGGTTTGAACCGCCAGTCTGGTTCCGGCCGAAGGAAGGCAGCAGCGAAATCACGTCGGCCGGGTTCGGCGCGGCCATTCATATCTTCGACCCGGAGAGTGACCGCATCTTCCCCAACGAGTACATCGACCGTGAAACGCTACTGGAAATCGGCGCGCCACTGGCTAACGTATCTGCCAAGATCCGGAACCGCTGGATCAAGATGTGGGACGAGATTTAAATGAGCGAACAAAAAGTCACATACATCACCGACGATAAAAGCCTGAAAGACATCCTCGTCATGGCTATCGAGCAGGAAGGCGGCATATCCCCAAATCATATCCTGTGCGTGGCGCATAAATACCTTCGCGATAACTGCGGAACGCCGGAAGCGAACATCCAGTCAGTCGATGAAGTCGAGGTGGACGGCGACGCAATGCCCCGGGAAATCCGCATTCGCTGGACGCGCGTCAAACGCCCATCCGCTGTTACGCCAACGGCCGAAGAAGTGACCGAGTGGGAGCGCGAGCAGTGCCAGCAGATCCTGAGCACCATTCTCGAAACGGTACGTGCCAGCGCTAAATACGCGAAGATTGCTGGCACCACCAGCATCGGTCTGGCCGGAAGTCTCGCCATGCAGGACATTCAGCGCCTGACCGGGCAGATGATCAGCAAAGGCCCACTGACGCTGAAAGACTTCGAACCGCTGCGCCTCGCCGACATCACGCCGGGCGAACTGGCCGCGCTACGCGAAGCGCTGGACACCAAGACCCGCAGCCTCGATACGGCTGAAAGCGCTGTCACCAGCCTGCAAATCCAGTTGGCCGAAGCCCACCGCCGACACGCTGACGATAACACCGAGCACGACCGGGAGATCACAAAGCTGCGCGCCACGGTTAAGTCGCTACAGAACAGCGTACGATACACCCGGCAGTCCGCATCGGTTCGCGCGGCATGGGAAGAACTGGCGGCCATCGACCTTACGGCCGCTCGAATGGTTGTCCTGTCCGCCTTCCGTACATACCCGATACAGGCGGAAGAATACCTCGAAATCCCGCACTATCGCATTGATGCGGATCTGGTGGCCGGGCTTCCTTCACAAGTAACGTCGTTCATCCATGCGATGTGCGATAACCTGCTGCTGTCACCTCCGCCGAAGACGGTCACGCAGCAGATGGTCAAAGACATGATTAACCGCGTCCACTCTTTAATGAGCGCATCCACGTTCAGCAATCTGACCCGCAAATATGCAGGCGTCCATTCGCTGACAATGATGTCGGAGGACAAATACGAAGCCTTCTACCGCGAGGCCGAAGACCTGCTTAACGGAGAAACGTTTTAAATGGGAGCCTATGCCACGCCCCAAGTAGACCAATACTGGCAGGTCAGAACGACAGGCCAGATCATGCTGATACGCCAGCCGGAGGATCATGTGTTCAGTCCGGAATGGCACCTGAACTACCGCCGGGTACGCCTGCTGCATCACCCGGAATCCACCTGCGTCTTTGTCGAGGACTACGGCACATGCCTGAGCGCGCTGGATGACCCATGCGTCATCGAACTGGACTTGAAGGAGTACAATTACTGGAATCTTATTTACAGTAACCCCGACATATGAATGAAAATCAAGGGTTATGAGAAAGCCATTATCTTGCACCTCGGCGCGCTGTACGACGCGGCCAACGACGGTAACGAGAAGGTCAAGCCGCTGCACCGCCTGATCTTAAACCTGCCGAACGTTGACGAAGAGGCCGTAACGGCTTTCGCAAAAGGAGCGTTGAGCGATGCACTCGAAAAGCATGAAGTGTCAGATCCGCCGGAGGCGTCTTACAAGACTATGGGCTTTGCAGCGTACGGCGAAGAGGTTGACAGCAAGTTTGCGCTCGCCATCCCCGGGACAAACGCCATCGTCTTCCAGATCGAAAAGCGCGAACGTGTGCTGCCCGGCGTTAGCGTACGAAACGAAGTCGTGAAGCGCATGGCCGCGTTGCGCGAGAAAGAGATCGAGGGTTGGGAGCCGAACCGCAAGGATTGGGCGCAGATGAAGGACGACGTGGAAGCGGAAATGCTGAAACACGCGCCTATCCGCCCGTCCCGCGTCAACGTCATCCTGTCCGCCCCGTTCGTGTACGTGTTCACGTCGAGCGCCAAGACGGCCGAAGAGTGCAGCGCGCTGATCCGTACGGCGCTCGGCACATGGCCCGTCGAACACCTCCTGCCGAGCGAGTATGAGCTGCGCCAGTTAATGCAGCGTGCGGTTCTCGGCCAGCAGGACGGCGTAAAAGGGGATGCGTTTATCCACCTGAAACACGACGACGGTGACGACGTCAAGATGAAGGACACGGACATCTTCAAAGACGAGTCGGTGATCGACCTGCTGTCCCGTCACTGGACTGTCCGCGCGCTGGATCTCGAAGTCGATACGCAATGCCCGGGCATCGACACCGTGTACTTCCGCCTGTCCGATAAAGCCATCCTGTCCGGTATCCATATCGGCGAGGCCGACGTCGATGCGAACTACGACGCCACGCTCGAACGCTACGGCACCGATGGCGGCCAGTTCCTGACCATGATGGCTAACCTGTTCCAACTCGATAAGTCCCTGCGTGCGGTGATCAGCGTGCTGGACGAGGCCGGGCAGGTAGTCGAGTACACCGGAACGCTGAACGACGAAGACGAAGACGACGACGAGGTTTAAATGCAGCCGACTAATACCGCGTTGATGGTGAACAACGCCATGCACCCGAAAGGCCGCATCGACGTCGTCCCGGCGTTCCGCGCTATCGAACGGATCTACAGCGTGACCATCCATGCCACGCACACCGGGATCAAGGTGTCGGCGGCCACGAATCACCGCGTGACCTTCTATCAGTCTGGCGACCCGGCCATCGCGAAGCACGGCGAGGCACGCGGCGCGGATGAATGCACGGCCATGCGCATGTACATCGTGAAGTTTCTGGATTGGGCCATGACGAATATGCCATGCCCGGAAGTGCAGAATGTCGTCGTGGAGGTGGCTGGTGGAAGGCATTGAATGAAAACCACGCACCACCCTATTGAACTGAGTCCGGTACGCGACATCACCCGCACGGCCTTTATCTATAAGAAGCCCGGCCAGAAGGACGGCGAGATCTACATCGAGAAGGACAACGGCGACACCGAGATCGTTACCCCCCTGACCCGCGCAGACGCCATCGCATTGATCGCCGGGCTGCGTTCAGCCTTTGACATTCCGGACGAGAACGCCGAGAAGGTCGAACTGCTACAGCGCCGCCTTGACCAGACGCAGGAGCATATCGAAAGCATTTCGCTGGTCACGGCGGCCAACATCATGTTCGAGAATGGCCTGCGCACCGCAGTTCTTACGCCGTCCCGCTTGATCACCGGGCAGATGCCTGAACTGGAAATCGACGCGACTCGCCCGGACACCATCACCTACCGTCTGAAAGAGGAACCGCTCAATGCAGCCGACTAA------------------------------ATGAGCAAAGAATTAAGCCCGGCCGAACTGACTGGCGCAATGATGACGACCGAGCCGGATGTCGAACTGCCGTCACGCGTGCGCGTGTACAGCGTCGTGGGGAATCTCATTGCGCTGGAAGTCGGTGGTGTTTACACCCTGTCACAAGAACTGCCGCTTGACCGTACGCTTTCGCAGGTACAGGACGAGGCCAATGCCCTCAAAGCGAAGATGCGGGCCAGCCTCAATTCCTCCATCCGGAACGCCATGAAGCACCACGGCCAACGGTTCAGCATGGAATCCGCGCTGGTGACTTACCCGTCTGGCCGCATGTTCATTCAGGCCGTCGTAACCTGTACGGCCACCGACGTCGCGGATGACGACGAAGTTTAA---------ATGGCGGGCTTATGGTTTTTCGTTGTGACGATGTGCGGCGCGGTTGGCGCTGATAATATGGCGGCGGATTGTCATGATTATGTTATTGACGCGGGGATCTCGTTTGACGATTGCCGCGCTGCCGTGGCGGCTTATCCGGGCCGCATTGGCTTATATTCCGCACGTTGTGACCGGGGCGAGGCGGTAGAAGGGGGCAACCATGAATAA---------ATGAATAAAGGCCAATACCGCGCCGCGCGTCGCCTTATACGTGATAACGGGATC---TATGCGTTGCGATGGCTGGACGATGACACCGCGCCGATCATGGATGTGTTAGCAAGCCAGCCGGATGACCAGTTAGAGACAAGGGCGGCGATCGTGGCGTACAGCGCCCGCGCCGGGCTTGCCTGCAATGTGCGTAAAACGGCGTCACTCGACCTTTTAGCGCGGTACAATGACCGCAAGGCGGCGCACAATGGATAAATGGATAAGGCGAAACGCTTAACGGCTGCACGTATGGCGGCGGATCGGTATGCCGGGATCGCACGGGCAAAAGGTTTTAAACGTCATGTGGATGGCGTGACTTTTATCCGGGCCGATGCGGATCTAACGTGGGATGACCGGGCGCGGGCTTTCCGTGTGACGCTGTACAAAATGGACGGGGCCGCACGTCTTGCCGTTGCCACTGTACGCGCGAATGCGATGCTTAACGTGCTGTTAAAATCGTTTATCTGA------ATGGCCGAGAAATTAGTCCCTGCGAAAAAAGTCAAGAATGGCGTGCTGTACAAATCTGGTCACATCAAGATTTCTAACGTACGTGCTTCTTACCCGCACCTCGATAAGCCGTACGGCGGTGAAGACGGCGGCGAGCCGAAATACTCGCTGACGCTTTTGATGCCGAAAGACAGCCACGGCGAGATCGAGAAAATCATCCGTGAGCAGATCGAAGTCACCAAGAAGAACCACAAGACAGGCGCGCTGAAAGTCGCCCCGTCCATGTTGTTCATCAAAGACGGTGATACCGATTTTCCGGATAAACCGGAATGCGAAGGGATGTGGGTTATCTCCGCACGCGAAAGCAAACGCCCGGATGTGTATAACATCGAGCGCGAAGAGTTGACTACCTCTTCCGAAATTCTGGAAGAGATCTACGGTGGTTGTTGGGTGTCGGTTGTCATCCGTCCGTGGTCGCAGGAAAACAAATTCGGCAAACGCGTTAACGCCAACCTGATTTCCGTTTTGAAACGCAAAGACGACGAGCCGTTCGGTGAAGGTCGTGTGGACACG------------------------------TCCGACGCGTGGGATGAAGACGAAGAT------------------------------------------------------TGGGAAGACGAAGTGTAA---------------------------------------------------------------------------------ATGCACGACTATCAGGACGAGGGCGTCCAGTTCATCAAAGACCATCCGTACTGCGGCATGTTCGTAGACCTCGGCTTGGGTAAAACCGTCATGACCGGGACGGCCATGCTCGACCTGATCGCGGACGGCGAAGTCAACAAAGTTCTCGTCGTTGCGCCGAAGCGAGTGGCCCGTACCGGGTGGCCGACGGAATTCGACGAGTGGGGGCATCTGTGTTTCTACAAGATGTCGATTATTGCCGGGAACGCCAAAGAGCGAGCGGCGGCCGCGAACAAGGACTGCCATTTTTACACGGTCAGCGTCGATAACATCGCGTGGCTATGCGAGCACTTCAAAACGAAATGGCCGTTCGATGCCGTGGTGCTGGACGAGTCAAGCATGTTCAAGTCTCACACCTCGCAGCGCTTCAAACTGCTGCGCCGGGTGCGCAAGTACATCAAACGGATCGTTGAGTTGACGGCCACGCCTGCGGCCGAGGGGTACATGGGTATCTTCTCGCAAATCTACCTGCTGGACGAAGGCGACCGCTTTGGTTCCACCATCGGCGGTTATCAGGACAACTACTTCACGCAGAACCGTTATAACTTCAAATGGAAACTGCGCCCCGGTGCGGAAGACGAGATTATTCGGAAGATTTCTGATATATGTTTAGTCATGAAAGCGGAAGACTACCTTGACATGCACGAACCGAATTTCGTCCCTATCCCGGTCGAGTTAGACGGGGAGACTGCGGAGCGATACCGCATGATGGAGGAAGAGAGCCTTGTCGAGATTATGCCGGAAGATTTCGACGAACATCTGGATGACCCGATTGTGATCGAGGCGGAGCAGGCGGCATCCTTGCAGTCGAAGTTATTGCAGATGTGCTCCGGTTTTATCTACGACACGAAAATTGTCGGCATCACGGAAGACGATAAGGTCATCAAGCAGAAGGACACGTACAGGCTGCACGACCTTAAATTCGATGCTCTGGAAGAATTGTTGGAAACCACGCTGGCCGACAAAAACGTGCTGATCGCCTACCACTTCAAACCGACCCTCGAACGACTGAAAGAGCGGTTCAAAGATCTGGTGGTCATGGACGATGATGGCAAGTGCATCAAGAAGTGGAACGCCGGAAAGATTCGCCTGCTGGCCGCGCATCCTCAGTCTGCGGGACACGGTCTAAACCTCCAGCACGGCGGCCACGTCATCGTCTACATCGACAATCCGTGGTCACTCGAACGCTTCCTGCAATTCAATGGCCGACTTCACCGTCAGGGGCAGAAGTTCCCGGTTACGATCTACCAGTTCAAAGCGATGCTGCGAACACCGAACGGGCTACTGGCCGAGACGGCCGACGATGTCGTTATTCAGGCATTAGTCGAGAAGGAGGACGTGCAGGACGCGTTCTTCGAACTGCTAGAACGCATCAAAGGGCGCATCAAACGCCGCAAGAAATCGAAAAATAAAGGGGTATGGGATGACGAAGAGTAA
>Salmonella_phage_FSLSP030
ATGACGAAGAGTAATGCGCCACTGGCAACCCGGAATCGCCGCTCTAATGCGCCGGACGCCGATACCGAAGCGATGATCTTTCAGGGCTGCAACATCACGCAACTGGCGAAGCTGTTCCGCATGGAGCGCCGGGACATCACGCCGAAAATCATGGATGTCCCGCCAGTCGGCGAGCGCGGCGGGTACCCGATCTACGCGGTGCACGAAGTGGCCCCGTACCTCGTTAAGCCGCTGTACGACGTTGAGACGTACCTGCGCCGCATGAATTTCAAGGATCTGCCGAAGGAGTTGTCGAAAGAGTTTTGGGCCGGGCAGCGCGCAAAGCAGGACTTCGATATCAAAGCGGGCAACCTGTGGGAAACCGAGAAGGTGATCGAGCACTTCGGCGAGGCGGTGAAGGTGCTGCGCATGTCGATGCTGCTCATTCCCGACACGCTGGCGCGTCAGGCCGGACTCAGCGAGCCGCAACGTCAGGTCATCACGTCATCCATTGACGCCATGCTGAACGACCTGTCGAGCGCGCTGATCGATAAGTTCAACGGCGACGAGGTGGACGACGATGAAGTTTAAATGCCAAAACGTAAAGTTCTCCAGACCGTCATCGTTTACCGCGACGGCGCGCGTATCAAACCGTCCATCGGCGAGATCTTCGATTTCAAACAAGCCGAACTGGACAGCATCAACAAAATCAACCCGGATGCCATCGGCCGCCCGGTGATGGAAGTTGACGTTGAAAATCAGGCTGCACAGGAAGCCGCAGCGCAGCAGGCGAAAGCTGACGCGTCCAAAAAAGACGAGAAGGCTGACGGTGCTAAGAAAAACGCCAAAGACGAT------------AAAAAGTCTGGCGCGGAAGATGAAGTCTAAATGGCTTCTAACTTCGCAGCAATTAAAGCGAAGGCTCGCAGGGACGTACACGCGTCCCTGTCAGTACCTGCTCGCTACGAGAATTATTCGCAGGACGTCATCGTCGAAGGTCTTAGCGTCCGCTGGCACAACAAAATCGCTATCATGGGCGATCTTGAAAACGGCGGATACGCGAACATCGTTGAGGGCGTCGAGCGAATCATTTTCACGCGTGAAGAACTGGCCGTCAAAGGCGTGGTGCTGTCCGAAGGCGATAGCATCATAATGACGGCCGAGGGCTACGAGAACGCCCGTCTGGTTCTCAAAACGCAAGAACCCATCGTCGGGCCAGTGGAAGTCGTCTGGCAGGTGGCGAGGGCCGACTGAATGCCTGTTAACGTGTTAGCGATTGGCTCCAACGAGTTGAAGGAGTATCTGGAACAGGTACCGGAAATCGCTAACAACTCGATCCGCATGGCGATTAATAGCGTGGCTGCTGGCAAGGGCATGACCCTTATCAAGAAGTCGATGACCGACGAGATTGCCTTTCCATCCGGCTATCTCAACGCAGACCGCCTAAAGCTAACTAAGCGCGCCACTCAGACCAACCTCGAAGCCGTTATTACCGGGCGTAAACGCGCCACCAGCCTCGCCCGTTTCGTTACTGGCGGGGCAATGGTCGCTAACAGCAAACGGGGCGGCGGCGTACAAGTTCGCGTGAAGAAGGGTAAGACGACATACCTGAAAAACGCGTTTCTGGTGCGCCTGAACAAAGGGGCCAGTCTTACCGAGGACAACTATAACATCGGTCTGGCCGTACGGCTTTCCGCCGGGGAATCCTTATCTAACAAACGCTCGCAGCACAAGTCATGGCTCGTACCGGGCCGCGTCGCATTGCTGTACGGGCCGTCGGTGGATCAGGTCTTCGCGGAAGTGTCCGAGACGGTCGCGCCGAAGATAGGTGACATGGTAGCGGCAGAATTCCACCGTAATTTCGCGAGGCTGTCTAAATGAATGAGTCAAAGGCTTGACATTCTTAAAGCATTGACAGCGCACCTTGAACAGATCACCATTGCAAACGGATACGCTTATGACCTGAAAGGTAAAGTGTATCGCGGGCGCGACCGATTCGGGGCGGACTTCACGTCTCGCCTCCCTATCGTGTCAATCCTCGAAGCGAAGGCCACCGACTACGGTAGCTTTGCCAACGAGGAACAGACCGTACGCATGGACGATTGGGTGCTGCTGGTACAGGGGTGGGTCAAAGACGACCCGCGAAACCCGACCGATCCGGCATACGAACTGCTGGCCGAGGTGGAAAAAAGACTGGCTATGCTAGTGGCGAAGGACGAGCAGGGGCAACCGATGTATCCAGCCCTCTACCGCTTGGGTGGGAAGATTGCTAAACTCACACTCGCGCAGCCCGTTGTCAGACCACCAGAAGACGGCTTGTCCGATACGGCGTTTTTCTTCCTACCTGTTAGGGTAGGACTCAAAGTGGACATTAGGAATCCTTAAATGAACGATAACTACCAAAACAACTACGTGGTAGGTCGCGGAACGGTCTACTTTGACCGATTCCAAGACGGCACTAACCGTAAGACGGGTGAAATGTATTTCGGTAACACGCCGGAATTCACCATCAACACCGATTCCGAAACGCTGGATCACTACTCTTCCGATCATGGTATGCGCGTGATGGATGCGTCCGTCCTGCTGGAAGCGTCTCAGGGCGGTACCTTTACCTGTGACAACATCAACGCGGATAACCTCGCGCTGTGGTTCCTCGGTGAAGTATCGAACACCACTCAGACGCAGCAGACCGACGCGAAAGAAGTGTTCAACCCGATCATGCGCGGCCGTTACTATCAACTCGGCACCACTGACGATAACCCGACGGGTGTTCGCAGCGTGACTAACTTCCAGATGGTTAAGGCTGACGCGTCCATCGCGATTTCCGTTGGTTCAGGCGACATCACTTCTATCGTGGGTGCCACCGTCGTTAATCCGGCTGGTAACTACGAAATTGATCTGGAAGCGGGCCGTATCTATATCGAGCCGGATTCAGCCGACCTCGCGGGCAACGTGCAGATCGCGGTTCAGTACGACGTTGATGCGCAGAAACGTACGCTGGTCATCGGCAAGTCCAACATGGTGTATGGCGCGCTGCGCATGATCTCCGATAACCCGGTGGGTCTGAACAAGAACTACTACTTCCCGAAAGTGTCCATCGCGCCGGATGGCGATTATGCACTGAAAGGCGACGACTGGCAGGTCATGTCCTTCACCTTCAAGGCCATGCAGCTTAACAACATCACGCAGCGCGTCTACATCGACATCGTCGAAGCGGCCGCAGCGGTTGACCCGACCACGCAACGCACCATCGAGATTTCGCCTGCATCGACCTCGGCCGCATCCGGTGGCGCAGGTGTCGTTTGTACGGTGACTGTCCGTGACGGCACTGGCACAGCAGTTCAGGGCGATGCAGTGACGTTTACCACCGTTTCCGGTGCGACCGTTACGCCTAACAGCGCGACGACCGGGTCTACCGGGACGGCGACCACCACCGTCAACCGTACCGCCGCTGGTACCGCGACTGTCACCGCCACGCTGGCGAACGGCAAAGCGGCCACGACTGGCACCATTACCTTCTCGTAA------ATGTGGTGGGCGTTAGCTATGCTGGTGGCCTCGGTGCTGATTAACGCGGCCCTCGCGCCGAAGCCTGCATCGGCAAAACCAGCAACAATTCAGGACTTCGACATCCCGCAGGTGAAGGAAGGCACGCCGCAGTCGGTGGTATTCGGCGAGGTGTGGACAGCCGACTGGCAGGTATTGGGCTTCGGAAACTTCCGAACCAAAGCAGTTAAAGCGAAACAGGCGAAAAAATAAATGCCGAAAAAGACCGCCCCGAATCAGGGGCTACCCTACGGGTGGATTCGCGGGGAAGACTATTGGGGTGGCCCGATGTCCGACTCGCAAATCTTCCTCGACACCACGCTATTCCTGACACTGGAATCGCTGACCTTCTCCGCTCCGCCGCCTAACGCGGTGGACGGGGCCACCTACGTCGTCGCGGCCAACCCGACGGGGGCGTGGGCCGGGCATGAAGGCGATGTGGCCGTGTACGTGGAAAAGGTCTGGACGTTTTACACGCCTCGCTACGGATGGCGCGCTCGCGTTCGTTCGTACGAGAAGTTCTTGTGGTTCAATGGCACGACGTGGATTGACGAGGCGACCGGGGAAGACCCGGTCAACCCTGACCCTGACCCAAGCGTTAAGCCGAAATGGTACGACATCGGGGTGACGGTGTCGGACAGCATGTACGCGAATGAACCCGTCGTGCATCTGCCGATCCTTGACCCGATGTACCTGCCCGCCAACATGGTCGGGTCACAGTTTGACATGGCCGACGGTGCAAGCCCGGCCTATTATCAATTTCGCGTGCAGCGTAACGGCCAGAACGTCGCAACGATGACCGTGGACATCGGAAACTTCAACGCGTCGTTTACCACTACCGGGGGCAACCCGATTTCCTTCGCGGCCGGGGATCGCATGACGGTTCGCGCGCAGCAGGAAGCCGTCGCCGGGATGAAAAACTTTGGCTTCGTAATTCGCATGGGACTGGTCTAAATGGCAAGTTATTTTGATGGATATGAGCAGTTCCGGTCTACGGACAAGTCTAACCCGGGAACCTTTATGCGGCTCGCCGGGTACACGGTTCGCGGTGCAATCTCCGCAGGTCTTGGCCGCCTCCAGACGAGCATCGGCCTGTACACGCTGAACAGCGCCTACGAGCGCGATTGGACGTGGGGCGGTGATACCCTTACCATCGGCTTCGCGTGCAAGCAGCAGGCGCGTGGCGCGCTATTTGGGCTAAAGATCGGTGACGCCACTGGCCGCGATGTTCCGCATGTCGTTGTCTACACTGACCCGGTGTCGGCGCTCGTCACCATCCAGACCGGGCCAGACCAGTCGGAAGTCGGGTATGTCACGCCGATCCCGACGCGCTGGTATTACTATGAAGTCGTGATGAACCGCGCCACGAAGGTTATCGAGGTGTTCGTCAACGGGAAATCCGACGTGGCCTATACGCTGCCGGACGTCATTGCGGCGTCGGCCGTCGTACGCATGGTCTTCAATCCGTTCGACATGCTGCCTTCGTTCCCGGCCGACGCGGAGTACGCGGAAGACACGAAGGTATTCGACGACATGTACGCGCAGGACGGCGGCCGTTTAGGGGCCATCCAGATCAGCGGCCGTCTGCCGGACGGCGACCGCGATACCGAATGGGGAGTGGCCGGGCCTAACCCGACTGCCGCACATAACCAGATGGTCGGCCGACTGCCGCCGGACATGGCAAACAAGTTTATCTACACTGGCACGAATGACCGTCACGACTCGTTTATCTCGACGAACAAACTGCCAGATAACGGGGCCATTCTGGCGCAGGGTCTGATCGCCTTAGTCCGGAAGGCCACGGCCGACCCGGTGTCGATTATCGCGAACATTGACAGCCACACTGTTACCCTGTCGAATATCGGCCGTAATTGGGAATATCGTTACGCGCAATTCACCACAAGCGGTTATGATCAGGCCGCCATTGAAGCCGCCGAATTCGGTGTGCGTTCAGTTCTATAAATGTTTAAATTCTGTGACGGGTACGACCACTACGCCGAAATCGGCGTGAAGGGTACGGCCCTACAAAGTTATCTGGAAGCCGCCGGGTACGTGGTGCGTAACGCCAGTGATACCACCTTTTCCGTTGTCGAGGGCCGCCGGACTGGTGCGCGTGCGCTGAAATTCACCGTGGCCGCCAGTTCGTCCGTCAACGCCTCCCTGTCATGGGGCTTCACCACGACGGCCACGTCAGTCGTCTTCGGCTTCGCCATGAAGGCTGGGCTGTCCCGTATGCGTATCGCGCGTATCGAGAACATCGTGGACATCGAGTGGGACACCACAACCGGGAAGATCCGCGTAGGCGAGCAGTTAGGCGTCAACCCGCTGATCCTGAACGCGTGGTACTACTTCGAAATCGAGATCGATAAGACGGCCAATACCGTCAAGGTCTACGCGAATAACGAATTGCAGTTAACCGTCGCGCCATCGAGTGCGCCAACCACCACGTACACCATCGTTTGGGGCCAGACGGGTACCGCGCCGAATGCGGGCGAACAGACGCTGGACGACTTCTACGTGATCGACGGGTCGGGTAGCCGTAACAACGCGCGCCTGACTCCGGTCGAAGTGACCAGCCGTATGCCAACGGCCGACGTTTCTACGCAGTGGGATGTTGTGAACGCCTCGTCGTCCACGCCGCACTATCAGATCGTGTCGCAGCTTTCCCCGGGTGGCGAGTCGAAGCCATACCTGCAATCGAACACCGCAGGGGCCACCGATATGTACCGTTCGAACGTGACGCTGCCGAACAATAACCAGATCTTCGCCGTGTCCGTCATCGCGTATGCACGCAAAGGCGACCTTGATGATCGTAAACTCGGGCTGGTGGTCAATACGGAAGGCGGAACGCCGACTGAAATTCAGGTGCCGCTTACCGAATCGTACAAGTATTATCAGGCATCGTTCGAGCAAGCGCCGGGCGGAAGTGACTGGAACCAGAACAACGTCGAATCTTTGCAATTCGGCATCATCACGCGATAAATGAGCGAAATGGAACGGGAACGGCCGGGGGATAACTCCGGCGGCATCAAGTTAGACTTGTCTGTCAATCTCCCCACGATTCTGACGATGGCTTCGATGCTGGTGGCGGCGGTACTGTACGTCAACAACCGCTTCGCCGACCTATCAAACCAGAACACGCAGACGGACACCCGGCTTACCAACGTCGAGAAACGTCAGGACTCCACTGACGCGGCGTTTACGGTTCTCCGGGCCGAAACCGTCTCGCAAAACTCCGCCCTTCGTTCAGACCTTCGCGCCGACATGCGCGACCTGAAACAAAGCGTGGATACCCTATCTTCCCAAATGATGAGGAAATAAATGGCTACGATGAAAGAGCGCCACAAGATACCGCACTTCCAGTACAGCGGCGGGATCTGGTACTGCTACCGGGCGTTTGACGGCGGCGCAAAGTCTTACCCGGAATACTCGCCCACCAGCCACGCCGAGCTATGGTACAGCGACAAGGCGATGGCCCGCATGGTGGAAGTGTACGGCTGGTGGAAAGCCAAAGACCCGAAGAACGCCCGCCTGACCGATGCAATGCTGCTGCGTTACGCCGGGGCCATCCGCTACGTGGAAGAGGGTAGCCGCCGGAAATGGGGCATGGTCATCAAAGACCTGCGCATCTTCGCGGAGAACGTCGGTAGCCGCTTCTCGCGGGAGTATTTCGCCCGGGCAAGGAAAGAGGACGTCAAGCGCGCGAAAACAATGCGCGGCAAGGAACAGGCCCGGCTGGTGGAAACGCTGATAGCCTCGGGGTACTGCCGGGTGTCGAATAACCATCGCATCGTCAGCCGCATCGATCGGCCGGACTGGCGAGAAGTGCTGGCACTGGAACTTTGCCCGCAAGATCCGTATGGTGCCGGGATTGACCGCACGTACGGCAGCGGCATGGCCGACTTCTATCGTCGCGGGAACAGCAAGGATAAACTGACCATCGAAGACGAAATGGTCTTCCGGCGCTTCCCCGGTTCAGGCGACGGCCCGAAGGACTTCATACCATTATGCGAGGACTCAACCGATGCCAACTAAATGAACTACATGCGCATGAAAGCCGACCGCACCCGCGCCGTCATCGCAGAACTGGAAGCGGAAGGCTATCTGGTGGCCGTCAACGGTATCCATGACGAGATCTGGTTTGACATCATCCATCAGGTCGGGCCGATGTCCGCCGAGGAACGCCAGTCCATTGAATACCGACTTCTGGCCGCATACAGCGAAGACCTGAAAGAGTGGGCTGACCACCTGCTCGGATCGTGGCGCGAGGCGCACCCGGGCATCGTACGCATTTGGGACGGCGTGCCTGTCCGTAATTTCAACGAAGAGGATAAATATAAAAAATGAATGCTGACTATCACTGCCGATGAAATGTATAAAGCTGCTACCGACCACCACACCGCCGAAGCGATTGAAGTACGTGACGAGGTAGAGCGTCTTATCCGCCGGGCCGCATCGGCCGGGCTGACCGCCACTACGGTCGCGCTGTTACACAACGACCACCCGCTGTCCGATAAATCCCGCGCCATGCTGATCGGCTGGATTAAGGACGCCGGGTTCGAAATCTATTCCGATCCGGACGAGCCGCCGTGCTCACTGCAAATCTTATGGGGGAGGGCCGCAGCATGAATGGCCGATAAAAAATTGAGATTCGGACACCTTGAAACGGGCGACATGACACTGGAGCGTAACAGCATCCGCATCGGTTACAGCCCGGAAGTAACCTTCGCCGTGAAACGCCGCGTAGAGCGCACCACTCCGACGCAGATCATCGTAGGGAATACGCGCTACCGGAAGGACGATGGCCGCGCCATTGGCGAAGCCGGGTGCCTGTTTACCGAGGACGACATCGGTGAAGGGAAAACGGTCAATATCGAGATCGTAACCGAGGCAGAATTCCGGGAGATCCAAAGCCTGTTCTACGAATTCAAGGCCGGAGTTCTGGCCGCTTGCGAAGGGTACGACATCACCGCGACGGACTTGGCCGTCCTGTTCCGCGAACGGGAATTGCGCGAAGGGTTAGTGGCGCGCTGGCGGAAAACGAAGGAGACGATCGCCGACCTGCACAAACAGACCCGCGATTTCATGGTCGAGAAGGGCCACGGTGATCGACTGGAGCACGCCCGGAAAAGAAAGTCTTAG------------------------------ATGAAAATTCCCGCAGGAGACGTTAAGCCGGGCGTACTCGCGACCATCTTCGGCGAGCAGTTCCGCCTTCGCTATATCACGTATCACAACGTCGGCAGCGTCACGCTGCGCTTCCAGCCGGGCGACGAACCGCTGTCACCGTTCACCGAGAATGACGTGCTGACCATGACCGTTCCGCGTACGTTCGAAGTCGAGGTGGATAGCGATGGCCGATGAATGAGCCAGTATGTTGATGCACTCAATGCCATGAAAGGCATGGACGAACACGAACCGAAGATGATCGGCGACCAATGGCGTACGCCGGAATGGCTGTTCCAAGCGATTAACAAGCTGTACGGGCCAATCGTGCTCGACCTGTTCACCGACGGCCAGAACGCCAAATGCCAGCGCTTCTTCACCGCTGAGGACAACGCGTTAAAGCAGGACTGGTCAAAACGTCTGGCCGAGATCCATGCCAGCGAC------------GAGTTTGACGCGAAGACCCGCGTT------TGGGCGTATGCTAACCCTCCGTACAGCCAGAAGCGCGCCGGGAAAGACCACCTGACCGGGATGACGCACATCATGCGCAAGGCCGACGAGGAACGGGCCAAAGGCGCGGGAACCATCTGGCTGACCAAGTCTGCGACATCGGAAAGCTGGTGGCCGGACAACATCGCCACGCGCACCATCTTCATCAAAGGGCGCATCGGGTTTGAGCCGCCAGTCTGGTTCAGGCCCAAAGAAGGTAGCAGCGAAATCACGTCGGCCGGGTTCGGCGCGGCCATTCACATCTTCGACCCTGAGAGTGACCGCATCCACCCCAACGAGTACATCGATCGTGAAACGCTTCTGGAAATCGGCGCACCACTGGCTAACGTATCGGCCAAGATCCGGAACCGCTGGATCAAGATGTGGGACGAGATTTAAATGAGCGAACAAAAAGTCACATACATCACCGACGATAAAAGCCTGAAAGACATCCTCGTCATGGCTATCGAGCAGGAAGGCGGTATATCCCCAAATCATATCCTGTGCGTGGCGCATAAATACCTTCGCGATAACTGCGGAACGCCGGAAGCGAACATCCAGTCAGTCGATGAAGTCGAGGTGGACGGCGACGCAATGCCCCGGGAAATCCGCATTCGCTGGACGCGCGTCAAACGCCCATCCGCTGTTACACCAACGGCCGAAGAAGCGACCGAGTGGGAGCGCGAGCAGTGCCAGCAGATCCTGAGCACCATCCTCGAAACGGTACGCGCCCGGGCTAAATTCACGAAGATGGCTGGCACCACCAGCATCAGTCTGGCCGAAAGTCTCGCCATGCAGGACATTCAGCGCCTGACCGGGCAGATGACCAGCAAAGGCCCGCTGACGCTGAAAGACTTCGAACCGCTGCGCCTCGCCGACATCACGCCGGGCGAACTGGCCGCGCTACGCGAAGCGCTGGACACCAAGACCCGCAGCCTCGATACGGCTGAAAGCGCTGTCACCAGCCTGCAAATCCAGTTGGCCGAAGCCCACCGCCGACACGCTGACGATAACACCGAGCACGACCGGGAGATCACAAAGCTGCGCGCCACGGTTAAGTCGCTACAGAACAGCGTACGATATACCCGGCAGTCCGCATCGGTTCGCGCGGCATGGGAAGAACTGGCGGCCATCGACCTCACGGCCGCTCGAATGGTTGTCCTGTCCGCCTTCCGTACATACCCGATACAGACGGCGGAATACCTCGAAATCCCGCACTATCGCATTGATGCGGATCTGGTAGACGGGCTTCCTTCACAAGTAACGTCGTTCATCCATGCGATGTGCGATAACCTGCTGCTGTCACCGCCGCCGAAGAAGGTCACGCAGCAGATGGTCAAAGACATGATCAACCGCGTCCACTCTTCAATGAGCGCATCCACGTTCAGCAATCTGACCCGCAAATATGCAGGCGTCCATTCGCTGACAATGATGTCGGAGGACAAATACGAAGCCTTCTACCGCGAGGCCGAAGACCTGCTTAACGGAGAAACGTTTTAAATGGGAGCCTATGCCACGCCCCAAGTAGACCAATACTGGCAGGTCAGAACGACAGGCCAGATCATGCTGATACGCCAGCCGGAGAACCATGTGTTCAGTCCGGAATGGCACCTGAACTACCGCCGGGTGCGACTGCTGCATCATCCGGAATCCTCCTGCGTCTTTGTCGAGGACTACGGCACCTGCCTGAGCGCGCTGGATGACCCATGCGTCATCGAACTGGACTTGAAGGAGTACAAATACTGGAATCTTATTTACAGTAACCCCGACATATGAATGAAAATCAAGGGTTATGAGAAAGCCATTATCCTGCACCTCGGCGCGCTGTATGACGCGGCCAACGACGGTAACGAGAAGGTCAAGCCGCTGCACCGCCTGATCCTGAATCTGCCGAACGTTGACGAAGAGGCGGTGACGGCTTTCGCTAAAGGAGCGTTAAGCGATGCACTCGAAAAGCATGAAGTGTCAGATCCGCCGGAGGCGTCTTACAAGACGATGGGCTTTGCAGCGTACGGCGAAGAGGTTGACAGTAAATTCGCCCTCGCTATCCCCGGGACAAACGCCATCGTCTTCCAGATCGAGAAGCGCGAACGTGTGCTGCCCGGCGTCAGCGTACGAAATGAAGTCGTGAAGCGCATGGCCGCGTTGCGCGAGAAAGAGATCGAGGGTTGGGAGCCGAACCGCAAGGATTGGGCGCAGATGAAGGACGACGTGGAAGCGGAAATGCTGAAACACGCGCCTATCCGCCCGTCCCGCGTCAACGTCATCCTGTCTGCCCCGTTCGTGTACGTGTTCACGTCGAGCGCCAAGACGGCGGAAGAGTGCAGCGCGCTGATCCGTACGGCGCTCGGCACATGGCCCGTCGAACACCTCCTGCCGAGCGAGTATGAGCTGCGCCAGTTAATGCAGCGCGCGGTTCTCGGCCAGCAGGACGGCGTAAAAGGTGATGCGTTTATCCACCTGAAACACGACGACGGTGACGACGTCAAGATGAAGGACACGGACATCTTCAAAGACGAGTCGGTGATCGACCTGCTTTCCCGTCACTGGACTGTCCGCGCGCTGGATCTCGAAGTCGATACGCAATGCCCGGGCATCGACACCGTGTACTTCCGCCTGTCCGATAAAGCCATCCTGTCCGGTATCCATATCGGCGAGGCCGACGTCGATGCGAACTACGACGCCACGCTCGAACGTTACGGCACCGATGGCGGCCAGTTCCTGACCATGATGGCTAACCTGTTCCAACTCGATAAGTCCCTGCGTGCGGTGATCAGCGTGCTGGACGAGGCCGGGCAGGTAGTCGAGTACACCGGAACGCTGAAC------GACGAAGACGACGACGAGGTTTAAATGCAGCCGACTAATACCGCGTTGATGGTGAACAACGCCATGCACCCGAAAGGCCGCATCGACGTCGTCCCGGCGTTCCGCGCTATCGAGCGGATCTACAGCGTGACCATCCACGCCACGCACACCGGGATCAAGGTGTCGGCGGCCACGAATCACCGCGTGACCTTCTATCAGTCTGGCGACCCGGCCATCGCGAAGCACGGCGAGGCTCGCGGCGCGGATGAATGCACGGCCATGCGCATGTACATCGTGAAGTTTCTGGATTGGGCCATGACGAATATGCCATGCCCGGAAGTGCAGAATGTCGTCGTGGAGGTGGCTGGTGGAAGGCATTGAATGAAAACCACGCACCACCCTATTGAACTGAGTCCGGTACGCGACATCACCCGCACGGCCTTTATCTATAAGAAGCCCGGCCAGAAGGACGGCGAGATCTACATCGAGAAGGACAACGGCGACACCGAGATCGTTACCCCCCTGACCCGCGCAGACGCCATCGCATTGATCGCCGGGCTGCGTTCAGCCTTTGACATTCCGGACGAGAACGCCGAGAAGGTCGAACTGCTACAGCGCCGCCTTGACCAGACGCAGGAGCATATCGAAAGCATTTCGCTGGTCACGGCGGCCAACATCATGTTCGAGAATGGCCTGCGCACCGCAGTTCTTACGCCGTCCCGCTTGATCACCGGGCAGATGCCTGAACTGGAAATCGACGCGACTCGCCCGGACACCATCACCTACCGTCTGAAAGAGGAACCGCTCAATGCAGCCGACTAA------------------------------ATGAGCAAAGAATTAAGCCCGGCCGAACTGACTGGCGCAATGATGACGACCGAGCCGGATGTCGAACTGCCGTCACGCGTGCGCGTGTACAGCGTCGTGGGGAATCTCATTGCGCTGGAAGTCGGTGGTGTTTACACCCTGTCACAAGAACTGCCGCTTGACCGTACGCTTTCGCAGGTACAGGACGAGGCCAATGCCCTCAAAGCGAAGATGCGGGCCAGCCTCAATTCCTCCATCCGGAACGCCATGAAGCACCACGGCCAACGGTTCAGCATGGAATCCGCGCTGGTGACTTACCCGTCTGGCCGCATGTTCATTCAGGCCGTCGTAACCTGTACGGCCACCGACGTCGCGGATGACGACGAAGTTTAA---------ATGGCGGGCTTATGGTTTTTCGTTGTGACGATGTGCGGCGCGGTTGGCGCTGATAATATGGCAGCCGATTGTCATGATTATGTGATTGACGCGGGGATCTCTTATGACGATTGCCGCGCGGCCGTGGCGACTTATCCGGGCCGCATTGGTCTGTATTCCGTGCGGTGTGACCGTGGCGAGGCGGTAGAAGGGGGCAAAGGTGAATAA---------ATGAATAAAGGCCAATACCGCGCCGCGCGTCGCCTTATACGTGATAACGGGATC---TATGCGTTGCGTTGGCTGGACGATGACACCGCGCCGATCATGGATGTATTAGCAAGCCAGCCGGATGACCAGTTAGAGACAAGGGCGGCGATCGTGGCGTACAGCGCCCGCGCCGGGCTTCCCTGCAATGTGCGTAAAACGGCGTCACTTGACCTTTTAGCGCGGTACCATGACCGCAAGGCGGCGCACAATGGATAAATGGATAAGGCGCAACGCTTAACGGCCGCACGTATGGCGGCGGATCGGTATGCCGGGATCGCAAGGGCAAAAGGTTTTAAACGTCATGCGGATGGCGTGACTTTTATCCGGGCAGATGCGGATCTAACGTGGGATGACCGGGCGCGGGCTTTCCGTGTGACGCTGTACAAAATGGACGGGGCCGCACGTCTTGCCGTTGCCACTGTACGCGCGAATGCGATGCTTAACGTGCTGTTAAAATCGTTTATCTGA------ATGGCCGAGAAATTAGTCCCTGCGAAAAAAGTCAAGAATGGCGTGCTGTACAAATCTGGTCACATCAAGATTTCTAACGTACGTGCTTCTTACCCGCACCTCGATAAGCCGTACGGCGGTGAAGACGGCGGCGAGCCGAAATACTCGCTGACGCTTTTGATGCCGAAAGACAGCCACGGCGAGATCGAGAAAATCATCCGTGAGCAGATCGAAGTCACCAAGAAGAACCACAAGACAGGCGCGCTGAAAGTCGCCCCGTCCATGTTGTTCATCAAAGACGGTGATACCGATTTTCCGGATAAACCGGAATGCGAAGGGATGTGGGTTATCTCCGCACGCGAAAGCAAACGCCCGGATGTGTATAACATCGAGCGCGAAGAGTTGACTACCTCTTCCGAAATTCTGGAAGAGATCTACGGTGGTTGTTGGGTGTCGGTTGTCATCCGTCCGTGGTCGCAGGAAAACAAATTCGGCAAACGCGTTAACGCCAACCTGATTTCCGTTCTGAAACGCAAAGACGACGAGCCGTTCGGTGAAGGTCGTGTGGACACG------------------------------TCCGACGCGTGGGATGAAGACGAAGAT------------------------------------------------------TGGGAAGACGAAGTGTAA---------------------------------------------------------------------------------ATGCACGACTATCAGGATGAAGGCGTCCAGTTTATCAAAGACCATCCGTACTGCGGCATGTTCGTAGACCTCGGCTTGGGTAAAACCGTGATGACCGGGACAGCCATGCTCGACCTGATCGCGGACGGCGAAATAAACAAAGTCCTCGTCGTCGCGCCGAAGCGAGTGGCCCGTACCGGGTGGCCGACTGAATTCGACGAATGGGGCCATCTGTGCTTCTACAAGATGTCGATTATCGCCGGGAACGCCAAAGAGCGAGCGGCGGCCGCGAACAAGGACTGCCATTTTTACACGGTCAGCGTCGATAACATCGCGTGGCTGTGCGAGCACTTCAAAACGAAATGGCCGTTCGACGCCGTAGTGCTTGACGAGTCGAGCATGTTCAAATCCCACACCTCGCAGCGCTTCAAAATGCTGCGCCGGGTGCGAAAGTATATCAAACGCATCGTCGAGTTGACGGCCACGCCTGCGGCCGAGGGGTACATGGGTATCTTCGCGCAAATCTACCTGCTGGATGAAGGCGAGCGCTTTGGCTCCACCATCGGGGGCTATCAGGAAAACTACTTCACGCAGAACCGATACAACTTCAAGTGGAAACTGCGCCCAGGCGCGGAAGACGAGATTATTCGGAAGATTTCTGATATATGTTTAGTCATGAAAGCGGAAGACTACCTTGACATGCACGAACCGAATTTCGTTCCTGTCCCGGTCGAGTTAGACGGGGAGACGGCGGAGCGGTACCGCATGATGGAGGAAGAAAGCCTTGTCGAGATTATGCCGGAAGATTTCGACGAACATCTGGATGACCCGATTGTGATCGAGGCGGAGCAGGCGGCGTCCTTGCAGTCGAAGTTATTGCAGATGTGCTCGGGCTTCATCTACGACACGAAAATCGTCGGCATCACGGAAGACGACAAGGTCATCAAGCAGAAGGACACGTACAGGCTGCACGACCTGAAATTCGATGCGCTGGAAGAATTGCTGGAAACCACGCTGGCCGACAAAAACGTGCTGATCGCCTATCACTTCAAGCCGACCCTCGAACGACTGAAAGAGCGGTTTAAAGATCTGGTGGTCATGGACGATGACGGCAAGTGCATCAAGAAGTGGAACGCCGGAAAGATTCGCCTGCTGGCCGCGCACCCTCAGTCTGCGGGACACGGTCTAAACCTCCAGCATGGCGGCCACGTCATCGTCTACATCGACAATCCGTGGTCACTCGAACGCTTCCTGCAATTCAACGGCCGATTGCACCGTCAGGGGCAGAAGTTCCCGGTTACGATCTACCAGTTCAAGGCGATGCTGCGAACACCGAACGGGCTTCTGGCCGAGACAGCCGACGATGTCGTCATACAGGCGCTGGTCGAGAAGGAAGACGTGCAGGACGCGTTCTTCGCACTGCTCGAACGTATCAAAGGGCGCATCAAACGCCGCAAGAAATCGAAAAATAAAGGGGTATGGGATGACGAAGAGTAA
>Salmonella_phage_FSLSP088
ATGACGAAGAGTAACGCGCCACTGGCAACCCGGAATCGCCGCTCTAATGCGCCGGACGCCGATACAGAAGCGATGATTTTTCAGGGCTGCAACATCACGCAACTGGCAAAGCTGTTCCGCATGGAGCGCCGGGACATCACGCCGAAAATCATGGATGTTCCGCCTGTCGGCGAGCGCGGTGGGTACCCGATCTACGCGGTTCACGAAGTGGCCCCGTACCTCGTTAAGCCGCTGTACGATGTCGAGACGTACCTGCGCCGCATGAATTTCAAGGATCTGCCGAAGGAATTGTCGAAAGAGTTTTGGGCCGGGCAGCGCGCAAAGCAGGACTTCGACATCAAAGCGGGCAACCTGTGGGAAACCGAGAAGGTTATCGAGCACTTCGGCGAGGCGGTGAAGGTGCTGCGCATGTCGATGTTGCTCATTCCCGACACGCTGGCGCGTCAGGCCGGACTCAGCGAGCCGCAACGTCAGGTTATCACGTCATCCATTGACGCCATGCTGAATGACCTGTCGAGCGCGCTGATCGATAAGTTCAACGGCGACGAGGTGGATGACGATGAAGTTTAAATGCCAAAACGTAAAGTTCTCCAGACCGTCATCGTTTACCGCGACGGCGCGCGTATCAAACCGTCCATCGGCGAGATCTTCGATTTCAAACAAGCCGAACTGGACAGCATCAACAAAATCAACCCGGATGCCATCGGCCGCCCGGTGATGGAAGTTGACGTTGAAAATCAGGCTGCACAGGAAGCCGCAGCGCAGCAGGCGAAAGCTGACGCGTCCAAAAAAGACGAGAAGGCTGACGGTGCTAAGAAAAACGCCAAAGACGAT------------AAAAAGTCTGGCGCGGAAGATGAAGTCTAAATGGCTTCTAACTTCGCAGCAATTAAAGCGAAGGCTCGCAGGGACGTACACGCGTCCCTGTCAGTACCTGCTCGCTACGAGAATTATTCGCAGGACGTCATCGTCGAAGGTCTTAGCGTCCGCTGGCACAACAAAATCGCTATCATGGGCGATCTTGAAAACGGCGGATACGCGAACATCGTTGAGGGCGTCGAGCGAATCATTTTCACGCGTGAAGAACTGGCCGTCAAAGGCGTGGTGCTGTCCGAAGGCGATAGCATCATAATGACGGCCGAGGGCTACGAGAACGCCCGTCTGGTTCTCAAAACGCAAGAACCCATCGTCGGGCCAGTGGAAGTCGTCTGGCAGGTGGCGAGGGCCGACTGA---------------------------------------------------------------------------------------ATGGCGATTAATAGCGTGGCTGCTGGCAAGGGCATGACCCTTATCAAGAAGTCGATGACCGACGAGATCGCCTTTCCATCCGGCTATCTCAACGCAGACCGCCTAAAGCTGACTAAGCGCGCCACACAGACCAACCTCGAAGCCGTTATTACCGGGCGTAAACGCGCCACCAGCCTCGCCCGTTTCGTTACTGGCGGGGCAATGGTCGCTAACAGCAAACGGGGCGGCGGCGTACAAGTTCGCGTGAAGAAGGGCAAGACGACCTACCTGAAAAACGCGTTTCTGGTGCGCCTGAACAAAGGGGCCAGTCTTACCGAGGACAACTATAACATCGGTCTGGCCGTACGGCTTTCCGCCGGGGAATCCTTATCCAACAAACGCTCGCAGCACAAGTCATGGCTCGTACCGGGCCGCGTCGCATTGCTGTACGGGCCGTCGGTGGATCAGGTCTTCGCGGAAGTGTCCGAGACGGTCGCACCGAAGATAGGTGACATGGTAGCGGCAGAATTCCACCGTAATTTCGCGAGGCTGTCTAAATGAATGAGTCAAAGGCTTGACATTCTTAAAGCATTGACAGCGCACCTTGAACAGATCACCATTGCAAACGGATACGCTTATGACCTGAAAGGTAAAGTGTATCGCGGGCGCGACCGATTTGGGGCGGACTTCACGTCTCGCCTCCCTATCGTGTCAATCCTCGAAGCGAAGGCTACGGACTACGGTAGCTTTGCCAACGAGGAACAGACCGTACGCATGGACGATTGGGTGCTGCTGGTACAGGGGTGGGTCAAAGACGACCCGCGAAACCCGACCGATCCGGCGTACGAACTGCTGGCCGAGGTGGAAAAAAGACTGGCTATGCTGGTGGCGAAGGACGAGCAGGGGCAACCGATGTATCCAGCCCTCTACCGCTTGGGTGGGAAGATTGCTAAACTCACACTCGCGCAGCCCGTTGTCAGACCACCAGAAGACGGCTTGTCCGATACGGCGTTTTTCTTCCTACCTGTTAGGGTAGGACTCAAAGTGGACATTAGGAATCCTTAAATGAACGATAACTACCAAAACAACTACGTGGTAGGTCGCGGAACGGTCTACTTTGACCGATTCCAAGACGGCACTAACCGTAAGACGGGTGAAATGTATTTCGGTAACACGCCGGAATTCACCATCAACACCGATTCCGAAACGCTGGATCACTACTCTTCCGATCATGGTATGCGCGTGATGGATGCGTCCGTCCTGCTGGAAGCGTCTCAGGGCGGTACCTTTACCTGTGACAACATCAACGCGGATAACCTCGCGCTGTGGTTCCTCGGTGAAGTATCGAACACCACTCAGACGCAGCAGACCGACGCGAAAGAAGTGTTCAACCCGATCATGCGCGGCCGTTACTATCAACTCGGCACCACTGACGATAACCCGACGGGTGTTCGCAGCGTGACTAACTTCCAGATGGTTAAGGCTGACGCGTCCATCGCGATTTCCGTTGGTTCAGGCGACATCACTTCTATCGTGGGTGCCACCGTCGTTAATCCGGCTGGTAACTACGAAATTGATCTGGAAGCGGGCCGTATCTATATCGAGCCGGATTCAGCCGACCTCGCGGGCAACGTGCAGATCGCGGTTCAGTACGACGTTGATGCGCAGAAACGTACGCTGGTCATCGGCAAGTCCAACATGGTGTATGGCGCGCTGCGCATGATCTCCGATAACCCGGTGGGTCTGAACAAGAACTACTACTTCCCGAAAGTGTCCATCGCGCCGGATGGCGATTATGCACTGAAAGGCGACGACTGGCAGGTCATGTCCTTCACCTTCAAGGCCATGCAGCTTAACAACATCACGCAGCGCGTCTACATCGACATCGTCGAAGCGGCCGCAGCGGTTGACCCGACCACGCAACGCACCATCGAGATTTCGCCTGCATCGACCTCGGCCGCATCCGGTGGCGCAGGTGTCGTTTGTACGGTGACTGTCCGTGACGGCACTGGCACAGCAGTTCAGGGCGATGCAGTGACGTTTACCACCGTTTCCGGTGCGACCGTTACGCCTAACAGCGCGACGACCGGGTCTACCGGGACGGCGACCACCACCGTCAACCGTACCGCCGCTGGTACCGCGACTGTCACCGCCACGCTGGCGAACGGCAAAGCGGCCACGACTGGCACCATTACCTTCTCGTAA------ATGTGGTGGGCGTTAGCAATGCTGGTGGCCTCGGTGCTGATCAACGCGGCCCTTGCGCCGAAGCCTGCATCGGCAAAACCAGCAACAATTCAAGATTTCGACATCCCGCAGGTGAAGGAAGGCACGCCGCAGTCGGTGGTATTCGGCGAGGTGTGGACAGCCGACTGGCAGGTATTGGGCTTCGGCAACTTCCGAACCAAAGCAGTTAAAGCGAAACAGGCGAAAAAATAAATGCCGAAAAAGACCGCCCCGAATCAGGGGCTACCCTACGGGTGGATTCGCGGGGAAGACTATTGGGGTGGCCCGATGTCCGACTCGCAAATCTTCCTCGACACCACGCTATTCCTGACACTGGAATCGCTGACCTTCTCCGCTCCGCCGCCTAACGCGGTGGACGGGGCCACCTACGTCGTCGCGGCCAACCCGACGGGGGCGTGGGCCGGGCATGAAGGCGATGTGGCCGTGTACGTGGAAAAGGTCTGGACGTTTTACACGCCTCGCTACGGATGGCGCGCTCGCGTTCGTTCGTACGAGAAGTTCTTGTGGTTCAATGGCACGACGTGGATTGACGAGGCGACCGGGGAAGACCCGGTCAACCCTGACCCTGACCCAAGCGTTAAGCCGAAATGGTACGACATCGGGGTGACGGTGTCGGACAGCATGTACGCGAATGAACCCGTCGTGCATCTGCCGATCCTTGACCCGATGTACCTGCCCGCCAACATGGTCGGGTCACAGTTTGACATGGCCGACGGTGCAAGCCCGGCCTATTATCAATTTCGCGTGCAGCGTAACGGCCAGAACGTCGCAACGATGACCGTGGACATCGGAAACTTCAACGCGTCGTTTACCACTACCGGGGGCAACCCGATTTCCTTCGCGGCCGGGGATCGCATGACGGTTCGCGCGCAGCAGGAAGCCGTCGCCGGGATGAAAAACTTTGGCTTCGTAATTCGCATGGGACTGGTCTAAATGGCAAGTTATTTTGATGGATATGAGCAGTTCCGGTCTACGGACAAGTCTAACCCGGGAACCTTTATGCGGCTCGCCGGGTACACGGTTCGCGGTGCAATCTCCGCAGGTCTTGGCCGCCTCCAGACGAGCATCGGCCTGTACACGCTGAACAGCGCCTACGAGCGCGATTGGACGTGGGGCGGTGATACCCTTACCATCGGCTTCGCGTGCAAGCAGCAGGCGCGTGGCGCGCTATTTGGGCTAAAGATCGGTGACGCCACTGGCCGCGATGTTCCGCATGTCGTTGTCTACACTGACCCGGTGTCGGCGCTCGTCACCATCCAGACCGGGCCAGACCAGTCGGAAGTCGGGTATGTCACGCCGATCCCGACGCGCTGGTATTACTATGAAGTCGTGATGAACCGCGCCACGAAGGTTATCGAGGTGTTCGTCAACGGGAAATCCGACGTGGCCTATACGCTGCCGGACGTGATTGCGGCGTCGGCCGTCGTGCGCATGGTCTTCAACCCGTTCGACATGCTGCCTTCGTTCCCGGCCGACGCGGAGTACACGGAAGACACGAAGGTATTCGACGACATGTACGCGCAGGACGGCGGCCGTTTAGGGGCCATCCAGATCAGCGGCCGTCTGCCGGACGGCGACCGCGATACCGAATGGGGAGTGGCCGGGCCTAACCCGACGGCCGCACATAACCAGATGGTCGGCCGACTGCCGCCGGACATGGCAAACAAGTTTATCTACACTGGCACGAATGACCGTCACGACTCGTTTATCTCGACGAACAAACTGCCGGATAACGGGGCCATTCTGGCGCAGGGTCTGATCGCCTTAGTCCGGAAGGCCACGGCCGACCCGGTATCGATTATCGCGAACATTGACAGCCACACTGTTACCCTGTCGAATATTGGCCGTAATTGGGAATATCGTTACGCGCAATTCACCACAAGCGGTTATGATCAGGCCGCCATTGAAGCCGCCGAATTCGGTGTGCGTTCAGTTCTATAAATGTTTAAATTCTGTGACGGGTACGACCACTACGCCGAAATCGGCGTGAAGGGTACGGCCCTACAAAGTTATCTGGAAGCCGCCGGGTACGTGGTGCGTAACGCCAGTGATACCACCTTTTCCGTTGTCGAGGGCCGCCGGACTGGTGCGCGTGCGCTGAAGTTCACCGTGGCCGCCAGTTCGTCCGTCAACGCCTCCCTGTCATGGGGCTTCACCACGACGGCCACGTCAGTCGTCTTCGGCTTCGCCATGAAGGCCGGGCTGTCCCGTATGCGTATCGCGCGTATCGAGAACATCGTGGACATCGAGTGGGACACCACGACCGGGAAAATCCGCGTAGGCGAGCAGTTAGGCGTCAACCCGCTGATCCTGAACGCGTGGTACTACTTTGAAATCGAGATCGATAAGACGGCCAATACCGTTAAGGTCTACGCGAATAACGAATTGCAGTTAACCGTCGCGCCATCGAGTGCGCCGACCACCACGTACACAATCGTTTGGGGCCAGACGGGTACCGCGCCAAATGCGGGCGAACAGACACTGGATGACTTCTACGTGATCGACGGGTCGGGTAGCCGTAACAACGCGCGCCTGACTCCGGTCGAAGTGACCAGCCGTATGCCAACGGCCGACGTTTCTACGCAGTGGGATGTTGTGAACGCCTCGTCGTCCACGCCGCACTATCAGATCGTGTCGCAGCTTTCCCCGGGTGGCGAGTCGAAGCCATACCTGCAATCGAACACCGCAGGGGCCACCGATATGTACCGTTCGAACGTGACGCTGCCGAACAATAACCAGATCTTCGCCGTGTCCGTCATCGCGTATGCACGCAAAGGCGACCTTGATGATCGTAAACTCGGGCTGGTGGTCAATACGGAAGGCGGAACGCCGACTGAAATTCAGGTGCCGCTTACCGAATCGTACAAGTATTATCAGGCATCGTTCGAGCAAGCGCCGGGCGGAAGTGACTGGAACCAGAACAACGTCGAATCTTTGCAATTCGGCATCATCACGCGATAAATGAGCGAAATGGAACGGGAACGGCCGGGGGATAACTCCGGCGGCATCAAGTTAGACTTGTCTGTCAATCTCCCCACGATTCTGACGATGGCTTCGATGCTGGTGGCGGCGGTACTGTACGTCAACAACCGCTTCGCCGACCTATCAAACCAGAACACGCAGACGGACACCCGGCTTACCAACGTCGAGAAACGTCAGGACTCCACTGACGCGGCGTTCACGGTTCTCCGGGCCGAAACCGTCTCGCAAAACTCCGCCCTTCGTTCAGACCTTCGCGCCGACATGCGCGACCTGAAACAAAGCGTGGATACCCTATCTTCCCAAATGATGAGGAAATAAATGACCACGATGAAAGAGCGTCACAAGATCCCGCACTTCCAGTACAGCGGCGGCATCTGGTATTGCTACCGCGCGTTTGACGGCGGCGCGAAATGCTATCCGGAATATTCGCCCACCAGCCACGCCGAACTATGGTACAGCGACCGGGCGATGGCCCGCATGGTGGAAGTGTACGGCTGGTGGAAAGCCAAAGACCCGAAGAATGCCCGACTGACCGATGCCATGCTGCTGCGTTACGCCGGAGCCATCCGCTACGTGGAAGAGGGTAGCCGCCGGAAATGGGGAATGGTCATCAAAGACCTGCGCATCTTCGCGGAGAACGTCGGCAGCCGCTTCTCGCGGGAGTATTTCGCCCGGGCAAGGAAAGAGGACGTCAAGCGCGCGAAAACGATGCGCGGCAAGGAACAGGCCCGTTTGGCGGAAACGCTGATTGCCTCGGGATACTGCCGGGTGTCGAACAACCATCGCATCGTTAGCCGTATCGATCGGCCAGACTGGCGAGAAGTGCTGGCGCTGGAATTCTGCCCGCAAGATCCGTATGGTGCCGGGATTGACCGTTCGTATGGGAGCGGCATGGCGGACTTCTACCGTCGCGGGAACAGCAAGGATAAACTGACCATCGAAGACGAAATGGTCTTCCGGCGTTTCCCGGGTTCCGGCGACGGCCCGACCGACTTCATACCACTATGCGAGGATTCACCCGATGCCAACTAAATGAACTACATGCGCATGAAAGCCGACCGCACCCGCGCCGTCATCGCAGAACTGGAAGCGGAAGGCTATCTGGTGGCCGTCAACGGTATCCATGACGAGATCTGGTTTGACATCATCCATCAGGTCGGGCCGATGTCCGCCGAGGAACGCCAGTCCATTGAATACCGACTTCTGGCCGCATACAGCGAAGACCTGAAAGAGTGGGCTGACCACCTGCTCGGATCGTGGCGCGAGGCGCACCCGGGCATCGTACGCATTTGGGACGGCGTGCCTGTCCGTAATTTCAACGAAGAGGATAAATATAAAAAATGAATGCTGACTATCACCGCCGAAGAAATGTATAAAGCTGCTACCGATCACCACACTGCCGAAGCGATTGAAGTGCGTGGCGAGGTGGAGCATCTTATCCGCCGGGCCGCATCGGCCGGGCTGACAACCACTACGGTCGCGCTGTTACACAACGACCACCCGCTGTCCGATAAATCCCGCGCCATGCTGATCGGCTGGATAAAGGACGCCGGGTTCGAAATCTATTCCGATCCTGACGAGCCGCCATGCACATTGCAAATCTTATGGGGGAGGGCCGCCGCATGAATGGCCGATAAAAAATTGAGATTCGGACACCTCGAAACTGGCGATATGACACTGGAGCGTAACAGCATCCGTATCGGGTACAGCCCGGAAGTAACCTTCGCCGTGAAACGACGCGTAGAGCGCACCACGCCGACGCAGATCATCGTAGGGAATACGCGCTACCGGAAGGGCGATGGCCGCGCCATTGGCGAAGCCGGGTGCCTGTTTACCGAGGACGACATCGGTGAAGGGAAAACGGTCAATATCGAGATCGTAACCGAGGCCGAATTCCGGGAGATCCAGAGCCTGTTCTACGAATTCAAGGCCGGAGTTTTGGCCGCGTGCGAAGGGTATGACATCACCGCTACGGACTTGGCCGTCCTGTTTCGCGAACGGGAAGTGCGCGAAGGGATAGTGGCGCGCTGGCGGAAAACGAAGGAAACGATCGCCGACCTGCACAAACAGACCCGCGATTTCATGGTCGAGAAGGGCCACGGTGATCGGCTGGAGCACGCCCGGAAAAGAAAGTCTTAG------------------------------ATGAAAATTCCCGCAGGAGACGTTAAGCCGGGCGTACTCGCGACCATCTTTGGCGAGCAGTTCCGCCTTCGCTATATCACGTATCACAACGTCGGCAGCGTGACGCTGAGATTCCAGCCGGGTGACGAACCGCTGTCACCGTTCACCGAGAATGACGTGTTGACCATGACCGTTCCGCGCACATTTGAAGTAGAGGTGGACAGCGATGGCCGATAGATGAGCCAGTATGTTGATGCACTCAACGCCATGAAAAACATGGACGAACACGAACCGAAGATGATCGGCGACCAATGGCGCACGCCGGAATGGCTGTTTCAAGCGATTAACAAGCTGTACGGGCCAATCGTGCTTGACCTGTTCACCGACGGCCAGAACGCCAAATGTCAGCGCTTCTTCACTGCCGAAGACAATGCGTTAAAGCAGGACTGGTCAAAACGTCTGGCCGAGATCCACGCCAGCGAC------------GGGTTCGACCAGAAGACCCGCGTT------TGGGCCTACGCTAACCCCCCTTACAGCCAGAAGCGCGCCGGGAAAGAACACCTTACCGGGATGACCCACATCATGCGCAAGGCCGATGAAGAACGGGCCAAAGGCGCTGGCACCATCTGGCTGACCAAGTCCGCGACATCGGAAAGCTGGTGGCCGGACGCCATCGCTACTCGCACCATCTTCATCAAAGGGCGCATCGGGTTTGAACCGCCAGTCTGGTTCCGGCCGAAGGAAGGCAGCAGCGAAATCACGTCGGCCGGGTTCGGCGCGGCCATCCACATCTTCGACCCGGCGACTGACCGCATTCACCCCAACGAGTATATCGACCGTGAAACGCTACTGGAAATCGGCGCACCACTGGCTAACGTATCGGCCAAGATCCGGAACCGCTGGATCAAGATGTGGGACGAGATTTAAATGAGCGAACAAAAAGTCACATACATCACCGACGATAAAAGCCTGAAAGACATCCTCGTCATGGCTATCGAGCAGGAAGGCGGTATATCCCCAAATCATATCCTGTGCGTGGCGCATAAATACCTTCGCGATAACTGCGGAACGCCGGAAGCGAACATCCAGTCAGTCGATGAAGTCGAGGTGGACGGCGACGCAATGCCCCGGGAAATCCGCATTCGCTGGACGCGCGTCAAACGCCCATCCGCTGTTACACCAACGGCCGAAGAAGCGACCGAGTGGGAGCGCGAGCAGTGCCAGCAGATCCTGAGCACCATCCTCGAAACGGTACGCGCCCGGGCTAAATTCTCGAAGATGGCTGGCACCACCAGCATCAGTCTGGCCGAAAGTCTCGCCATGCAGGACATTCAGCGCCTGACCGGGCAGATGACCAGCAAAGGCCCGCTGACGCTGAAAGACTTCGAACCGCTGCGCCTCGCCGACATCACGCCGGGCGAACTGGCCGCGCTACGCGAAGCGCTGGACACCAAGACCCGCAGCCTCGATACGGCTGAAAGCGCTGTCACCAGCCTGCAAATCCAGTTGGCCGAAGCCCACCGCCGACACGCTGACGATAACACCGAGCACGACCGGGAGATCACAAAGCTGCGCGCCACGGTTAAGTCGCTACAGAACAGCGTACGATACACCCGGCAGTCCGCATCGGTTCGCGCAGCATGGGAAGAACTGGCGGCCATCGACCTCACGGCCGCTCGAATGGTTGTCCTGTCCGCCTTCCGTACATACCCGATACAGACGGCGGAATACCTCGAAATCCCGCACTATCGCATTGATGCGGATCTGGTAGACGGGCTTCCTTCACAAGTAACGTCGTTCATTCATGCAATGTGCGATAACCTGCTGCTGTCACCGCCGCCGAAGACGGTCACGCAGCAAATGGTCAAAGACATGATCAATCGCGTCCACTCTTTAATGAGCGCATCCACATTCAGCAATCTGACCCGCAAATATGCAGGCGTCCATTCGCTGACAATGATGTCGGAGGACAAATACGAAGCCTTCTACCGCGAGGCCGAAGACCTGCTTAACGGAGAAACGTTTTAAATGGGAGCCTATGCCACGCCCCAAGTAGACCAATACTGGCAGGTCAGAACTACAGGCCAGATCATGCTGATACGCCAGCCGGAGAACCATGTGTTCAGCCCGGAATGGCACCTGAACTACCGCCGGGTGCGCCTGCTGCATCATCCGGAATCCACCTGCGTCTTTGTCGAGGACTATGGCACCTGTCTTAGCGCGCTGGACGACCCTTGTGTCATCGAACTGGACTTGAAGGAGTACAAATACTGGAATCTTATTTACAGTAACCCCGACATATGAATGAAAATCAAGGGTTATGACAAAGCCATTATCCTGCACCTCGGCGCGCTGTATGACGCGGCCAACGACGGTAACGAGAAGGTCAAGCCGCTGCACCGCCTGATCCTGAATCTGCCGAACGTTGACGAAGAGGCGGTGACGGCTTTCGCTAAAGGAGCGTTAAGCGATGCACTCGAAAAGCATGAAGTGTCAGATCCGCCGGAGGCGTCTTACAAGACGATGGGCTTTGCAGCGTACGGCGAAGAGGTTGACAGTAAATTCGCCCTCGCTATCCCCGGGACAAACGCCATCGTCTTCCAGATCGAGAAGCGCGAACGTGTGCTGCCCGGCGTCAGCGTACGAAATGAAGTCGTGAAGCGCATGGCCGCGTTGCGCGAGAAAGAGATCGAGGGTTGGGAGCCGAACCGCAAGGATTGGGCGCAGATGAAGGACGACGTGGAAGCGGAAATGCTGAAACACGCGCCTATCCGCCCGTCCCGCGTCAACGTCATCCTGTCCGCCCCGTTCGTGTACGTGTTCACGTCGAGCGCCAAGACGGCCGAAGAGTGCAGCGCGCTGATCCGTACGGCGCTCGGCACATGGCCCGTCGAACACCTCCTGCCGAGCGAGTATGAGCTGCGCCAGTTAATGCAGCGTGCGGTTCTCGGCCAGCAGGACGGCGTAAAAGGCGATGCGTTTATCCACCTGAAACACGACGACGGTGACGACGTCAAGATGAAGGACACGGACATCTTCAAAGACGAGTCGGTGATCGACCTGCTGTCCCGTCACTGGACTGTCCGCGCGCTGGATCTCGAAGTCGATACGCAATGCCCGGGCATCGACACCGTGTACTTCCGCCTGTCCGATAAAGCCATCCTGTCCGGTATCCATATCGGCGAGGCCGACGTCGATGCGAACTACGACGCCACGCTCGAACGTTACGGCACCGATGGCGGCCAGTTCCTGACCATGATGGCTAACCTGTTCCAACTCGATAAGTCCCTGCGTGCGGTGATCAGCGTGCTGGACGAGGCCGGGCAGGTAGTCGAGTACACCGGAACGCTGAAC------GACGAAGACGACGACGAGGTTTAAATGCAGCCGACTAATACCGCGTTGATGGTGAACAACGCCATGCACCCGAAAGGCCGCATCGACGTCGTCCCGGCGTTCCGCGCTATCGAACGGATCTACAGCGTGACCATCCATGCCACGCACACCGGGATCAAGGTGTCGGCGGCCACGAATCACCGCGTGACCTTCTATCAGTCTGGCGACCCGGCCATCGCGAAGCACGGCGAGGCACGCGGCGCGGATGAATGCACGGCCATGCGCATGTACATCGTGAAGTTTCTGGATTGGGCCATGACGAATATGCCATGCCCGGAAGTGCAGAATGTCGTCGTGGAGGTGGCTGGTGGAAGGCATTGAATGAAAACCACGCACCACCCTATTGAACTGAGTCCGGTACGCGACATCACCCGCACGGCCTTTATCTACAAGAAGCCCGGCCAGAAGGACGGCGAGATCTACATCGAGAAGGACAACGGCGACACCGAGATCGTTACCCCCCTGACCCGGGCCGACGCCATCGCCCTTATCGCCGGACTGCGGTCTGCCTTCGACATCCCGGACGAGAACGCGGAAAAGGTTGAACTACTACAGCGCCGCCTCGACCAGACCCAAGACCACATCGAAAGCATTTCGCTGGTCACTGCGGCCAACATCATGTTCGAGAATGGCCTGCGCACCGCCGTGCTGACGCCGTCCCGCCTGATCACCGGGCAGATGCCTGAACTGGAAATCGACGCGACTCGCCCGGACACCATCACCTACCGTCTGAAAGAGGAACCGCTCAATGCAGCCGACTAA------------------------------ATGAGCAAAGAACTAAGCCCGGCCGAACTGACTGGCGCAATGATGACGACCGAGCCGGATGTTGAACTGCCGTCACGCGTGCGCGTGTACAGCGTCGTGGGGAACCTCATTGCGCTGGAAGTCGGTGGCGTGTACACCCTGTCCCAAGAACTCCCGCTTGACCGTACGCTTTCGCAGGTACAGGACGAGGCCAATGCCCTCAAAGCGAAGATGCGGGCCAGCCTCAATTCCTCCATCCGGAACGCCATGAAACACCACGGCCAACGGTTTAGCATGGAATCCGCGCTGGTGACGTACCCGTCTGGCCGCATGTTCATTCAGGCCGTCGTAACCTGTACGGCCACCGACGTCGCGGATGACGACGAAGTTTAA---------ATGGCGGGCTTATGGTTTTTCGTTGTGACGATGTGCGGCGCGGTTGGCGCTGATAATCTGGCGTCGGATTGTCATGATTATGTGATTGACGCGGGGATCTCTTATGACGATTGCCGCGCGGCCGTGGCGACTTATCCGGGCCGCATTGGCTTGTATTCCGTGCGGTGTGACCGTGGCGAGGCGGTAGAAGGGGGCAACGATGAATAA---------ATGAATAAAGGCCAATACCGCGCCGCGCGTCGCCTGATACGTGATAACGGGATC---TATGCGTTGCGATGGCTGGACGATGACACCGCGCCGATTATGGACGTGTTAGCAAGCCAGCCCGATGACCAGTTAGAGACAAGGGCGGCGATCGTGGCGTACAGCGCCCGCGCCGGGCTTCCCTGCAATGTGCGTAAAACGGCGTCACTTGATCTTTTAGCGCGGTACAATGACCGCAAGGCGGCGCACAATGGATAAATGGATAAGGCGCAACGCTTAACGGCTGCACGTATGGCGGCGGATCGGTATGCCGGGATCGCAAGGGCAAAAGGTTTTAAACGTCATGTTGATGGCGTGACTTTTACCCGGGCGGATGCGGATCTAACGTGGGATGACCGGGCGCGCGCTTTCCGTGTGACGCTGTACAAAATGGACGGGGCCGCACGTCTTGCCGTTGCCACTGTACGCGCGAATGCGATGCTTAACGTGCTGTTAAAATCTTTTATCTGA------ATGGCCGAGAAATTAGTCCCTGCGAAAAAAGTCAAGAATGGCGTGCTGTACAAATCTGGTCACATCAAGATTTCTAACGTACGTGCTTCTTACCCGCACCTCGATAAGCCGTACGGCGGTGAAGACGGCGGCGAGCCGAAATACTCGCTGACGCTTTTGATGCCGAAAGACAGCCACGGCGAGATCGAGAAAATCATCCGTGAGCAGATCGAAGTCACCAAGAAGAACCACAAGACAGGCGCGCTGAAAGTCGCCCCGTCCATGTTGTTCATCAAAGACGGTGATACCGATTTTCCGGATAAACCGGAATGCGAAGGGATGTGGGTTATCTCCGCACGCGAAAGCAAACGCCCGGATGTGTATAACATCGAGCGCGAAGAGTTGACTACCTCTTCCGAAATTCTGGAAGAGATCTACGGTGGTTGTTGGGTGTCGGTTGTCATCCGTCCGTGGTCGCAGGAAAACAAATTCGGCAAACGCGTTAACGCCAACCTGATTTCCGTTCTGAAACGCAAAGACGACGAGCCGTTCGGTGAAGGTCGTGTGGACACG------------------------------TCCGACGCGTGGGATGAAGACGAAGAT------------------------------------------------------TGGGAAGACGAAGTGTAA---------------------------------------------------------------------------------ATGCACGACTATCAGGATGAAGGCGTCCAGTTTATCAAAGACCATCCGTACTGCGGCATGTTCGTAGACCTCGGCTTGGGTAAAACCGTGATGACCGGGACAGCCATGCTCGACCTGATCGCGGACGGCGAAATAAACAAAGTCCTCGTCGTCGCGCCGAAGCGAGTGGCCCGTACCGGGTGGCCGACTGAATTCGACGAATGGGGCCATCTGTGCTTCTACAAGATGTCGATTATCGCCGGGAACGCCAAAGAGCGAGCGGCGGCCGCGAACAAGGACTGCCATTTTTACACGGTCAGCGTCGATAACATCGCGTGGCTGTGCGAGCACTTCAAAACGAAATGGCCGTTCGACGCCGTAGTGCTTGACGAGTCGAGCATGTTCAAATCCCACACCTCGCAGCGCTTCAAAATGCTGCGCCGGGTGCGAAAGTATATCAAACGCATCGTCGAGTTGACGGCCACGCCTGCGGCCGAGGGGTACATGGGTATCTTCGCGCAAATCTACCTGCTGGATGAAGGCGAGCGCTTTGGCTCCACCATCGGGGGCTATCAGGAAAACTACTTCACGCAGAACCGATACAACTTCAAGTGGAAACTGCGCCCAGGCGCGGAAGACGAGATTATTCGGAAGATTTCTGATATATGTTTAGTCATGAAAGCGGAAGACTACCTTGACATGCACGAACCGAATTTCGTTCCTGTCCCGGTCGAGTTAGACGGGGAGACGGCGGAGCGGTACCGCATGATGGAGGAAGAAAGCCTTGTCGAGATTATGCCGGAAGATTTCGACGAACATCTGGATGACCCGATTGTGATCGAGGCGGAGCAGGCGGCGTCCTTGCAGTCGAAGTTATTGCAGATGTGCTCGGGCTTCATCTACGACACGAAAATCGTCGGCATCACGGAAGACGACAAGGTCATCAAGCAGAAGGACACGTACAGGCTGCACGACCTGAAATTCGATGCGCTGGAAGAATTGCTGGAAACCACGCTGGCCGACAAAAACGTGCTGATCGCCTATCACTTCAAGCCGACCCTCGAACGACTGAAAGAGCGGTTTAAAGATCTGGTGGTCATGGACGATGACGGCAAGTGCATCAAGAAGTGGAACGCCGGAAAGATTCGCCTGCTGGCCGCGCACCCTCAGTCTGCGGGACACGGTCTAAACCTCCAGCATGGCGGCCACGTCATCGTCTACATCGACAATCCGTGGTCACTCGAACGCTTCCTGCAATTCAACGGCCGATTGCACCGTCAGGGGCAGAAGTTCCCGGTTACGATCTACCAGTTCAAGGCGATGCTGCGAACACCGAACGGGCTTCTGGCCGAGACAGCCGACGATGTCGTCATACAGGCGCTGGTCGAGAAGGAAGACGTGCAGGACGCGTTCTTCGCACTGCTCGAACGTATCAAAGGGCGCATCAAACGCCGCAAGAAATCGAAAAATAAAGGGGTATGGGATGACGAAGAGTAA
>Salmonella_phage_FSL_SP-039
ATGACGAAGAGTAATGCGCCACTGGCAACCCGGAATCGCCGCTCTAATGCGCCGGACGCCGATACCGAAGCGATGATCTTTCAGGGCTGCAACATCACGCAACTGGCGAAGCTGTTCCGCATGGAGCGCCGGGACATCACGCCGAAAATCATGGATGTCCCGCCAGTCGGCGAGCGCGGCGGGTACCCGATCTACGCGGTGCACGAAGTGGCCCCGTACCTCGTTAAGCCGCTGTACGACGTTGAGACGTACCTGCGCCGCATGAATTTCAAGGATCTGCCGAAGGAGTTGTCGAAAGAGTTTTGGGCCGGGCAGCGCGCAAAGCAGGACTTCGATATCAAAGCGGGCAACCTGTGGGAAACCGAGAAGGTGATCGAGCACTTCGGCGAGGCGGTGAAGGTGCTGCGCATGTCGATGCTGCTCATTCCCGACACGCTGGCGCGTCAGGCCGGACTCAGCGAGCCGCAACGTCAGGTCATCACGTCATCCATTGACGCCATGCTGAACGACCTGTCGAGCGCGCTGATCGATAAGTTCAACGGCGACGAGGTGGACGACGATGAAGTTTAAATGCCAAAACGTAAAGTTCTCCAGACCGTCATCGTTTACCGCGACGGCGCGCGTATCAAACCGTCCATCGGCGAGATCTTCGATTTCAAACAAGCCGAACTGGACAGCATCAACAAAATCAACCCGGATGCCATCGGCCGCCCGGTGATGGAAGTTGACGTTGAAAATCAGGCTGCACAGGAAGCCGCAGCGCAGCAGGCGAAAGCTGACGCGTCCAAAAAAGACGAGAAGGCTGACGGTGCTAAGAAAAACGCCAAAGACGAT------------AAAAAGTCTGGCGCGGAAGATGAAGTCTAAATGGCTTCTAACTTCGCAGCAATTAAAGCGAAGGCTCGCAGGGACGTACACGCGTCCCTGTCAGTACCTGCTCGCTACGAGAATTATTCGCAGGACGTCATCGTCGAAGGTCTTAGCGTCCGCTGGCACAACAAAATCGCTATCATGGGCGATCTTGAAAACGGCGGATACGCGAACATCGTTGAGGGCGTCGAGCGAATCATTTTCACGCGTGAAGAACTGGCCGTCAAAGGCGTGGTGCTGTCCGAAGGCGATAGCATCATAATGACGGCCGAGGGCTACGAGAACGCCCGTCTGGTTCTCAAAACGCAAGAACCCATCGTCGGGCCAGTGGAAGTCGTCTGGCAGGTGGCGAGGGCCGACTGAATGCCTGTTAACGTGTTAGCGATCGGCTCCGACGAGTTGAAAGGGTATCTGGAACAGGTACCGGAAATCGCTAACAATTCGATCCGCATGGCGATTAATAGCGTGGCTGCTGGCAAGGGCATGACCCTTATCAAGAAGTCGATGACCGACGAGATTGCCTTCCCAACCGGGTATCTCAACGCAGACCGCCTCAAGCTGACTAAGCGCGCCACCACTTCCAACCTCGAAGCCGTCATTGTCGGCCGTAAGCGCGCCACCAGCCTCGCCCGTTTCGTTACAGGCGGCGCAATGGTGACGAATAGCAAACGGCCCGGCGGTGTACAGGTGCGGGTGAAGAAGGGCAAGACGACGTACCTGAAAAATGCGTTTCTTGTGCGGCTAAACAAAGGCGCGAGTCTCACCGAAGACCAGTATAACGTCGGTCTGGCCGTGCGACTTTCTGCCGGGGAATCCCTGTCCAATAAACGCTCGCAGCACAAATCATGGCTCGTACCGGGCCGGGTGGCATTGCTGTACGGGCCGTCCGTGGATCAGGTCTTTGCGGAAGTGTCCGGCACCGTCGCGCCGAAGATTGGCGACATGGTGGCCGCTGAATTCCATCGTAACTTTGCGAGGCTGTCTAAATGAATGAGTCAAAGGCTTGACATTCTTAAAGCATTGACAGCGCACCTTGAACAGATCACCATTGAGAACGGATACGCCTACGACCTGAAAGGTAAAGTGTATCGCGGGCGCGACCGATTCGGCGCGGACTTCACGTCCAAACTGCCAATCGTGTCGATCCTCGAAGCGAAGGCCACGGACTACGGAGCCTTTGCCAACGAGGAACAGACCGTACGAATGGACGATTGGGTGCTGCTGGTGCAGGGGTGGGTCAAAGATGACCCGAGAAACCCGACCGACCCGGCGTACGAACTGCTGGCCGAGGTGGAAAAGCGACTGGCGATGTTGGTGGCGAAGGACGAGAACGGACAACCGATGTATCCGGCCCTCTACCGCTTGGGTGGGAAGATTGCTAAACTCACACTCGCGCAGCCCGTTGTCAGGCCACCCGAAGACGGCTTGTCCGATACAGCGTTTTTCTTCCTACCTGTTAGGGTAGGACTCAAAGTGGACATTAGGAATCCTTAAATGAACGATAACTACCAAAACAACTACGTGGTAGGTCGCGGAACGGTCTACTTTGACCGATTCCAAGACGGCACTAACCGTAAGACGGGTGAAATGTATTTCGGTAACACGCCGGAATTCACCATCAACACCGATTCCGAAACGCTGGATCACTACTCTTCCGATCACGGTATGCGCGTGATGGATGCGTCCGTCCTGCTGGAAGCGTCTCAGGGCGGTACCTTTACCTGTGACAACATCAACGCGGATAACCTCGCGCTGTGGTTCCTCGGTGAAGTATCGAACACCACGCAGACGCAGCAGACCGACGCGAAAGAAGTGTTCAACCCGATCATGCGTGGCCGTTACTATCAACTCGGCACCACTGACGATAACCCGACGGGTGTTCGCAGCGTGACTAACTTCCAGATGGTCAAGGCTGACGCGTCCATCGCGATTTCCGTTGGCTCAGGTGACATCACTTCTATCGTGGGTGCCACCGTCGTTAACCCGGCTGGTAACTACGAAATTGATCTGGAAGCGGGCCGTATCTACATCGAGCCGGATTCAGCCGACCTCGCGGGCAACGTGCAGATCGCGGTTCAGTACGACGTTGATGCGCAGAAACGTACGCTGGTCATCGGCAAGTCCAACATGGTGTACGGCGCGCTGCGCATGATCTCCGATAACCCGGTGGGTCTGAACAAGAACTACTACTTCCCGAAAGTGTCCATCGCGCCGGATGGCGATTATGCACTGAAAGGCGACGACTGGCAGGTCATGTCCTTCACCTTCAAGGCCATGCAGCTTAACAACATCACGCAGCGCGTCTATATCGACATCGTCGAAGCGGCCGCAGCGGTTGACCCGACCACGCAACGCACCATCGAGATTTCGCCTGCATCGACCTCGGCCGCATCCGGTGGCGCAGGTGTCGTTTGTACGGTGACTGTCCGTGACGGCACTGGCACAGCAGTTCAGGGCGATGCAGTGACGTTTACCACCGTTTCCGGTGCGACCGTTACGCCTAACAGCGCGACGACCGGGTCTACCGGGACGGCGACCACCACCGTCAACCGTACCGCCGCTGGTACCGCGACTGTCACCGCCACGCTGGCGAACGGCAAAGCGGCCACGACTGGCACCATTACCTTCTCGTAA------ATGTGGTGGGCGTTAGCTATGCTGGTGGCCTCGGTGCTGATTAACGCGGCCCTCGCGCCGAAGCCTGCATCGGCAAAACCAGCAACAATTCAGGACTTCGACATCCCGCAGGTGAAGGAAGGCACGCCGCAGTCGGTGGTATTCGGCGAGGTGTGGACAGCCGACTGGCAGGTATTGGGCTTCGGAAACTTCCGAACCAAAGCAGTTAAAGCGAAACAGGCGAAAAAATAAATGCCGAAAAAGACCGCCCCGAATCAGGGGCTACCCTACGGGTGGATTCGCGGGGAAGACTATTGGGGTGGCCCGATGTCCGACTCGCAAATCTTCCTCGACACCACGCTATTCCTGACACTGGAATCGCTGACCTTCTCCGCTCCGCCGCCTAACGCGGTGGACGGGGCCACCTACGTCGTCGCGGCCAACCCGACGGGGGCGTGGGCCGGGCATGAAGGCGATGTGGCCGTGTACGTGGAAAAGGTCTGGACGTTTTACACGCCTCGCTACGGATGGCGCGCTCGCGTTCGTTCGTACGAGAAGTTCTTGTGGTTCAATGGCACGACGTGGATTGACGAGGCGACCGGGGAAGACCCGGTCAACCCTGACCCTGACCCAAGCGTTAAGCCGAAATGGTACGACATCGGGGTGACGGTGTCGGACAGCATGTACGCGAATGAACCCGTCGTGCATCTGCCGATCCTTGACCCGATGTACCTGCCCGCCAACATGGTCGGGTCACAGTTTGACATGGCCGACGGTGCAAGCCCGGCCTATTATCAATTTCGCGTGCAGCGTAACGGCCAGAACGTCGCAACGATGACCGTGGACATCGGAAACTTCAACGCGTCGTTTACCACTACCGGGGGCAACCCGATTTCCTTCGCGGCCGGGGATCGCATGACGGTTCGCGCGCAGCAGGAAGCCGTCGCCGGGATGAAAAACTTTGGCTTCGTAATTCGCATGGGACTGGTCTAAATGGCAAGTTATTTTGATGGATATGAGCAGTTCCGTTCGACGGACACGTCTAACCCGGGAACCTTTATGCGGCTCGCCGGGTACACGGTTCGAGGCTCGATTTCGGCAGGTCTTGGCCGCCTCCCGACGAGCATCGGCCTGTACACGCTGAACAGCGCCTACGAGCGCGATTGGACGTGGGGCGGCGACACCCTTACCATCGGCTTCGCGTGCAAGCAGCAGGCGCGTGGCGCGCTATTTGGGCTAAAGGTCGGTGACGCCACTGGACGCGATGTTCCGCATGTCGTGGTGTACACCGACCCGGTGTCGGCGTTAATCACCATCCAGACGGGCGAAGACCAACTGGAAGTCGGGTATGTCACGCCGATCCCGACGCGCTGGTATTACTACGAAGTCGTGATGAACCGCGCAACGAAGGTTATCGAGGTATTCGTTAACGGTAAATCCGACGTGGCCTTCACCCTGCCGGATGTCATCGCCGCGTCGGCCGTCGTGCGCATGGTGTTCAACCCGTTCGACATGCTGCCCTCCTTCCCGCCAGACGCCGGGTACACGGAGGACACGAAAGTATTCGACGACATGTATGCGCAGGACGGCGGCCGTTTAGGGGCCATCCAGATTAGCGGACGACTGCCGGACGGCGACCGCGATACCGAATGGGGTGTGGCCGGGCCTAACCCAACGGCCGCACATAACCAGATGGTCGGCAGACTACCGCCGGACATGGCAAACAAGTTTATCTATACTGGCACGAATGACCGCCATGACTCGTTTATCTCGACGGCGAAACTGCCGGATAACGGGGCCATTCTGGCGCAGGGACTGATCGCCTTAGTCCGGAAGGCCACGGCCGACCCGGTGTCGATTATCGCGAACATTGACAGCCACACTGTTACCCTGTCGAATATTGGCCGTAATTGGGAGTATCGTTACGCGCAATTCACCACAAGCGGTTATGATCAGGCCGCCATTGAAGCCGCCGAATTTGGTGTGCGTTCAGTAATTTAAATGTTTAAATTCTGTGACGGGTACGACCACTATGCCGAAATCGGCGTGAAGGGTACGGCCCTGCAAGGCTATCTGGAAGCCGCCGGGTACGTGGTGCGTAACGCCAGTGATACCACCTTTTCCGTTGTCGAGGGACGCCGGACTGGTGCGCGCGCGCTGAAATTCACCGTGGCCGCCAGTTCGTCCGTCAACGCCTCCCTGTCATGGGGATTCACCACGACGGCCTCGTCAGTCGTCTTCGGCTTTGCCTTGAAAGCCGGACTGTCCCGTATGCGTATCGCGCGTATCGAGAACATCGTGGACATCGAGTGGGACACCACGACCGGGAAAATCCGCGTAGGGGAAGAGTTGGGCGTGAACCCGCTGATCCTGAACGCATGGTACTACTTCGAAATCGAGATCGATAAGACGGCCAACACCGTCAAGGTCTACGCGAATAACGAATTGCAGTTAACGGTTACGCCATCGAGTGCGCCGACCACCACGTACACAATCGTTTGGGGGCAGACGGGTACCGCACCTAATGCGGGCGAACAGACACTGGACGATTTCTACGTGATCGATGGTTCCGGTAGCCGCAACAACGCGCGCCTGACTCCGGTCGAAGTGACCAGCCGTATGCCGACGGCCGACGTTTCTACGCAGTGGGACGTTGTGAACGCCTCGTCTTCCACGCCGCACTATCAGATCGTGTCACAGCTTTCCCCGGGTGGCGAGTCGAAGCCATACCTGCAATCGAACACCGCAGGGGCCACCGATATGTACCGTTCGAACGTGACGCTGCCGAACAATAACCAGATCTTCGCCGTGTCCGTCATCGCGTACGCCCGTAAAGGCGACCTTGATGATCGTAAACTCGGGCTGGTGGTCAACACGGAAGGCGGAACGCCGACTGAAATTCAGGTGCCGCTTACCGAGTCGTACAAGTATTATCAGGCATCGTTCGAGCAAGCGCCGGGCGGAAGTGACTGGAACCAGAACAACGTCGAATCTTTGCAATTCGGCATCATTACGCGATAAATGAGCGAAATGGAACGGGAACGGCCGGGGGATAACTCCGGCGGCATCAAGTTAGACCTGTCTGTCAATCTCCCCACGATTCTGACGATGGCTTCGATGCTGGTGGCGGCGGTACTGTACGTCAACAACCGCTTCGCCGACCTGTCTAATCAGAATACGCAGACGGACACCCGGCTGACCAACGTCGAGAAACGTCAGGACTCCACTGACGCGGCGTTCACGGTTCTCCGGGCCGAAACCGTCTCGCAAAACTCCGCCCTTCGTTCAGACCTGCGCGCCGACATGCGCGACCTGAAACAAAGCGTGGACACACTATCTTCCCAAATGATGAGGAAATAAATGGCTACGATGAAAGAGCGACACAAGATACCGCACTTCCAGTACAGCGGGGGGATCTGGTACTGCTACCGGGCGTTTGACGGCGGCGCGAAGTGTTACCCGGAATACTCGCCCACCAGCCACGCCGAGCTATGGTACAGCGACAAGGCGATGGCCCGCATGGTGGAAGTGTACGGCTGGTGGAAAGCCAAAGACCCGAAGAATGCCCGCCTGACCGATGCAATGCTGCTGCGCTACGCCGGGGCCATCCGCTACGTGGAAGAGGGTAGCCGCCGGAAATGGGGCATGGTCATCAAAGACCTGCGCATCTTCGCGGAGAACGTCGGTAGCCGCTTCTCGCGGGAGTATTTCGCCCGGGCAAGGAAAGAGGACGTCAAGCGCGCGAAAACGATGCGTGGCAAGGAACAGGCCCGGCTGGCGGAAACGCTGATTGCCTCGGGGTACTGCCGGGTGTCGAATAACCATCGCATAGTCAGCCGTATCGATCGGCCAGACTGGCGCGAAGTGCTGGCGCTGGAATTATGCCCGCAAGATCCGTATGGTGCCGGGATCGACCGTTCGTACGGGAGCGGCATGGCCGACTTCTATCGTCGCGGGAACAGCAAGGATAAACTGACCATCGAAGACGAAATGGTCTTCCGGCGCTTCCCGGGGTCAGGCGATGGCCCGACGGACTTCATACCACTATGCGAGGACGCGCAATGA---------ATGAACTACATGCGCATGAAAGCCGACCGCACCCACGCCGTCATCGCAGAAATGGAAGCGAAGGGCTATCTGGTGGCCGTCAACGGTGTCCACGACGAGATCTGGTTTGACATCATCCATCAGGTCGGGCCGATGTCCGCCGAGGAACGCCAGTCCATTGAAGACCGACTTCTGGCCGCATACAGCGAAGACTTGAAGGAGTGGGCTGACCACCTGCTCGGTTCGTGGCGCGAGGCGCACCCGGGCATCGTACGCATTTGGGACGGCGTGCCTGTCCGTAATTTCAACGAAGAGGATAAATATAAAAAATGAATGCTGACTATCACTGCCGATGAAATGTATAAAGCTGCTACCGACCACCACACTGCCGAAGCAATTGAAGTACGCGGCGAGGTAGAGCGTCTTATCCGCCGGGCCGCCTCGGCCGGGCTGACCACCACTACGGTCGCGCTGTTACACAACGACCATCCGCTGTCCGATAAATCTCGCGCCATGCTGATTGGCTGGATAAAGGAAGCCGGGTTCGAAATCTATTCCGATCCTGACGAACCGCCATGCACCCTACAAATTTTGTGGGGGAGGGCCGCCGCATGAATGGCCGATAAAAAATTGAGATTCGGACACCTCGAAACTGGCGACATGACACTGGAGCGTAACAGCATCCGTATCGGGTACAGTCCGGAAGTAACCTTCGCCGTGAAACGACGCGTAGAGCGCACCACGCCGACGCAGGTCATCGTAGGGAATACGCGATACCGGAAGGACGATGGCCGCGCCATTGGCGAAGCCGGGTGCCTGTTTACCGAGGACGACATCGGTGAAGGGAAAACGGTCAATATCGAGATCGTAACCGAGGCCGAATTCCGGGAGATCCAAAGCCTGTTCTACGAATTCAAGGCCGGAGTGTTGGCCGCGTGCGAGGGGCATGACATCACCGCGACGGACTTGGCCGTCCTGTTCCGCGAACGGGAAGTGCGCGAAGGGATAGTGGCGCGCTGGCGGAAAACGAAGGAGACGATCGCCGACCTGCACAAACAGACCCGCGATTTCATGGTCGAGAAGGGCCACGGTGATCGACTGGAGCACGCCCGGAAAAGAAAGTCTTAG------------------------------ATGAAAATTCCCGCAGGAGACGTTAAGCCGGGCGTACTCGCGACCATCTTCGGCGAGCAGTTCCGCCTTCGCTATATCACGTATCACAACGTCGGCAGCGTCACGCTGCGCTTCCAGCCGGGCGACGAACCGCTGTCACCGTTCACCGAGAATGACGTGCTGACCATGACCGTTCCGCGTACGTTCGAAGTCGAGGTGGATAGCGATGGCCGATGAATGAGCCAGTATGTTGATGCACTCAACGCCATGAAAAACATGGACGAACACGAACCGAAGATGATCGGCGACCAATGGCGCACGCCGGAATGGCTGTTTCAAGCGATTAACAAGCTGTACGGGCCAATCGTGCTTGACCTGTTCACCGACGGCCAGAACGCCAAATGTCAGCGCTTCTTCACTGCCGAAGACAATGCGTTAAAGCAGGACTGGTCAAAACGTCTGGCCGAGATCCACGCCAGCGAC------------GGGTTCGACCAGAAGACCCGCGTT------TGGGCCTACGCTAACCCCCCTTACAGCCAGAAGCGCGCCGGGAAAGAACACCTTACCGGGATGACCCACATCATGCGCAAGGCCGATGAAGAACGGGCCAAAGGCGCTGGCACCATCTGGCTGACCAAGTCCGCGACATCGGAAAGCTGGTGGCCGGACGCCATCGCTACTCGCACCATCTTCATCAAAGGGCGCATCGGGTTTGAACCGCCAGTCTGGTTCCGGCCGAAGGAAGGCAGCAGCGAAATCACGTCGGCCGGGTTCGGCGCGGCCATCCACATCTTCGACCCGGCGACTGACCGCATTCACCCCAACGAGTATATCGACCGTGAAACGCTACTGGAAATCGGCGCACCACTGGCTAACGTATCGGCCAAGATCCGGAACCGCTGGATCAAGATGTGGGACGAGATTTAAATGAGCGAACCAAAAGTCACTTACATCACCGACGACAAAAGCCTGAAAGACATCCTCGTCATGGCTATCGAGCAGGAAGGCGGCATATCCCCGAATCATATCCTGTGCGTGGCGCATAAATACCTTCTCGATAACTGCGGCGTTCCGGAAGGGAACATCCAGTCAGTCGATGAAGTCGAGGTGGACGGTGACGCGATGCCCCGGGAAATCCGCATTCACTGGACGCGAGTTAAACGCCCATCGGCGGTTACGCCAACGGCCGCAGAAGTGACCGAGTGGGAGCGCGAGCAGTGCCAGCAGATCCTGAGCACCATCCTCGAAACTGTCCGCGCCCGCGCTAAATACGCGAAGATTGCAGGCACCACCAGCGTCGAACTGGCCGGAAGCCTCGCCATGCAGGACATCCACCGCCTGACCGAGCAGATGACCAGCAAAGGCCCGCTGACGCTGAAAGACTTCGAGCCGTTGCGCCTCGCCAACATCACGCCGGGCGAACTGGCCGCGCTGCGGGAAGCGCTGGAAGACAAAGGCCGCCGTCTCGATACCGCCGAGGGCGCTGTTACCAGTCTGCAAATCCAGTTATCCGAGGCACACCGCCGTCACGCCGAAGATAACACTGAGCACGACCGGGAAACGACTAAGCTGCGCGCCACGATCAAGTCGATGCAGAATGACGTACGCTACACCCGGAAGTCCGCGTCCGTCCGCGCTGCGTGGGAAGAACTGGCGGCCATCGACCTGACCACGGCCCGCATGGTGATCCTGTCCGGCTTCCGGGCATACCCTGACCATGCCGCCGAGTACCTTGACACGCCGCATTACCGCCTGAACGCAAATCTGGTGGCCGACCTTCCAGCACCGATCGTCACGTATATTCATGCGATGTGCGACAACCTGCTGCTGTCACCGCAACCGAAGTCAGTCACGTTGCAGATGGTCAAGGACATGGCGAACCGTATTCAACTCGACATGAGCGCATCCACGTACACCGACCTGACCCATAAATATACGGGCGGCCAGCCGCTGTACACGATGTCACCCGACAAATACGAAGCCTTCTACGTCGAGGCCGATGACCTGCTGAAAGGAGAGACGTTTTAAATGGGAGCCTATGCCACGCCCCAAGTAGACCAATACTGGCAGGTCAGAACGACAGGCCAGATCATGCTGATACGCCAGCCGGAGAACCATGTGTTCAGCCCGGAATGGCACCTGAACTACCGCCGGGTGCGCCTGCTGCATCATCCGGAATCCACCTGCGTCTTTGTCGAGGACTATGGCACCTGTCTTAGCGCGCTGGACGACCCTTGTGTCATCGAACTGGACTTGAAGGAGTACAAATACTGGAATCTTATTTACAGTAACCCCGACATATGA---------------------------------------------------------------------------------------------------------------------------------------------------------------------------------------------------------------------------ATGGGCTTTGCAGCGTACGGCGAAGAGGTTGACAGCAAATTTGCGCTCGCCATCCCCGGAACAAACGCCATCGTCTTCCAGATCGAGAAGCGCGAACGTGTGTTGCCCGGCGTCAGCGTACGAAATGAAGTCGTGAAGCGCATGGCCGCGTTGCGGGAGAAAGAGATCGAGGGTTGGGAGCCGAACCGCAAGGATTGGGCGCAGATGAAGGACGACGTGGAAGCGGAAATGCTGAAACACGCGCCTATCCGCCCGTCCCGCGTCAACGTCATCCTGTCCGCCCCGTTCGTGTACGTGTTCACGTCGAGCGCGAAGACGGCGGAAGAGTGCAGCGCGCTGATCCGTACCGCGCTCGGCACATGGCCCGTCGAACACCTCCTGCCGAGCGAGTATGAGCTGCGCCAGTTAATGCAGCGCGCGGTTCTCGGCCAGCAGGACGGCATCAAGGGCGATGCGTTTATCCATCTGAAACACGACGATGGCGACGACGTCAAGATGAAGGACACGGACATCTTCAAAGACGAGTCGGTGGTTGACCTGCTGTCACGTCACTGGACTGTCCGCGCGCTGGATCTCGAAGTCGATACACAATGCCCGGGCATCGACACCGTGTACTTCCGCCTGTCCGACAAAGCCATCCTGTCCGGTATCCACATCGGCGAGGCCGACGTTGATGCGAACTACGACGCCACGCTCGAACGCTACGGCACCGACGGCGGCCAGTTCCTGACCATGATGGCTAACCTGTTCCAACTCGATAAGTCCCTGCGTGCGGTGATCAGCGTGCTGGACGAGGCCGGGCAGGTAGTCGAGTACACCGGAACGCTGAACGAC---GAAGACGACGACGACGAGGTTTAAATGCAGCCGACTAATACCGCGTTGATGGTGAACAACGCCATGCACCCGAAAGGCCGCATCGACGTCGTCCCGGCGTTCCGCGCTATCGAGCGGATCTACAGCGTGACCATCCATGCCACGCACACCGGGATCAAGGTGTCGGCGGCCACGAATCACCGCGTGACCTTCTATCAGTCTGGCGACCCGGCCATCGCGAAGCACGGCGAGGCACGCGGCGCGGATGAATGCACGGCCATGCGCATGTACATCGTGAAGTTTCTGGATTGGGCCATGACGAATATGCCATGCCCGGAAGTGCAGAATGTCGTCGTGGAGGTGGCTGGTGGAAGGCATTGAATGAAAACAACGCACCACCCTATTGAACTGAGTCCGGTACGCGACATTGCCCGTACGGCCTTTGTCTATAAGAAGCCCGGCCAGAAAGAGGGCGAGATCTACATCGAGAAGGACAACGGCGACACCGAGATTGTTACCCCCCTGACCCGCGCGGACGCCATCGCATTGATCGCCGGGCTGCGTTCAGCCTTCGACATCCCGGACGAGAACGCCGAGAAGGTTGAACTGCTACAGCGCCGCCTTGACCAGACGCAAGACCACATCGAAAGCATTTCGCTGGTCACTGCGGCCAACATCATGTACGAGAATGGCCTGCGAACCGCAGTGCTGACGCCGTCCCGCCTGATCACCGGGCAGATGCCTGAACTGGAAATCGACGCGACTCGCCCGGACACCATCACCTACCGTCTGAAAGAGGAACCGCTCAATGCAGCCGACTAA------------------------------ATGAGCAAAGAACTAAGCCCGGCCGAACTGACTGGCGCAATGATGACGACCGAGCCGGATGTTGAACTGCCGTCACGCGTGCGCGTGTACAGCGTCGTGGGGAACCTCATTGCGCTGGAAGTCGGTGGCGTGTACACCCTGTCCCAAGAACTCCCGCTTGACCGTACGCTTTCGCAGGTACAGGACGAGGCCAATGCCCTCAAAGCGAAGATGCGGGCCAGCCTTAATTCTTCCATCCGGAACGCCATGAAACACCACGGCCAACGGTTCAGTATGGAATCCGCACTGGTGACTTACCCGTCTGGCCGCATGTTCATTCAGGCCGTCGTAACCTGTACGGCCACCGACGTCGCGGACGACGACGAAGTTTAA---------ATGGCGGGCTTATGGTTTTTCGTTGTGACGATGTGCGGCGCGGTTGGCGCTGATAATCTGGCGTCGGATTGTCATGATTATGTGATTGACGCGGGGATCTCTTATGACGATTGCCGCGCGGCCGTGGCGACTTATCCGGGCCGCATTGGCTTGTATTCCGTGCGGTGTGACCGTGGCGAGGCGGTAGAAGGGGGCAACGATGAATAA---------ATGAATAAAGGCCAATATCGCGCCGCGCGTCGCCTGATACGTGATAATGGGATC---TATGCGTTGCGATGGCTGGACGATGACACCGCGCCGATCATGGACGTGTTAGCAAGCCAGCATGATGACCAGTTAAAGACAAGGGCGGCGATCGTGGCGTACAGCGCCCGCGCCGGGCTTCCCTGTAATGTGCGTAAAACGGCGTCACTTGATCTTTTAGCGCGGTACAATGACCGCAAGGCGGCCCACAATGGATAAATGGATAAGGCGCAACGCTTAACGGCGGCACGTATGGCGGCGGATCGGTATGCCGGGATCGCACGGGCAAAAGGTTTTAAGCGTCATATTGATGGCGTGACTTTTACCCGGGCTGATGCGGATCTAACGTGGGATGACCGGGCGCGCGCTTTCCGTGTGACGCTGTACAAAATGGACGGGGCCGCACGTCTTTCCGTTGCCACTGTACGCGCGAATGCGATGCTTAACGTGCTGTTAAAAGCGTTTATCTAA------ATGGCCGAGAAATTAGTCCCTGCGAAAAAAGTCAAGAATGGCGTGCTGTACAAATCTGGTCACATCAAGATTTCTAACGTACGTGCTTCTTACCCGCACCTCGATAAGCCGTACGGCGGTGAAGACGGCGGCGAGCCGAAATACTCGCTGACGCTTTTGATGCCGAAAGACAGCCACGGCGAGATCGAGAAAATCATCCGTGAGCAGATCGAAGTCACCAAGAAGAACCACAAGACAGGCGCGCTGAAAGTCGCCCCGTCCATGTTGTTCATCAAAGACGGTGATACCGATTTTCCGGATAAGCCGGAATGCGAAGGGATGTGGGTTATCTCCGCACGCGAAAGCAAACGCCCGGATGTGTATAACATCGAGCGCGAAGAGTTGACTACCTCTTCCGAAATTCTGGAAGAGATCTACGGTGGTTGTTGGGTGTCGGTTGTCATCCGTCCGTGGTCGCAGGAAAACAAATTCGGCAAACGCGTTAACGCCAACCTGATTTCCGTTCTGAAACGCAAAGACGACGAGCCGTTCGGTGAAGGTCGTGTGGACACG------------------------------TCCGACGCGTGGGATGAAGACGAAGAT------------------------------------------------------TGGGAAGACGAAGTGTAA---------------------------TTGAGTAGAGCGCTCGCGTACTGCCTGCGGACGGTTAAACTGAACCGCAGCGACATGCACGACTATCAGGACGAAGGCGTCCAGTTCATCAAAGACCATCCGTACTGCGGCATGTTCGTAGACCTCGGATTGGGTAAAACCGTCATGACAGGTACGGCCATGCTCGACCTGATCGCGGACGGCGAAATTAACAAAGTGCTCGTCGTCGCGCCGAAGCGAGTGGCCCGTACCGGGTGGCCGACGGAATTCGACGAGTGGGGCCACCTGTGTTTCTACAAGATGTCGATTATCGCCGGGAACGCCAAAGAGCGCACGGCCGCTGCTCATAAAGACTGCCATTTTTACACGATCAGCGTGGATAACATCGCGTGGCTGTGTGAGCACTTCAAGACGAAATGGCCGTTCGACGCCGTGGTGCTGGACGAGTCGAGCATGTTCAAATCCCATACCTCGCAGCGCTTCAAACTGCTGCGCCGGGTGCGGAAGTACATCAAACGCATTGTCGAGTTGACGGCCACGCCTGCGGCCGAGGGGTACATGGGTATCTTCTCGCAAATCTACCTGCTGGACGAAGGCGAGCGCTTTGGCTCCACCATCGGGGGATATCAGGACAACTACTTCACGCAGAACCGATACAATTTCAAGTGGAAACTGCGCCCCGGCGCGGAAGACGAGATTATTCGGAAGATTTCTGATATATGTTTAGTCATGAAAGCGGAAGACTACCTTGACATGCACGAACCAAATTTCGTTCCTGTCCCGGTCGAGTTAGACGGGGAGACGGCGGAGCGGTACCGCATGATGGAGGAGGAAAGCCTTGTCGAGATTATGCCGGAAGATTTCGACGAACATCTGGATGACCCAATTGTGATCGAGGCGGAGCAGGCGGCATCCTTGCAGTCGAAGTTATTGCAGATGTGCTCGGGCTTCATCTACGACACGAAAATCGTCGGCATCACGGAAGACGACAAGGTCATCAAGCAGAAGGACACGTACAGGCTGCACGACCTGAAATTCGATGCGCTGGAAGAATTGCTGGAAACCACGCTGGCAGATAAAAACGTGCTGATCGCCTATCACTTCAAGCCGACCCTCGAACGACTGAAAGAGCGGTTTAAAGATCTGGTGGTCATGGACGATGACGGCAAGTGCATCAAGAAGTGGAACGCCGGAAAGATTCGACTGCTGGCCGCGCACCCTCAGTCAGCGGGACACGGTTTAAACCTCCAGCATGGGGGCCACGTCATCGTCTACATCGACAATCCGTGGTCGCTCGAACGCTTCCTGCAATTCAACGGTAGACTTCACCGTCAGGGCCAGAAGTACCCGGTTACGATCTACCAGTTCAAAGCCATGCTGCGAACACCGAACGGGCTTCTGGCCGAGACAGCGGACGACGTCGTGATTCAGGCGCTGAACGACAAAGAGGACGTGCAGGACGCGTTCTTCGAACTGCTCGAACGCATCAAAGGGCGCATCAAACGCCGCAAGAAATCGAAAAATAAAGGGGTATGGGATGACGAAGAGTAA
>Salmonella_phage_FSL_SP-124
ATGACGAAGAGTAATGCGCCACTGGCAACCCGGAATCGCCGCTCTAATGCGCCGGACGCCGATACCGAAGCGATGATCTTTCAGGGCTGCAACATCACGCAACTGGCGAAGCTGTTTCGCATGGAGCGCCGGGACATCACGCCGAAAATCATGGATGTCCCGCCTGTCGGCGAGCGTGGCGGGTACCCGATCTACGCGGTTCACGAAGTGGCCCCGTACCTCGTTAAGCCGCTGTACGATGTCGAGACGTACCTGCGCCGCATGAACTTCAAGGATCTGCCGAAGGAGTTGTCGAAAGAGTTTTGGGCCGGGCAGCGCGCAAAGCAGGACTTCGACATCAAAGCGGGCAACCTGTGGGAAACCGAGAAGGTGATCGAGCACTTCGGCGAGGCGGTGAAGGTGCTCCGCATGTCGATGTTGCTCATTCCCGACACGCTGGCGCGTCAGGCCGGACTCAGCGAGCCGCAACGTCAGGTCATCACGTCATCCATTGACGCCATGCTGAACGACCTGTCGAGCGCGCTGATCGATAAGTTCAACGGCGACGAGGTGGACGACGATGAAGTTTAAATGCCAAAACGTAAAGTTCTCCAGACCGTCATCGTTTACCGCGACGGCGCGCGTATCAAACCGTCCATCGGCGAGATCTTCGATTTCAAACAAGCCGAACTGGACAGCATCAACAAAATCAACCCGGATGCCATCGGCCGCCCGGTGATGGAAGTTGACGTTGAAAATCAGGCTGCACAGGAAGCCGCAGCGCAGCAGGCGAAAGCTGACGCGTCCAAAAAAGACGAGAAGGCTGACGGTGCTAAGAAAAACGCCAAAGACGAT------------AAAAAGTCTGGCGCGGAAGATGAAGTCTAAATGGCTTCTAACTTCGCAGCAATTAAAGCGAAGGCTCGCAGGGACGTACACGCGTCCCTGTCAGTACCTGCTCGCTACGAGAATTATTCGCAGGACGTCATCGTCGAAGGTCTTAGCGTCCGCTGGCACAACAAAATCGCTATCATGGGCGATCTTGAAAACGGCGGATACGCGAACATCGTTGAGGGCGTCGAGCGAATCATTTTCACGCGTGAAGAACTGGCCGTCAAAGGCGTGGTGCTGTCCGAAGGCGATAGCATCATAATGACGGCCGAGGGCTACGAGAACGCCCGTCTGGTTCTCAAAACGCAAGAACCCATCGTCGGGCCAGTGGAAGTCGTCTGGCAGGTGGCGAGGGCCGACTGAATGCCTGTTAACGTGTTAGCGATCGGCTCCGACGAGTTGAAAGGGTATCTGGAACAGGTACCGGAAATCGCTAACAATTCGATCCGCATGGCGATTAATAGCGTGGCTGCTGGCAAGGGCATGACCCTTATCAAGAAGTCGATGACCGACGAGATTGCCTTCCCAACCGGGTATCTCAACGCAGACCGCCTCAAGCTGACTAAGCGCGCCACCACATCCAACCTCGAAGCTGTCATTGTCGGCCGTAAGCGCGCCACCAGCCTCGCCCGTTTCGTTACAGGCGGCGCAATGGTGACGAATAGCAAACGGCCCGGCGGTGTACAGGTGCGGGTGAAGAAGGGCAAGACGACGTACCTGAAAAATGCGTTTCTTGTGCGGCTAAACAAAGGCGCGAGCCTCACCGAAGACCAGTATAACGTCGGTCTGGCCGTGCGACTTTCTGCCGGGGAATCCCTGTCCAATAAACGCTCGCAGCACAAATCATGGCTCGTACCGGGCCGGGTGGCATTGCTGTACGGGCCGTCCGTGGATCAGGTCTTTGCGGAAGTGTCCGGCACCGTCGCGCCGAAGATTGGCGACATGGTGGCCGCTGAATTCCATCGTAACTTTGCGAGGCTGTCTAAATGAATGAGTCAAAGGCTTGACATTCTTAAAGCATTGACAGCGCACCTTGAACAGATCACCATTGAGAACGGATACGCCTACGACCTGAAAGGCAAAGTGTATCGCGGGCGCGACCGATTCGGTGCGGACTTCACGTCCAAACTGCCTATCGTGTCGATCCTCGAAGCGAAGGCCACGGACTACGGAGCCTTTGCCAACGAGGAACAGACCGTACGAATGGATGATTGGGTGCTGCTGGTGCAGGGGTGGGTCAAAGATGACCCGAGAAACCCGACCGACCCGGCGTACGAACTGCTGGCCGAGGTGGAAAAGCGACTGGCGATGTTGGTGGCGAAGGACGAGAACGGACAACCGATGTATCCGGCCCTCTACCGCTTGGGTGGGAAGATTGCTAAACTCACACTCGCGCAGCCCGTTGTCAGGCCACCCGAAGACGGCTTGTCCGATACAGCGTTTTTCTTCCTACCTGTTAGGGTAGGACTCAAAGTGGACATTAGGAATCCTTAAATGAACGATAACTACCAAAACAACTACGTGGTAGGTCGCGGAACGGTCTACTTTGACCGATTCCAAGACGGCACTAACCGTAAGACGGGTGAAATGTATTTCGGTAACACGCCGGAATTCACCATCAACACCGATTCCGAAACGCTGGATCACTACTCTTCCGATCACGGTATGCGCGTGATGGATGCGTCCGTCCTGCTGGAAGCGTCTCAAGGTGGTACCTTTACCTGTGACAACATCAACGCGGATAACCTCGCGCTGTGGTTCCTCGGTGAAGTATCGAACACCACTCAGACGCAGCAGACCGACGCGAAAGAAGTGTTCAACCCGATCATGCGCGGCCGTTACTATCAACTCGGCACCACTGACGATAACCCGACGGGTGTTCGCAGCGTGACTAACTTCCAGATGGTCAAGGCTGACGCGTCCATCGCGATTTCCGTTGGTACAGGCGACATCACTTCTATCGTGGGTGCCACTGTCGTTAACCCGGCGGGTAACTACGAAATTGATCTGGAAGCGGGCCGTATCTACATCGAGCCGGATTCAGCCGACCTCGCGGGCAACGTGCAGATCGCGGTTCAGTACGACGTTGATGCGCAGAAACGTACGCTGGTCATCGGCAAGTCCAACATGGTGTATGGCGCGCTGCGCATGATCTCCGATAACCCGGTGGGTCTGAACAAGAACTACTACTTCCCGAAAGTGTCCATCGCGCCGGACGGCGATTATGCACTGAAAGGAGACGACTGGCAGGTCATGTCCTTCACCTTCAAGGCCATGCAGCTTAACAACATCACGCAGCGCGTCTACATCGACATCGTCGAAGCGGCCGCAGCGGTTGACCCGACCACGCAACGCACCATCGAGATTTCGCCTGCATCGACCTCGGCCGCATCCGGTGGCGCAGGTGTCGTTTGTACGGTGACTGTCCGTGACGGCACTGGCACAGCAGTTCAGGGCGATGCGGTGACGTTTACCACCGTTTCCGGTGCGACCGTTACGCCTAACAGCGCGACGACCGGGTCTACCGGGACGGCGACCACCACCGTCAACCGTGCCGCCGCTGGTACCGCGACTGTCACCGCCACGCTGGCGAACGGCAAAGCGGCCACGACTGGCACCATTACCTTCTCGTAA------ATGTGGTGGGCGTTAGCAATGCTGGTGGCCTCGGTGCTGATCAACGCGGCCCTCGCGCCGAAGCCTGCATCGGCAAAACCAGCAACAATTCAAGATTTCGACATCCCGCAGGTGAAGGAAGGCACGCCGCAGTCGGTGGTTTTCGGCGAGGTGTGGACAGCCGACTGGCAGGTATTGGGCTTCGGCAACTTCCGAACCAAAGCAGTTAAAGCGAAACAGGCGAAAAAATAAATGCCGAAAAAGACCGCCCCGAATCAGGGGCTACCCTACGGGTGGATTCGCGGGGAAGACTATTGGGGCGGCCCGATGTCCGACTCGCAGATCTTCCTCGACACCACGCTATTCCTGACACTGGAATCGCTGACCTTCTCCGCTCCGCCGCCTAACGCGGTGGACGGGGCTACCTACGTCGTCGCGGCCAACCCGACGGGGGCGTGGGCCGGGCATGAAGGCGACGTGGCCGTGTACGTGGAAAAGGTCTGGAATTTTTACACGCCGCGTTACGGATGGCGCGCTCGCGTCCGTTCGTACGAGAAATTCCTGTGGTTCAATGGCACGACGTGGATTGACGAGGCGACCGGGGAAGACCCGGTCAACCCTGACCCTGACCCAAGCGTTAAGCCGAAATGGTACGACATCGGGGTGACGGTGTCGGACAGCATGTACGCGAATGAACCTGTCGTGCATCTGCCGATCCTTGACCCGATGTACCTGCCTGCCAATATGGTCGGCTCACATTTTGACATGGCCGATGGCGCAAGCCCGGCCTATTACCAATTCCGCGTGCAGCGCAACGGCCAGAACGTCGCAACGATGACCGTGGAAATCGGAAACTTCAACGCGTCGTTTACCACTACCGGGGGCAACCCGATTTCCTTCGCGGCCGGGGATCGCATGACGGTTCGCGCGCAGCAGGAAGTTGTCGCCGGGATGAAAAACTTTGGCTTCGTAATTCGCATGGGACTGGTCTAAATGGCAAGTTATTTTGATGGATATGAGCAGTTCCGTTCGACGGACACGTCTAACCCGGGAACCTTTATGCGGCTCGCCGGGTACACGGTTCGAGGCGCGATTTCGGCGGGTCTTGGCCGCCTCCCGGCGAGCATCGGACTGTACACGCTGAACAGCGCCTACGAGCGCGACTGGACATGGGGTGGCGACACCCTCACCATCGGCTTTGCGTGCAAGCAGCAGGCGCGTGGCGCGCTATTTGGGCTAAAGGTCGGTGACGCCACTGGCCGCGATGTTCCGCATGTCGTTGTCTACACTGACCCGGTGTCGGCGCTCGTCACCATCCAGACCGGGCCAGACCAGTCGGAAGTCGGGTATGTCACGCCGATCCCGACACGCTGGTATTACTATGAAGTCGTGATGAACCGCGCCACGAAAGTTATCGAGGTGTTTGTTAACGGGAAATCGGACGTAGCCTATACACTGCCGGACGTCATTGCGGCGTCGTCCGTCGTGCGCATGGTCTTCAACCCGTTCGACATGCTGCCATCGTTCCCTGCCGATGCGAACTACAAGGAAGACACGAAGGTATTCGACGACATGTACGCGCAGGACGGCGGCCGCTTAGGGGCCATCCAGATCAGCGGACGTCTGCCGGACGGCGACCGTGATACCGAATGGGGCGTGGCCGGGCCTAACCCGACGGCAGCGCATAACCAGATGGTCGGCCGACTGCCGCCAGACATGGCAAACATGTACATCTACACTGGTACGAATGACCGTCACGACTCGTTTATCTCGACGGCGAAGTTACCGGATAACGGGGCCATTCTGGCGCAGGGACTGATCGCATTAGTCCGGAAGGCCACGGCCGACCCGGTGTCGATTATCGCGAACATTGACAGTCACACCGTTACCCTGTCGAATATCGGCCGTAATTGGGAATATCGTTACGCGCAATTCACCACAAGCGGTTATGATCGAGCCGCCATTGAAGCCGCCGAATTCGGTGTGCGTTCAGTAATTTAAATGTTTAAATTCTGTGACGGGTACGACCACTATGCCGAAATCGGCGTGAAGGGTACGGCCCTACAAGGTTATCTGGAAGCCGCCGGGTACGTGGTGCGTAATGCCAGCGATACCACGTTTTCCGTTGTCGAGGGCCGCCGGACTGGTGCGCGCGCGCTGAAATTCACCGTGGCCGCCAGTTCGTCCGTCAACGCCTCCCTGTCATGGGGATTCACCACGACGGCCTCGTCGGTCGTCTTCGGATTTGCCATGAAAGCCGGGCTGTCCCGTATGCGTATCGCGCGTATCGAGAACATCGTGGACATCGAGTGGGACACCACGACCGGGAAAATCCGCGTAGGGGAAGAGTTGGGCGTGAACCCGCTGATCCTGAACGCATGGTACTACTTCGAAATCGAGATCGATAAGACGGCCAACACCGTCAAGGTCTACGCGAATAACGAATTGCAGTTAACGGTTACGCCATCGAGTGCGCCGACCACCACGTACACAATCGTTTGGGGGCAGACGGGTACCGCACCTAATGCGGGCGAACAGACACTGGATGACTTCTACGTGATCGATGGTTCCGGTAGCCGCAACAACGCGCGACTGACCCCGGTCGAAGTGACCAGCCGTATGCCAACGGCCGACGTTTCTACGCAGTGGGACGTTGTGAACGCCTCGTCTTCCACGCCGCACTATCAGATCGTGTCACAGCTTTCCCCGGGCGGCGAGTCGAAGCCATACCTGCAATCGAACACCGCAGGGGCCACCGATATGTACCGTTCGAACGTGACGCTGCCGAACAATAACCAGATCTTCGCCGTATCTGTTATCGCGTACGCCCGTAAAGGCGACCTTGATGACCGTAAACTCGGTCTGGTGGTCAACACGGAAGGCGGTACGCCGACTGAAATTCAGGTGCCGCTTACCGAGTCGTATAAGTATTATCAGGCATCGTTCGAGCAAGCGCCGGGCGGAAGTGACTGGAACCAGAACAACGTCGAATCTTTGCAATTCGGCATCATCACTCGATAAATGAGCGAAATGGAACGGGAACGGCCGGGGGATAACTCCGGCGGCATCAAGTTAGACCTGTCTGTCAATCTCCCCACGATTCTGACGATGGCTTCGATGCTGGTGGCGGCGGTACTGTACGTCAACAACCGCTTCGCCGACCTGTCTAATCAGAATACGCAGACGGACACCCGGCTGACCAACGTCGAGAAACGTCAGGACTCCACTGACGCGGCGTTCACGGTTCTCCGGGCCGAAACCGTCTCGCAAAACTCCGCCCTTCGTTCAGACCTGCGCGCCGACATGCGCGACCTGAAACAAAGCGTGGACACACTATCTTCCCAAATGATGAGGAAATAAATGGCTACGATGAAAGAGCGACACAAGATACCGCACTTCCAGTACAGCGGGGGGATCTGGTACTGCTACCGGGCGTTTGACGGCGGCGCGAAGTGTTACCCGGAATACTCGCCCACCAGCCACGCCGAGCTATGGTACAGCGACAAGGCGATGGCCCGCATGGTGGAAGTGTACGGCTGGTGGAAAGCCAAAGACCCGAAGAATGCCCGCCTGACCGATGCAATGCTGCTGCGCTACGCCGGGGCCATCCGCTACGTGGAAGAGGGTAGCCGCCGGAAATGGGGCATGGTCATCAAAGACCTGCGCATCTTCGCGGAGAACGTCGGTAGCCGCTTCTCGCGGGAGTATTTCGCCCGGGCAAGGAAAGAGGACGTCAAGCGCGCGAAAACGATGCGTGGCAAGGAACAGGCCCGGCTGGCGGAAACGCTGATTGCCTCGGGGTACTGCCGGGTGTCGAATAACCATCGCATAGTCAGCCGTATCGATCGGCCAGACTGGCGCGAAGTGCTGGCGCTGGAATTATGCCCGCAAGATCCGTATGGTGCCGGGATCGACCGTTCGTACGGGAGCGGCATGGCCGACTTCTATCGTCGCGGGAACAGCAAGGATAAACTGACCATCGAAGACGAAATGGTCTTCCGGCGCTTCCCGGGGTCAGGCGATGGCCCGACGGACTTCATACCACTATGCGAGGACGCGCAATGA---------ATGAACTACATGCGCATGAAAGCCGACCGCACCCACGCCGTCATCGCAGAAATGGAAGCGAAGGGCTATCTGGTGGCCGTCAACGGTGTCCACGACGAGATCTGGTTTGACATCATCCATCAGGTCGGGCCGATGTCCGCCGAGGAACGCCAGTCCATTGAAGACAGACTGCTGTCCGCATACAGCGAAGATTTGAAGGAGTGGGCTGATCACCTGCTTGGATCGTGGCGTGAGGCGCACCCGGGCATCGTACGCATTTGGGACGGCCTGCCTGTCCGTAATTTCAACGAAGAGGACAAGTACAAAAAATGAATGCTGACTATCACTGCCGATGAAATGTATAAAGCTGCTACCGACCACCACACTGCCGAAGCAATTGAAGTACGCGGCGAGGTAGAGCGTCTTATCCGCCGGGCCGCCTCGGCCGGGCTGACCACCACTACGGTCGCGCTGTTACACAACGACCATCCGCTGTCCGATAAATCTCGCGCCATGCTGATTGGCTGGATAAAGGAAGCCGGGTTCGAAATCTATTCCGATCCTGACGAACCGCCATGCACCCTACAAATTTTGTGGGGGAGGGCCGCCGCATGAATGGCCGATAAAAAATTGAGATTCGGACACCTTGAAGCGGGCGACATGACACTGGAACGTAACTCGATTCGCATCGGGTACAGCCCGGAAGTGTCGTTCGCCGTGAAACGCCGCGTCGAGCGCACCACCGCCACGCAGATAATCGTCGGCAATACGCGGTACCGGAAAGACGATGGCCGCGCGATCGGCGAAGCCGGGTGCCTGTTTAACCCGGAGGACATCGGCGAAGGCAAGATGGTCAACATAGAGATCGTTACCGAGGCCGAATTCCGGGAGATCCAGAGCATGTTCTACGAGTTCAAGGCCGGAGTTTTAGCCGCGTGCGAGGGGCATGACATCACCGCGAGTGACTTGGCTGTCCTGTTCCGGGATCGGGAGTTACGCGAAGGGGTGGTGGCGCGCTGGCGTAAAACGAAGGAAACGATCGCCGACCTGCATAAACAGACCCGCGACTTTATGACCGAGAAGGGCCACGGAGATCGGCTGGCGCACGCCCGGAAAAGAAAATCGTAG------------------------------ATGAAAATTCCCGCAGGAGACGTTAAGCCGGGCGTACTCGCGACCATCTTCGGCGAGCAGTTCCGCCTTCGCTATATCACGTATCACAACGTCGGCAGCGTGACGCTGAGATTCCAGCCGGGCGACGAACCGCTGTCACCGTTCACCGAGAATGACGTGTTGACCATGACCGTTTCGCGCACATTTGAAGTCGAGGTGGACAGCGATGGCCGATAAATGAGCCAGTATGTTGATGCACTCAACGCCATGAAAAACATGGACGAACACGAACCGAAGATGATCGGCGACCAATGGCGCACGCCGGAATGGCTGTTTCAAGCGATTAACAAGCTGTACGGGCCAATCGTGCTTGACCTGTTCACCGACGGCCAGAACGCCAAATGTCAGCGCTTCTTCACTGCCGAAGACAATGCGTTAAAGCAGGACTGGTCAAAACGTCTGGCCGAGATCCACGCCAGCGAC------------GGGTTCGACCAGAAGACCCGCGTT------TGGGCCTACGCTAACCCCCCTTACAGCCAGAAGCGCGCCGGGAAAGAACACCTTACCGGGATGACCCACATCATGCGCAAGGCCGATGAAGAACGGGCCAAAGGCGCTGGCACCATCTGGCTGACCAAGTCCGCGACATCGGAAAGCTGGTGGCCGGACGCCATCGCTACTCGCACCATCTTCATCAAAGGGCGCATCGGGTTTGAACCGCCAGTCTGGTTCCGGCCGAAGGAAGGCAGCAGCGAAATCACGTCGGCCGGGTTCGGCGCGGCCATCCACATCTTCGACCCGGCGACTGACCGCATTCACCCCAACGAGTATATCGACCGTGAAACGCTACTGGAAATCGGCGCACCACTGGCTAACGTATCGGCCAAGATCCGGAACCGCTGGATCAAGATGTGGGACGAGATTTAAATGAGCGAGCAAAAAGTCACTTACATCACCGACGACAAAAGCCTGAAAGACATCCTCGTCATGGCTATCGAGCAGGAAGGCGGCATATCCCCAAATCATATCCTTTGCGTGGCGCATAAATACCTTCGCGAGAACTGCGGAACGCCGGAAGCGAACATCCAGTCAGTCGATGAAGTCGAAGTGGACGGCGACGCAATGCCCCGGGAGATCCGTATTAAGTGGACGCGGGTTAAACGTCCGTCCGCTGTTACGCCAACGGCCGCAGAAGTGACCGAGTGGGAACGCGAGCAGTGCCAGCAGATCCTGAGCACCATCCTCGAAACGGTACGCGCCAGCGCTAAATACGCGAAGATTGCAGGCACCACCAGCATCGAACTGGCCGGAAGCCTCGCCATGCAGGACATCCAGCGCCTGACCGGGCAGATGACCAGCAAAGGCCCGCTTACCCTGAAAGACTTCGAGCCGTTGCGCCTCGCCGACATCACGCCGAGCGAACTGGCCGCGCTACGTGAAGCGCTGGATAATAAGAGCCGCAGCCTCGATACCGCAGAGAGCGCCGTCACCAGTCTGCAAATCCAGTTATCCGAGGCCCACCGCCGTCACGCCGAAGATAACACCGAGCACGACCGGGAAACGACTAAGCTGCGCGCTACGATCAAATCGATGCAGAATGACGTACGTTACACCCGGAAGTCCGCGTCCGTCCGTGCCGCGTGGGAAGAACTGGCGGCCATCGACCTGACCACCGCCCGCATGGTGATCCTGTCCGGCTTCCGGGCGTACCCTGACCACGCGGCGGAGTTCTTCGACATCCCGCATTACCGCCTGAACGCGAATCTGGTGGCCGACCTGCCTGCACCGATCGTCACGTATATCCATGCTATGTGCGATAACCTGCTGCTGTCACCGCGACCGAAGTCAGTCACGTTGCAAATGGTCAAGGACATGGCGAACCGTATTCAACTCGATATGAGCGCATCCACGTTCAGCGATCTGACCCGCAAATATGCAGGCGGCCATTCGCTGACAATGATGTCACCGGACAAATACGAAGCCTTCTACGTTGAGGCCGATGACCTGCTGAACGGAGAAACGTTTTAAATGGGAGCCTATGCCACGCCCCAAGTAGACCAATACTGGCAGGTCAGAACGACAGGCCAGATCATGCTGATACGCCAGCCGGAGGATCATGTGTTCAGTCCGGAATGGCACCTGAACTACCGCCGGGTACGCCTGCTGCATCACCCGGAATCCTCCTGCGTCTTTGTCGAGGACTACGGCACCTGCCTGAGCGCGCTGGATGACCCATGCGTCATCGAACTGGACTTGAAGGAGTACAAATACTGGAATCTTATTTACAGTAACCCCGACATATGAATGAAAATCAAGGGTTATGAGAAAGCCATTATCCTGCACCTCGGCGCGCTGTATGACGCGGCCAACGACGGTAACGAGAAGGTCAAGCCGCTGCACCGCCTGATCCTGAATCTGCCGAACGTTGACGAAGAGGCGGTGACGGCTTTCGCTAAAGGAGCGTTAAGCGATGCACTCGAAAAGCATGAAGTGTCAGATCCGCCGGAGGCGTCTTACAAGACAATGGGCTTTGCAGCGTACGGCGAAGAGGTTGACAGCAAATTTGCGCTCGCCATCCCCGGAACAAACGCCATCGTCTTCCAGATCGAGAAGCGCGAACGTGTGTTGCCCGGCGTCAGCGTACGAAATGAAGTCGTGAAGCGCATGGCCGCGTTGCGGGAGAAAGAGATCGAGGGTTGGGAGCCGAACCGCAAGGATTGGGCGCAGATGAAGGACGACGTGGAAGCGGAAATGCTGAAACACGCGCCTATCCGCCCGTCCCGCGTCAACGTCATCCTGTCCGCCCCGTTCGTGTACGTGTTCACGTCGAGCGCGAAGACGGCGGAAGAGTGCAGCGCGCTGATCCGTACCGCGCTCGGCACATGGCCCGTCGAACACCTCCTGCCGAGCGAGTATGAGCTGCGCCAGTTAATGCAGCGCGCGGTTCTCGGCCAGCAGGACGGCATCAAGGGCGATGCGTTTATCCATCTGAAACACGACGATGGCGACGACGTCAAGATGAAGGACACGGACATCTTCAAAGACGAGTCGGTGGTTGACCTGCTGTCACGTCACTGGACTGTCCGCGCGCTGGATCTCGAAGTCGATACACAATGCCCGGGCATCGACACCGTGTACTTCCGCCTGTCCGACAAAGCCATCCTGTCCGGTATCCACATCGGCGAGGCCGACGTTGATGCGAACTACGACGCCACGCTCGAACGCTACGGCACCGACGGCGGCCAGTTCCTGACCATGATGGCTAACCTGTTCCAACTCGATAAGTCCCTGCGTGCGGTGATCAGCGTGCTGGACGAGGCCGGGCAGGTAGTCGAGTACACCGGAACGCTGAACGAC---GAAGACGACGACGACGAGGTTTAAATGCAGCCGACTAATACCGCGTTGATGGTGAACAACGCCATGCACCCGAAAGGCCGCATCGACGTCGTCCCGGCGTTCCGCGCTATCGAGCGGATCTACAGCGTGACCATCCACGCCACACACACCGGGATCAAAGTGTCCTCGGCCACGAATCACCGCGTGACCTTCTATCAGTCTGGCGACCCGGCCATCGCGAAGCACGGCGAGGCTCGCGGCGCGGATGAATGCACGGCCATGCGCATGTACATCGTGAAGTTTCTGGATTGGGCCATGACGAATATGCCATGCCCGGAAGTGCAGAATGTCGTCGTGGAGGTGGCTGGTGGAAGGCATTGAATGAAAACAACGCACCACCCTATTGAACTGAGTCCGGTACGCGACATTGCCCGTACGGCCTTTGTCTATAAGAAGCCCGGCCAGAAAGAGGGCGAGATCTACATCGAGAAGGACAACGGCGACACCGAGATCGTTACCCCCCTGACCCGCGCGGACGCCATCGCATTGATCGCCGGGCTGCGTTCAGCCTTCGACATCCCGGACGAGAACGCCGAGAAGGTTGAACTGCTACAGCGCCGCCTTGACCAGACCCAAGACCACATCGAAAGCATTTCGCTGGTCACGGCGGCCAACATCATGTACGAGAATGGCCTGCGTACCGCAGTGCTGACGCCGTCCCGCCTGATCACCGGGCAGATGCCTGAACTGGAAATCGACGCGACTCGCCCGGACACCATCACCTACCGTCTGAAAGAGGAACCGCTCAATGCAGCCGACTAA------------------------------ATGAGCAAAGAACTAAGCCCGGCCGAACTGACTGGCGCAATGATGACGACCGAGCCGGATGTTGAACTGCCGTCACGCGTGCGCGTGTACAGCGTCGTGGGGAACCTCATTGCGCTGGAAGTCGGTGGCGTGTACACCCTGTCCCAAGAACTCCCGCTTGACCGTACGCTTTCGCAGGTACAGGACGAGGCCAATGCCCTCAAAGCGAAGATGCGGGCCAGCCTTAATTCTTCCATCCGGAACGCCATGAAACACCACGGCCAACGGTTCAGCATGGAATCCGCGCTGGTGACTTACCCGTCTGGCCGCATGTTCATTCAGGCCGTTGTGACCTGTACTGACACCGACGTTTCGGACGACGACGAAGTTTAAGTGGTGATTATGGCGGGCTTATGGTTTTTAGTGGTGACGATGTGCGGCGCGGTTGGCGCTGATAATATGGCGGCCGATTGTCACGATTATGTGATTGACGCGGGGATCTCTTATGACGATTGCCGCGCGGCCGTGGCGACTTATCCGGGCCGTATTGGCTTGTATTCCGTGCGGTGTGACCGTGGCGAGGCGGTAGAAGGGGGCAACGATGAATAA---------ATGAATAAAGGCCAATACCGCGCCGCGCGTCGCCTGATACGTGATAACGGGATC---TATGCGTTGCGATGGCTGGACGATGACACCGCGCCGATCATGGACGTGTTAGCAAGCCAGCATGATGACCAGTTACAGACAAGGGCGGCGATCGTGGCGTACAGCGCCCGCGCCGGGCTTGCCTGCAATGTGCGTAAAACGGCGTCACTTGATCTTTTAGCGCGGTACAATGACCGCAAGGCGGCGCACAATGGATAAATGGATAAGGCGCAACGCTTAACGGCTGCACGTATGGCGGCGGATCGGTATGCCGGGATCGCACGGGCAAAAGGTTTTAAACGTCATGCGGATGGCGTGACTTTTACCCGGGCCGATGCGGATCTAACGTGGGATGACCGGGCGCGCGCTTTCCGTGTAACGCTGTACAAAATGGACGGGGCCGCGCGTCTTGCCGTTGCCACTGTACGCGCGAATGCGATGCTTAACGTGCTGTTAAAAGCGTTTATCTGA------ATGGCCGAGAAATTAGTCCCTGCGAAAAAAGTCAAGAATGGCGTGCTGTACAAATCTGGTCACATCAAGATTTCTAACGTACGTGCTTCTTACCCGCACCTCGATAAGCCGTACGGCGGTGAAGACGGCGGCGAGCCGAAATACTCGCTGACGCTTTTGATGCCGAAAGACAGCCACGGCGAGATCGAGAAAATCATCCGTGAGCAGATCGAAGTCACCAAGAAGAACCACAAGACAGGCGCGCTGAAAGTCGCCCCGTCCATGTTGTTCATCAAAGACGGTGATACCGATTTTCCGGATAAGCCGGAATGCGAAGGGATGTGGGTTATCTCCGCACGCGAAAGCAAACGCCCGGATGTGTATAACATCGAGCGCGAAGAGTTGACTACCTCTTCCGAAATTCTGGAAGAGATCTACGGTGGTTGTTGGGTGTCGGTTGTCATCCGTCCGTGGTCGCAGGAAAACAAATTCGGCAAACGCGTTAACGCCAACCTGATTTCCGTTCTGAAACGCAAAGACGACGAGCCGTTCGGTGAAGGTCGTGTGGACACG------------------------------TCCGACGCGTGGGATGAAGACGAAGAT------------------------------------------------------TGGGAAGACGAAGTGTAA---------------------------TTGAGTAGAGCGCTCGCGTACTGCCTGCGGACGGTTAAACTGAACCGCAGCGACATGCACGACTATCAGGACGAAGGCGTCCAGTTCATCAAAGACCATCCGTACTGCGGCATGTTCGTAGACCTCGGATTGGGTAAAACCGTCATGACAGGTACGGCCATGCTCGACCTGATCGCGGACGGCGAAATTAACAAAGTGCTCGTCGTCGCGCCGAAGCGAGTGGCCCGTACCGGGTGGCCGACGGAATTCGACGAGTGGGGCCACCTGTGTTTCTACAAGATGTCGATTATCGCCGGGAACGCCAAAGAGCGCACGGCCGCTGCTCATAAAGACTGCCATTTTTACACGATCAGCGTGGATAACATCGCGTGGCTGTGTGAGCACTTCAAGACGAAATGGCCGTTCGACGCCGTGGTGCTGGACGAGTCGAGCATGTTCAAATCCCATACCTCGCAGCGCTTCAAACTGCTGCGCCGGGTGCGGAAGTACATCAAACGCATTGTCGAGTTGACGGCCACGCCTGCGGCCGAGGGGTACATGGGTATCTTCTCGCAAATCTACCTGCTGGACGAAGGCGAGCGCTTTGGCTCCACCATCGGGGGATATCAGGACAACTACTTCACGCAGAACCGATACAATTTCAAGTGGAAACTGCGCCCCGGCGCGGAAGACGAGATTATTCGGAAGATTTCTGATATATGTTTAGTCATGAAAGCGGAAGACTACCTTGACATGCACGAACCAAATTTCGTTCCTGTCCCGGTCGAGTTAGACGGGGAGACGGCGGAGCGGTACCGCATGATGGAGGAGGAAAGCCTTGTCGAGATTATGCCGGAAGATTTCGACGAACATCTGGATGACCCAATTGTGATCGAGGCGGAGCAGGCGGCATCCTTGCAGTCGAAGTTATTGCAGATGTGCTCGGGCTTCATCTACGACACGAAAATCGTCGGCATCACGGAAGACGACAAGGTCATCAAGCAGAAGGACACGTACAGGCTGCACGACCTGAAATTCGATGCGCTGGAAGAATTGCTGGAAACCACGCTGGCAGATAAAAACGTGCTGATCGCCTATCACTTCAAGCCGACCCTCGAACGACTGAAAGAGCGGTTTAAAGATCTGGTGGTCATGGACGATGACGGCAAGTGCATCAAGAAGTGGAACGCCGGAAAGATTCGACTGCTGGCCGCGCACCCTCAGTCAGCGGGACACGGTTTAAACCTCCAGCATGGGGGCCACGTCATCGTCTACATCGACAATCCGTGGTCGCTCGAACGCTTCCTGCAATTCAACGGTAGACTTCACCGTCAGGGCCAGAAGTACCCGGTTACGATCTACCAGTTCAAAGCCATGCTGCGAACACCGAACGGGCTTCTGGCCGAGACAGCGGACGACGTCGTGATTCAGGCGCTGAACGACAAAGAGGACGTGCAGGACGCGTTCTTCGAACTGCTCGAACGCATCAAAGGGCGCATCAAACGCCGCAAGAAATCGAAAAATAAAGGGGTATGGGATGACGAAGAGTAA
>Salmonella_phage_SPN19
ATGACGAAGAGTAATGCGCCACTGGCAACCCGGAATCGCCGCTCTAATGCGCCGGACGCCGACACCGAAGCGATGATTTTTCAGGGCTGCAACATCACGCAACTGGCAAAGCTGTTCCGCATGGAGCGCCGGGACATCACGCCGAAAATCATGGATGTCCCGCCTGTCGGCGAGCGTGGCGGGTACCCGATCTACGCGGTTCACGAAGTGGCCCCGTACCTCGTTAAGCCGCTGTACGATGTCGAGACGTACCTGCGCCGCATGAATTTCAAGGATCTGCCGAAGGAGTTGTCGAAAGAGTTTTGGGCCGGGCAGCGCGCAAAGCAGGACTTCGACATCAAAGCGGGCAACCTGTGGGAAACCGAGAAGGTGATCGAGCACTTCGGCGAGGCGGTGAAGGTGCTCCGCATGTCGATGTTGCTCATTCCCGACACGCTGGCGCGTCAGGCCGGACTCAGCGAGCCGCAACGTCAGGTCATCACGTCATCCATTGACGCCATGCTGAACGACCTGTCGAGCGCGCTGATCGATAAGTTCAACGGCGACGAGGTGGACGACGATGAAGTTTAAATGCCAAAACGTAAAGTTCTCCAGACCGTCATCGTTTACCGCGACGGCGCGCGTATCAAACCGTCCATCGGCGAGATCTTCGATTTCAAACAAGCCGAACTGGACAGCATCAACAAAATCAACCCGGATGCCATCGGCCGCCCGGTGATGGAAGTTGACGTTGAAAATCAGGCTGCACAGGAAGCCGCAGCGCAGCAGGCGAAAGCTGACGCGTCCAAAAAAGACGAGAAGGCTGACGGTGCTAAGAAAAACGCCAAAGACGAT------------AAAAAGTCTGGCGCGGAAGATGAAGTCTAAATGGCTTCTAACTTCGCAGCAATTAAAGCGAAGGCTCGCAGGGACGTACACGCGTCCCTGTCAGTACCTGCTCGCTACGAGAATTATTCGCAGGACGTCATCGTCGAAGGTCTTAGCGTCCGCTGGCACAACAAAATCGCTATCATGGGCGATCTTGAAAACGGCGGATACGCGAACATCGTTGAGGGCGTCGAGCGAATCATTTTCACGCGTGAAGAACTGGCCGTCAAAGGCGTGGTGCTGTCCGAAGGCGATAGCATCATAATGACGGCCGAGGGCTACGAGAACGCCCGTCTGGTTCTCAAAACGCAAGAACCCATCGTCGGGCCAGTGGAAGTCGTCTGGCAGGTGGCGAGGGCCGACTGAATGCCTGTTAACGTGTTAGCGATCGGCTCCGACGAGTTGAAAGGGTATCTGGAACAGGTACCGGAAATCGCTAACAATTCGATCCGCATGGCGATTAATAGCGTGGCTGCTGGCAAGGGCATGACCCTTATCAAGAAGTCGATGACCGACGAGATTGCCTTCCCAACCGGGTATCTCAACGCAGACCGCCTCAAGCTGACTAAGCGCGCCACCACATCCAACCTCGAAGCTGTCATTGTCGGCCGTAAGCGCGCCACCAGCCTCGCCCGTTTCGTTACAGGCGGCGCAATGGTGACGAATAGCAAACGGCCCGGCGGTGTACAGGTGCGGGTGAAGAAGGGCAAGACGACGTACCTGAAAAATGCGTTTCTTGTGCGGCTGAACAAAGGCGCGAGCCTCACCGAAGACCAGTATAACGTCGGTCTGGCCGTGCGACTTTCTGCCGGGGAATCCCTGTCCAATAAACGCTCGCAGCACAAATCATGGCTCGTACCGGGCCGGGTGGCATTGCTGTACGGGCCGTCCGTGGATCAGGTCTTTGCGGAAGTGTCCGGCACCGTCGCGCCGAAGATTGGCGACATGGTGGCCGCTGAATTCCATCGTAACTTTGCGAGGCTGTCTAAATGAATGAGTCAAAGGCTTGACATTCTTAAAGCATTGACAGCGCACCTTGAACAGATCACCATTGAGAACGGATACGCCTACGACCTGAAAGGTAAAGTGTATCGCGGGCGCGACCGATTCGGCGCGGACTTCACGTCCAAACTGCCAATCGTGTCGATCCTCGAAGCGAAGGCCACGGACTACGGAGCCTTTGCCAACGAGGAACAGACCGTACGAATGGACGATTGGGTGCTGCTGGTGCAGGGGTGGGTCAAAGATGACCCGAGAAACCCGACCGACCCGGCGTACGAACTGCTGGCCGAGGTGGAAAAGCGACTGGCGATGTTGGTGGCGAAGGACGAGAACGGACAACCGATGTATCCGGCCCTCTACCGCTTGGGTGGGAAGATTGCTAAACTCACACTCGCGCAGCCCGTTGTCAGGCCACCCGAAGACGGCTTGTCCGATACAGCGTTTTTCTTCCTACCTGTTAGGGTAGGACTCAAAGTGGACATTAGGAATCCTTAAATGAACGATAACTACCAAAACAACTACGTGGTAGGTCGCGGAACGGTCTACTTTGACCGATTCCAAGACGGCACTAACCGTAAGACGGGTGAAATGTATTTCGGTAACACGCCGGAATTCACCATCAACACTGATTCCGAAACGCTGGATCACTACTCTTCCGATCACGGTATGCGCGTGATGGATGCGTCCGTCCTGCTGGAAGCGTCTCAGGGTGGTACCTTTACCTGTGACAACATCAACGCGGATAACCTCGCGCTGTGGTTCCTCGGTGAAGTGTCGAACACCACTCAGACGCAGCAGACCGACGCGAAAGAAGTGTTCAACCCGATCATGCGCGGCCGTTACTATCAACTCGGTACCACTGACGATAACCCGACGGGTGTTCGCAGCGTGACTAACTTCCAGATGGTCAAAGCCGACGCGTCCATCGCGATTTCCGTTGGTACAGGCGACATCACTTCTATCGTGGGTGCCACTGTCGTTAACCCGGCTGGTAACTACGAAATCGATCTGGAAGCGGGCCGCATCTACATCGAGCCGGATTCATCCGACCTCGCGGGCAACGTGCAGATCGCGGTTCAGTACGACGTTGATGCGCAGAAACGTACGCTGGTCATCGGTAAGTCCAACATGGTGTACGGCGCGCTGCGCATGATCTCCGATAACCCGGTGGGTCTGAACAAGAACTACTACTTCCCGAAAGTGTCCATCGCGCCGGACGGCGATTATGCACTGAAAGGCGACGACTGGCAGGTCATGTCCTTCACCTTTAAGGCCATGCAGCTTAACAACATCACGCAGCGCGTCTACATCGACATCGTCGAAGCGGCCGCAGCGGTTGACCCGACCACGCAGCGCACCATCGAGATTTCGCCTGCATCGACCTCGGCCGCATCCGGTGGCGCAGGTGTCGTTTGTACGGTGACTGTCCGTGACGGCACTGGCACCGCAGTTCAGGGCGATGCAGTGACGTTTACCACCGTTTCCGGCGCGACCGTTACGCCTAACAGCGCGACGACCGGGTCTACCGGGACGGCGACCACCACCGTCAACCGTACCGCCGCTGGTACCGCGACTGTCACCGCCACGCTGGCGAACGGCAAAGCGGCCACGACTGGCACCATTACCTTCTCGTAA------ATGTGGTGGGCGTTAGCTATGCTGGTGGCCTCGGTGCTGATCAACGCGGCCCTCGCGCCGAAGCCTGCATCGGCAAAACCAGCAACAATTCAGGACTTCGACATCCCGCAGGTGAAGGAAGGCACGCCGCAGTCCGTGGTATTCGGCGAGGTGTGGACAGCCGACTGGCAGGTATTGGGCTTCGGCAACTTCCGAACCAAAGCAGTTAAAGCGAAACAGGCGAAAAAATAAATGCCGAAAAAGACAGCCCCGAATCAGGGGCTACCCTACGGGTGGATTCGCGGGGAAGACTATTGGGGCGGCCCGATGTCCGACTCGCAGATCTTCCTCGACACCACGCTATTCCTGACACTGGAATCGCTGACCTTCTCCGCTCCGCCGCCTAACGCGGTGGACGGGGCCACCTACGTCGTCGCGGCCAACCCGACGGGGGCGTGGGCTGGACATGAAGGCGACGTGGCCGTGTACGTGGAAAAGGTCTGGAATTTTTACACGCCGCGCTACGGATGGCGCGCTCGCGTGCGTTCGTACGAGAAATTCCTGTGGTTCAATGGCACGACGTGGATTGACGAGGCGACCGGGGAAGACCCGGTCAACCCTGACCCCGACCCAAGCGTTAAGCCGAAATGGTACGACATCGGGGTGACGGTGTCGGACAGCATGTACGCGAATGAACCCGTCGTGCATCTGCCGATCCTTGACCCGATGTACCTGCCTGCCAATATGGTCGGCTCACAGTTTGACATGGCCGACGGCGCAAGCCCGGCCTATTACCAATTCCGCGTGCAGCGCAACGGCCAGAACGTCGCAACGATGACCGTGGAAATCGGAAACTTCAACGCGTCGTTTACCACTACCGGGGGCAACCCGATTTCCTTCGCGGCCGGGGATCGCATGACGGTTCGCGCGCAGCAGGAAGCCGTCGCCGGGATGAAAAACTTTGGCTTCGTAATTCGCATGGGACTGGTCTAAATGGCAAGTTATTTTGATGGATATGAGCAGTTCCGTTCGACGGACACGTCTAACCCGGGAACCTTTATGCGGCTCGCCGGGTACACGGTTCGAGGCGCGATTTCGGCGGGTCTTGGCCGCCTCCCGGCGAGCATCGGACTGTACACGCTGAACAGCGCCTACGAGCGCGATTGGACGTGGGGTGGCGACACCCTCACCATCGGCTTTGCGTGCAAGCAGCAGGCGCGTGGCGCGTTATTCGGGCTAAAGATCGGTGACGCCACTGGCCGCGACGTCCCGCATGTCGTCGTATACACTGATCCTGTGTCTGCGCTCGTCACCATTCAGACCGGGCCAGACCAACTGGAAGTCGGTTATGTCACACCGATCCCGACGCGCTGGTACTACTACGAAGTCGTGATGAACCGCGCCACGAAGGTTATCGAGGTGTTCGTTAACGGGAAGTCCGACGTGGCGTTCACGCTGCCGGACGTCCTCGCGGCGTCGGCCGTTGTGCGCATGGTCTTCAACCCGTTCGACATGCTCCCGGCGTTCCCTGCCGATGCGAACTACAAGGAAGACACGAAAGTCTTCGACGACATGTATGCGCAGGACGGCGGCCGTTTAGGGGCCATCCAGATCAGCGGCCGACTGCCGGACGGCGACCGCGATACCGAATGGGGTGTTGCCGGGCCTAACCCAACGGCCGCACATAACCAGATGGTCGGCAGACTACCGCCGGACATGGCAAATCTGTTTATCTATACTGGCACGAATGACCGCCATGACTCGTTTATCTCGACGGCGAAGTTACCGGATAACGGGGCCATTCTGGCGCAGGGATTGATCGCATTAGTCCGGAAGGCCACGGCCGACCCGGTGTCGATTATCGCGAACATTGACAGTCACACCGTTACCCTGTCGAATATTGGCCGTAATTGGGAATATCGTTACGCGCAATTCACCACAAGCGGTTATGATCGAGCCGCCATTGAAGCCGCCGAATTCGGTGTGCGTTCAGTAATTTAAATGTTTAAATTCTGTGACGGGTACGACCACTATGCCGAAATCGGCGTGAAGGGTACGGCCCTACAAGGTTATCTGGAAGCCGCCGGGTACGTGGTGCGTAATGCCAGCGATACCACGTTTTCCGTTGTCGAGGGCCGCCGGACTGGTGCGCGCGCGCTGAAATTCACCGTGGCCGCCAGTTCGTCCGTCAACGCCTCCCTGTCATGGGGATTCACCACGACGGCCTCGTCGGTCGTCTTCGGATTTGCCATGAAAGCCGGGCTGTCCCGTATGCGTATCGCGCGTATCGAGAACATCGTGGACATCGAGTGGGACACCACGACCGGGAAAATCCGCGTAGGGGAAGAGTTGGGCGTGAACCCGCTGATCCTGAACGCATGGTACTACTTCGAAATCGAGATCGATAAGACGGCCAACACCGTCAAGGTCTACGCGAATAACGAATTGCAGTTAACGGTTACGCCATCGAGTGCGCCGACCACCACGTACACAATCGTTTGGGGGCAGACGGGTACCGCACCTAATGCGGGCGAACAGACACTGGATGACTTCTACGTGATCGATGGTTCCGGTAGCCGCAACAACGCGCGACTGACCCCGGTCGAAGTGACCAGCCGTATGCCAACGGCCGACGTTTCTACGCAGTGGGACGTTGTGAACGCCTCGTCTTCCACGCCGCACTATCAGATCGTGTCACAGCTTTCCCCGGGCGGCGAGTCGAAGCCATACCTGCAATCGAACACCGCAGGGGCCACCGATATGTACCGTTCGAACGTGACGCTGCCGAACAATAACCAGATCTTCGCCGTATCTGTTATCGCGTACGCCCGTAAAGGCGACCTTGATGACCGTAAACTCGGTCTGGTGGTCAACACGGAAGGCGGTACGCCGACTGAAATTCAGGTGCCGCTTACCGAGTCGTATAAGTATTATCAGGCATCGTTCGAGCAAGCGCCGGGCGGAAGTGACTGGAACCAGAACAACGTCGAATCTTTGCAATTCGGCATCATCACTCGATAAATGAGCGAAATGGAACGGGAACGGCCGGGGGATAACTCCGGCGGCATCAAGTTAGACTTGTCTGTCAATCTCCCCACGATTCTGACGATGGCTTCGATGCTGGTGGCGGCGGTACTGTACGTCAACAACCGCTTCGCCGACCTATCAAACCAGAACACGCAGACGGACACCCGGCTTACCAACGTCGAGAAACGTCAGGACTCCACTGACGCGGCGTTCACGGTTCTCCGGGCCGAAACCGTCTCGCAAAACTCCGCCCTTCGTTCAGACCTTCGCGCCGACATGCGCGACCTGAAACAAAGCGTGGATACCCTATCTTCCCAAATGATGAGGAAATAAATGGCTACGATGAAAGAGCGACACAAGATACCGCACTTCCAGTACAGCGGGGGGATCTGGTACTGCTACCGGGCGTTTGACGGCGGCGCGAAGTGTTACCCGGAATACTCGCCCACCAGCCACGCCGAGCTATGGTACAGCGACAAGGCGATGGCCCGCATGGTGGAAGTGTACGGCTGGTGGAAAGCCAAAGACCCGAAGAATGCCCGCCTGACCGATGCAATGCTGCTGCGCTACGCCGGGGCCATCCGCTACGTGGAAGAGGGTAGCCGCCGGAAATGGGGCATGGTCATCAAAGACCTGCGCATCTTCGCGGAGAACGTCGGTAGCCGCTTCTCGCGGGAGTATTTCGCCCGGGCAAGGAAAGAGGACGTCAAGCGCGCGAAAACGATGCGTGGCAAGGAACAGGCCCGGCTGGCGGAAACGCTGATTGCCTCGGGGTACTGCCGGGTGTCGAATAACCATCGCATAGTCAGCCGTATCGATCGGCCAGACTGGCGCGAAGTGCTGGCGCTGGAATTATGCCCGCAAGATCCGTATGGTGCCGGGATCGACCGTTCGTACGGGAGCGGCATGGCCGACTTCTATCGTCGCGGGAACAGCAAGGATAAACTGACCATCGAAGACGAAATGGTCTTCCGGCGCTTCCCGGGGTCAGGCGATGGCCCGACGGACTTCATACCACTATGCGAGGACGCGCAATGA---------ATGAACTACATGCGCATGAAAGCCGACCGCACCCACGCCGTCATCGCAGAACTGGAAGCGAAGGGCTATCTGGTGGCCGTCAACGGTGTCCACGACGAGATCTGGTTTGACATCATCCATCAGGTCGGGCCGCTGTCCGCAGCGGAACGCCAGTCCATTGAAGACCGACTTCTGGCCGCATACAGCGAAGACCTGAAAGAGTGGGCCGACCACCTGCTCGGTTCGTGGCGCGAGGCGCACCCGGGCATCGTACGCATTTGGGACGGCGTGCCTGTCCGTAATTTCAACGAAGAGGATAAATATAAAAAATGAATGCTGACTATCACTGCCGATGAAATGTATAAAGCTGCTACCGATCACCACACCGCCGAAGCGATTGAAGTACGTGGCGAGGTAGAGCGTCTTATCCGCCGGGCCGCATCGGCCGGGCTGACCACCACTACGGTCGCGCTGTTACACAACGACCACCCGCTGTCCGATAAATCCCGCGCCATGCTGATTGGCTGGATCAAGGACGCCGGGTTCGAAATCTATTCCGACCCGGACGAGCCGCCATGCACCCTACAAATCTTATGGGGGAGGGCCGCAGCATGAATGGCCGATAAAAAATTGAGATTCGGACACCTTGAAGCGGGCGACATGACACTGGAACGTAACTCGATTCGCATCGGGTACAGCCCGGAAGTGTCGTTCGCCGTGAAACGCCGCGTCGAGCGCACCACCGCCACGCAGATAATCGTCGGCAATACGCGGTACCGGAAAGACGATGGCCGCGCGATCGGCGAAGCCGGGTGCCTGTTTAACCCGGAGGACATCGGCGAAGGCAAGATGGTCAACATAGAGATCGTTACCGAGGCCGAATTCCGGGAGATCCAGAGCATGTTCTACGAGTTCAAGGCCGGAGTTTTAGCCGCGTGCGAGGGGCATGACATCACCGCGAGTGACTTGGCTGTCCTGTTCCGGGATCGGGAGTTACGCGAAGGGGTGGTGGCGCGCTGGCGTAAAACGAAGGAAACGATCGCCGACCTGCATAAACAGACCCGCGACTTTATGACCGAGAAGGGCCACGGAGATCGGCTGGCGCACGCCCGGAAAAGAAAATCGTAG------------------------ATGACCATGAAAATTCCCGCAGGAGACGTTAAGCCGGGCGTACTCGCGACCATCTTTGGCGAGCAGTTCCGCCTTCGCTATATCACGTATCACAACGTCGGCAGCGTCACGCTGCGCTTCCAGCCGGGCGACGAACCGCTGTCACCGTTCACCGAGAATGACGTGCTGACCATGACTGTTCCGCGCACATTCGAAATTGAGGTCGATGCGCCATGA------ATGAGCCAGTACGTTGATGCGCTGAACGCGCTGAAAGGCATGGACGAGCACGAACCGAAGTTGATCGGCGACCAATGGCGTACGCCGGAATGGCTGTTCCAAGCGATTAACAAGCTGTACGGGCCAATCGTGCTTGACCTGTTCACCGACGGCCAGAACGCCAAATGCCAGCGTTTCTTTACGGCCGAAGATAACGCGCTGCGGCAGGATTGGGCGAAGCGTCTGGCCGAGATCCACGCCAGCGAC------------GGGTTCGACTCGAACACCCGCGTT------TGGGCCTACGCTAACCCGCCGTACAGCCAGAAGCGCGCCGGGAAAGAACACCTGACCGGGATGACCCACATCATGCGCAAGGCTGACGAGGAACGGGCCAAAGGCGCAGGCACCATCTGGCTGACCAAATCCGCGACATCGGAAAGCTGGTGGCCGGACGCCATCGCCACGCGCACCATCTTCATCAAAGGGCGCATCGGGTTCGAACCGCCCGTCTGGTTCCGGCCGAAGGAAGGCAGCAGCGAAATCACGTCAGCCGGGTTCGGCGCGGCCATCCATATCTTCGACCCGGAGAGTGACTGCATCCACCCCAACGAGTATATCGACCGTGAAACGCTACTGGAAATCGGCGCACCACTGGCTAACGTATCGGCCAAGATCCGGAACCGCTGGATCAAGATGTGGGACGAGATTTAAATGAGCGAACCAAAAGTCACTTACATCACCGATGACAAAAGTCTGAAAGACCTCCTCGTCATGGCTATCGAGCAGGAAGGCGGCATATCCCCAAATCACATCCTTTGCGTGGCGCATAAATACCTTCGCGAGAACTGCGGAACGCCGGAAGCGAATATCCAGTCAGTCGATGAAGTCGAAGTGGACGGCGACGCAATGCCCCGGGAGATCCGCATTAAGTGGACGCGGGTTAAACGTCCGTCCGCTGTTACGCCAACGGCCGCAGAAGTGACCGAGTGGGAACGCGAGCAGTGCCAGCAGATCCTGAGCACCATCCTCGAAACGGTACGCGCCAGCGCTAAATACGCGAAGATTGCAGGCACCACCAGCATCGAACTGGCCGGAAGCCTCGCCATGCAGGACATACAGCGCCTGACCGGGCAGATGACCAGCAAAGGCCCGCTGACGCTGAAAGACTTCGAGCCGTTGCGCCTCGCCGACATCACGCCGGGCGAACTGGCCGCGCTACGTGAAGCGCTGGATAACAAGAGCCGCAGCCTCGATACCGCAGAGAGCGCCGTCACCAGTCTGCAAATCCAGTTATCCGAGGCCCACCGCCGTCACGCCGAAGATAACACCGAGCACGACCGGGAAACGACTAAGCTGCGCGCTACGATCAAGTCGATGCAGAATGACGTACGTTACACCCGGAAGTCCGCGTCCGTCCGGGCCGCGTGGGAAGAACTGGCGGCCATCGACCTGACCACGGCCCGCATGGTGATCCTGTCCGGCTTCCGGGCGTACCCTGACCATGCCGCCGAGTACCTTGACACGCCGCATTACCGCCTGAACGCGAATCTGGTGGCGGGCCTGCCAGCACCGATCGTCACGTATATCCATGCGATGTGCGATAACCTGCTGCTGTCACCGCAACCGAAGTCAGTCACGTTGCAGATGGTCAAGGACATGGCGAACCGTATTCAACTCGACATGAGCGCATCCACGTACACCGACCTGACCCATAAATATACGGGCGGCCAGCCGCTGTACACGATGTCGCCCGACAAATACGAAGCCTTCTACGTCGAGGCCGATGACCTGCTGAAAGGAGAGACGTTTTAAATGGGAGCCTATGCCACGCCCCAAGTAGACCAATACTGGCAGGTCAGAACGACAGGCCAGATCATGCTGATACGCCAGCCGGAGGATCATGTGTTCAGTCCGGAATGGCACCTGAACTACCGCCGGGTACGCCTGCTGCATCACCCGGAATCCTCCTGCGTCTTTGTCGAGGACTACGGCACCTGCCTGAGCGCGCTGGATGACCCATGCGTCATCGAACTGGACTTGAAGGAGTACAAATACTGGAATCTTATTTACAGTAACCCCGACATATGAATGAAAATCAAGAGTTATGAGAAAGCCATTATCTTGCACCTCGGCGCGCTGTATGACGCGGCCAACGACGGTAACGAGAAGGTCAAGCCGCTGCACCGCCTGATCCTGAACCTGCCGAACGTTGACGAAGAGGCCGTAACGGCTTTCGCGAAAGGAGCGTTTAGCGATGCACTCGAAAAGCATGAAGTGTCAGATCCGCCGGAGGCGTCTTACAAGACAATGGGCTTTGCAGCGTACGGCGAAGAGGTTGACAGCAAGTTTGCGCTCGCCATCCCCGGAACAAACGCCATCGTCTTCCAGATCGAAAAGCGCGAGCGAGTGCTGCCCGGCGTTAGCGTACGAAACGAAGTCGTGAAGCGCATGGCCGCGTTGCGCGAGAAAGAGATCGAGGGTTGGGAGCCGAACCGCAAGGATTGGGCGCAGATGAAGGACGACGTGGAAGCGGAAATGCTGAAACACGCGCCTATCCGCCCGTCCCGCGTCAACGTCATCCTGTCCGCCCCGTTCGTGTACGTGTTCACGTCGAGCGCGAAGACGGCAGAAGAGTGCAGCGCGCTGATCCGTACCGCGCTCGGCACATGGCCCGTTGAACACCTCCTGCCGAGCGAGTATGAGCTGCGCCAGTTAATGCAGCGCGCGGTTCTCGGCCAGCAGGACGGCATCAAGGGCGATGCATTTATCCACCTGAAACACGATGACGGCGACGACGTCAAGATGAAGGACACGGACATCTTCAAAGACGAGGCGGTGGTTGACCTGCTGTCCCGCCACTGGACTGTCCGCGCACTGGATCTCGAAGTCGATACGCAATGCCCGGGCATCGACACCGTGTACTTCCGCCTGTCCGACAAAGCCATCCTGTCCGGTATCCACATCGGCGAGGCCGACGTTGATGCGAACTACGACGCCACGCTCGAACGCTACGGCACCGACGGCGGCCAGTTCCTGACCATGATGGCGAACCTGTTCCAACTCGATAAGTCCCTGCGTGCGGTGATCAGCGTGCTGGACGAGGCCGGGCAGGTAGTCGAGTACACCGGAACGCTGAACGAC---GAAGAAGACGACGACGAGGTTTAAATGCAGCCGACTAATACCGCGTTGATGGTGAACAACGCCATGCACCCGAAAGGCCGCATCGACGTCGTCCCGGCGTTCCGCGCTATCGAGCGGATCTACAGCGTGACCATCCACGCCACACACACCGGGATCAAAGTGTCCTCGGCCACGAATCACCGCGTGACCTTCTATCAGTCTGGCGACCCGGCCATCGCGAAGCACGGCGAGGCTCGCGGCGCGGATGAATGCACGGCCATGCGCATGTACATCGTGAAGTTTCTGGATTGGGCCATGACGAATATGCCATGCCCGGAAGTGCAGAATGTCGTCGTGGAGGTGGCTGGTGGAAGGCATTGAATGAAAACAACGCACCACCCTATTGAACTGAGTCCGGTACGCGACATTGCCCGTACGGCCTTTATCTATAAGAAGCCCGGCCAAAAAGAGGGCGAGATCTACATCGAGAAGGACAACGGTGACACCGAGATCGCCACCCCCCTGACCCGCGCGGACGCCATCGCATTGATCGCCGGACTGCGTGCCGCCTTCGACCTTCCGGACGAGAACGCCGAGAAGGTAGAACTGCTACAGCGCCGCCTCGACCAGACCCAAGACCATATCGAAAGCATTTCGCTGGTCACTGCGGCCAACATCATGTTCGAGAATGGCCTGCGCACCGCCGTGCTGACGCCGTCCCGTCTGATCACCGGGCAGATGCCTGAACTGGAAATCGACGCGACTCGCCCGGACACCATCACCTACCGTCTGAAAGAGGAACCGCTCAATGCAGCCGACTAA------------------------------ATGAGCAAAGAACTAAGCCCGGCCGAACTGACTGGCGCAATGATGACGACCGAGCCGGATGTTGAACTGCCGTCACGCGTGCGCGTGTACAGCGTCGTGGGGAACCTCATTGCGCTGGAAGTCGGTGGCGTGTACACCCTGTCCCAAGAACTCCCGCTTGACCGTACGCTTTCGCAGGTACAGGACGAGGCCAATGCCCTCAAAGCGAAGATGCGGGCCAGCCTTAATTCTTCCATCCGGAACGCCATGAAACACCACGGCCAACGGTTCAGCATGGAATCCGCGCTGGTGACTTACCCGTCTGGCCGCATGTTCATTCAGGCCGTTGTGACCTGTACTGACACCGACGTTTCGGACGACGACGAAGTTTAAGTGGTGATTATGGCGGGCTTATGGTTTTTAGTGGTGACGATGTGCGGCGCGGTTGGCGCTGATAATATGGCGGCCGATTGTCACGATTATGTGATTGACGCGGGGATCTCTTATGACGATTGCCGCGCGGCCGTGGCGACTTATCCGGGCCGTATTGGCTTGTATTCCGTGCGGTGTGACCGTGGCGAGGCGGTAGAAGGGGGCAACGATGAATAA---------ATGAATAAAGGCCAATACCGCGCCGCGCGTCGCCTGATACGTGATAACGGGATC---TATGCGTTGCGATGGCTGGACGATGACACCGCGCCGATCATGGACGTGTTAGCAAGCCAGCATGATGACCAGTTACAGACAAGGGCGGCGATCGTGGCGTACAGCGCCCGCGCCGGGCTTGCCTGCAATGTGCGTAAAACGGCGTCACTTGATCTTTTAGCGCGGTACAATGACCGCAAGGCGGCGCACAATGGATAAATGGATAAGGCGCAACGCTTAACGGCCGCACGTATGGCGGCGGATCGGTATGCCGGGATCGCAAGGGCAAAAGGTTTTAAACGTCATGCGGATGGCGTGACTTTTACGCGGGCCGATGCGGATCTAACATGGGATGACCGGGCGCGCGCTTTCCGTGTGACGCTGTACAAAATGGACGGGGCCGCACGTCTTGCCGTTGCCACTGTACGCGCGAATGCGATGCTTAACGTGCTGTTAAAAGCGTTTATCTAA------ATGGCCGAGAAATTAGTCCCTGCGAAGAAAGTCAAGAATGGCGTGCTGTACAAATCTGGTCACATCAAGATTTCTAACGTACGTGCTTCTTACCCGCACCTCGATAAGCCGTACGGCGGCGAAGACGGCGGCGAGCCGAAATACTCGCTGACGCTTTTGATGCCGAAAGAAAGCCACGGCGAGATCGAGAAAATCATCCGTGAGCAGATCGAAGTCACCAAGAAGAACCACAAGACAGGCGCGCTGAAAGTTGCCCCGTCCATGTTGTTCATCAAAGACGGCGACACCGATTTCCCGGACAAACCGGAATGCGAAGGGATGTGGGTTATCTCAGCGCGCGAAAGCAAACGCCCGGATGTGTATAACATCGAGCGCGAAGAGTTGACTACTTCTTCCGAAATTCTGGAAGAGATCTACGGTGGTTGTTGGGTGTCTGTCGTCATCCGTCCGTGGTCGCAGGAAAACAAATTCGGCAAACGCGTCAACGCCAACCTGATTTCCGTTCTCAAGCGCAAAGACGACGAACCGTTCGGTGAAGGTCGCGTTGACACG------------------------------TCTGATGCGTGGGATGAAGACGAAGAT------------------------------------------------------TGGGAAGACGAAGTTTAA---------------------------TTGAGTAGAGCGCTCGCGTACTGCCTGCGGACGGTTAAACTGAACCGCAGCGACATGCACGACTATCAGGACGAAGGCGTCCAGTTCATCAAAGACCATCCGTACTGCGGCATGTTCGTAGACCTCGGATTGGGTAAAACCGTCATGACAGGTACGGCCATGCTCGACCTGATCGCGGACGGCGAAATTAACAAAGTGCTCGTCGTCGCGCCGAAGCGAGTGGCCCGTACCGGGTGGCCGACGGAATTCGACGAGTGGGGCCACCTGTGTTTCTACAAGATGTCGATTATCGCCGGGAACGCCAAAGAGCGCACGGCCGCTGCTCATAAAGACTGCCATTTTTACACGATCAGCGTGGATAACATCGCGTGGCTGTGTGAGCACTTCAAGACGAAATGGCCGTTCGACGCCGTGGTGCTGGACGAGTCGAGCATGTTCAAATCCCATACCTCGCAGCGCTTCAAACTGCTGCGCCGGGTGCGGAAGTACATCAAACGCATTGTCGAGTTGACGGCCACGCCTGCGGCCGAGGGGTACATGGGTATCTTCTCGCAAATCTACCTGCTGGACGAAGGCGAGCGCTTTGGCTCCACCATCGGGGGATATCAGGACAACTACTTCACGCAGAACCGATACAATTTCAAGTGGAAACTGCGCCCCGGCGCGGAAGACGAGATTATTCGGAAGATTTCTGATATATGTTTAGTCATGAAAGCGGAAGACTACCTTGACATGCACGAACCAAATTTCGTTCCTGTCCCGGTCGAGTTAGACGGGGAGACGGCGGAGCGGTACCGCATGATGGAGGAGGAAAGCCTTGTCGAGATTATGCCGGAAGATTTCGACGAACATCTGGATGACCCAATTGTGATCGAGGCGGAGCAGGCGGCATCCTTGCAGTCGAAGTTATTGCAGATGTGCTCGGGCTTCATCTACGACACGAAAATCGTCGGCATCACGGAAGACGACAAGGTCATCAAGCAGAAGGACACGTACAGGCTGCACGACCTGAAATTCGATGCGCTGGAAGAATTGCTGGAAACCACGCTGGCAGATAAAAACGTGCTGATCGCCTATCACTTCAAGCCGACCCTCGAACGACTGAAAGAGCGGTTTAAAGATCTGGTGGTCATGGACGATGACGGCAAGTGCATCAAGAAGTGGAACGCCGGAAAGATTCGACTGCTGGCCGCGCACCCTCAGTCAGCGGGACACGGTTTAAACCTCCAGCATGGGGGCCACGTCATCGTCTACATCGACAATCCGTGGTCGCTCGAACGCTTCCTGCAATTCAACGGTAGACTTCACCGTCAGGGCCAGAAGTACCCGGTTACGATCTACCAGTTCAAAGCCATGCTGCGAACACCGAACGGGCTTCTGGCCGAGACAGCGGACGACGTCGTGATTCAGGCGCTGAACGACAAAGAGGACGTGCAGGACGCGTTCTTCGAACTGCTCGAACGCATCAAAGGGCGCATCAAACGCCGCAAGAAATCGAAAAATAAAGGGGTATGGGATGACGAAGAGTAA
>Salmonella_phage_iEPS5
ATGACGAAGAGTAATGCGCCACTGGCAACCCGGAATCGCCGCTCTAATGCGCCGGACGCCGATACCGAAGCGATGATCTTTCAGGGCTGCAACATCACGCAACTGGCGAAGCTGTTTCGCATGGAGCGCCGGGACATCACGCCGAAAATCATGGATGTCCCGCCTGTCGGCGAGCGTGGCGGGTACCCGATCTACGCGGTTCACGAAGTGGCCCCGTACCTCGTTAAGCCGCTGTACGATGTCGAGACGTACCTGCGCCGCATGAATTTCAAGGATCTGCCGAAGGAGTTGTCGAAAGAGTTTTGGGCCGGGCAGCGCGCAAAGCAGGACTTCGACATCAAAGCGGGCAACCTGTGGGAAACCGAGAAGGTGATCGAGCACTTCGGCGAGGCGGTGAAGGTGCTCCGCATGTCGATGTTGCTCATTCCCGACACGCTGGCGCGTCAGGCCGGACTCAGCGAGCCGCAACGTCAGGTCATCACGTCATCCATTGACGCCATGCTGAACGACCTGTCGAGCGCGCTGATCGATAAGTTCAACGGCGACGAGGTGGACGACGATGAAGTTTAAATGCCAAAACGTAAAGTTCTCCAGACCGTCATCGTTTACCGCGACGGCGCGCGTATCAAACCATCCATCGGCGAGATCTTCGATTTCAAACAAGCCGAACTGGACAGCATCAACAAAATCAACCCGGATGCCATCGGCCGCCCGGTGATGGAAGTTGACGTGGAAAATCAGGCAGCGCAGGAAGCCGCAGCGCAGCAGGCGAAAGCTGAAACGTCCAAAAAAGACGAGAAGGCTGACGGTGCTAAAAAAAACGCCAAAGACGATAAAAGTCTGGCGCGGAAGACGAAGTCTAATTATGGCTTCTAAATGGCTTCTAACTTCGCAGCAATTAAAGCGAAGGCTCGCAGGGACGTACACGCGTCCCTGTCAGTACCTGCTCGCTACGAGAATTATTCGCAGGACGTCATCGTCGAAGGTCTTAGCGTCCGCTGGCACAACAAAATCGCTATCATGGGTGATCTTGAAAACGGCGGATACGCGAACATCGTTGAGGGCATCGAGCGAATCATTTTCACGCGTGAAGAACTGGCCGTCAAAGGCGTGGTGCTGTCCGAAGGTGATAGCATCATAATGACGGCCGAGGGATACGAGAACGCCCGTCTGGTTCTCAAAACGCAAGAACCCATCGTCGGGCCAGTGGAAGTCGTCTGGCAGGTGGCGAGGGCCGACTGAATGCCTGTTAACGTGTTAGCGATCGGCTCCGACGAGTTGAAAGGGTATCTGGAACAGGTACCGGAAATCGCTAACAACTCGATCCGCATGGCGATTAATAGTGTGGCTGCTGGCAAGGGCATGACCCTTATCAAGAAGTCGATGACCGACGAGATCGCCTTCCCAACCGGGTATCTCAACGCAGACCGCCTCAAGCTGACTAAGCGCGCCACCACATCCAACCTCGAAGCTGTCATTGTCGGCCGTAAGCGCGCCACCAGCCTCGCCCGTTTCGTTACAGGCGGCGCAATGGTGACGAATAGCAAACGGCCCGGTGGTGTACAGGTGCGGGTGAAGAAGGGCAAGACGACGTACCTGAAAAATGCGTTTCTTGTGCGGCTGAACAAAGGCGCGAGCCTCACCGAAGACCAGTATAACGTCGGTCTGGCCGTGCGACTTTCTGCTGGGGAATCCCTGTCCAATAAACGCTCGCAGCACAAATCATGGCTCGTACCGGGCCGGGTGGCATTGCTGTACGGGCCGTCCGTGGATCAGGTCTTTGCGGAAGTGTCCGGCACCGTCGCGCCGAAGATTGGCGACATGGTGGCCGCTGAATTCCATCGTAACTTTGCGAGGCTGTCTAAATGAATGAGTCAAAGGCTTGACATTCTTAAAGCATTGACAGCGCACCTTGAACAGATCACCATTGAGAACGGATACGCCTACGACCTGAAAGGTAAAGTGTATCGCGGACGCGACCGATTCGGTGCGGACTTCACGTCCAAACTGCCAATCGTGTCGATCCTCGAAGCGAAGGCCACGGACTACGGAGCCTTTGCCAACGAGGAACAGACCGTACGAATGGACGATTGGGTGCTGCTGGTGCAGGGGTGGGTCAAAGATGACCCGAGAAACCCGACCGACCCGGCGTACGAACTGCTGGCCGAGGTGGAAAAGCGACTGGCGATGTTGGTGGCGAAGGACGAGAACGGACAACCGATGTATCCGGCCCTCTACCGCTTGGGTGGGAAGATTGCTAAACTCACACTCGCGCAGCCCGTTGTCAGGCCACCCGAAGACGGCTTGTCCGATACAGCGTTTTTCTTCCTACCTGTTAGGGTAGGACTCAAAGTGGACATTAGGAATCCTTAAATGAACGATAACTACCAAAACAACTACGTGGTAGGTCGCGGAACGGTCTACTTTGACCGATTCCAAGACGGCACTAACCGTAAGACGGGTGAAATGTATTTCGGTAACACGCCGGAATTCACCATCAACACCGATTCCGAAACGCTGGATCACTACTCTTCCGATCACGGTATGCGCGTGATGGATGCGTCCGTCCTGCTGGAAGCGTCTCAGGGCGGTACCTTTACCTGTGACAACATCAACGCGGATAACCTCGCGCTGTGGTTCCTCGGTGAAGTATCGAACACCACTCAGACGCAGCAGACCGACGCGAAAGAAGTGTTCAACCCGATCATGCGCGGCCGTTACTATCAACTCGGCACCACTGACGATAACCCGACGGGTGTTCGCAGCGTGACTAACTTCCAGATGGTCAAGGCGGACGCGTCCATCGCGATTTCCGTTGGTTCAGGCGACATCACTTCTATCGTGGGTGCCACCGTCGTTAACCCGGCTGGTAACTACGAAATTGATCTGGAAGCGGGCCGTATCTACATCGAGCCGGATTCAGCCGACCTCGCGGGCAACGTGCAGATCGCGGTTCAGTACGACGTTGATGCGCAGAAACGTACGCTGGTCATTGGCAAGTCCAACATGGTGTACGGCGCGCTGCGCATGATCTCCGATAACCCGGTGGGTCTGAACAAGAACTACTACTTCCCGAAAGTGTCCATCGCGCCGGATGGCGATTATGCACTGAAAGGCGACGACTGGCAGGTCATGTCCTTCACCTTCAAGGCCATGCAGCTTAACAACATCACGCAGCGCGTCTACATCGACATCGTCGAAGCGGCCGCAGCGGTTGACCCGACCACGCAACGCACCATCGAAATTTCACCTGCATCGACCACGGCCGCATCCGGTGGCGCAGGTGTCGTTTGTACGGTGACTGTCCGTGACGGCACTGGCACAGCAGTTCAGGGCGATGCAGTGACGTTTACCACCGTTTCCGGTGCGACCGTTACGCCTAACAGCGCGACGACCGGGGCTACCGGGACGGCGACCACCACCGTCAACCGTGCCGCCGCTGGTACCGCGACTGTCACCGCCACGCTGGCGAACGGCAAAGCGGCCACGACTGGCACCATTACCTTCTCGTAA------ATGTGGTGGGCGTTAGCTATGCTGGTGGCCTCGGTGCTGATCAACGCGGCCCTCGCGCCGAAGCCTGCATCGGCAAAACCAGCAACAATTCAGGACTTCGACATCCCGCAGGTGAAGGAAGGCACGCCGCAGTCCGTGGTATTCGGCGAGGTGTGGACAGCCGACTGGCAGGTATTGGGCTTCGGCAACTTCCGAACCAAAGCAGTTAAAGCGAAACAGGCGAAAAAATAAATGCCGAAAAAGACAGCCCCGAATCAGGGGCTACCCTACGGGTGGATTCGCGGGGAGGACTATTGGGGCGGCCCGATGTCCGACTCGCAGATCTTCCTCGACACCACGCTATTCCTGACACTGGAATCACTGACCTTCTCCGCTCCGCCGCCTAACGCGGTGGACGGGGCCACCTACGTCGTCGCGGCCAACCCGACGGGGGCGTGGGCCGGACATGAAGGCGACGTGGCCGTGTACGTGGAAAAGGTCTGGAATTTTTACACGCCGCGCTACGGATGGCGCGCTCGCGTCCGTTCGTACGAGAAATTCCTGTGGTTCAATGGCACGACGTGGATTGACGAGGCGACCGGGGAAGACCCGGTCAACCCTGACCCCGACCCAAGCGTTAAGCCGAAATGGTACGACATCGGGGTGACGGTGTCGGACAGCATGTACGCGAATGAACCCGTCGTGCATTTGCCGATCCTTGACCCGATGTACCTGCCTGCCAATATGGTCGGCTCACAGTTTGACATGGCCGACGGCGCAAGCCCGGCCTATTACCAATTCCGCGTGCAGCGCAACGGCCAGAACGTCGCAACGATGACCGTGGAAATCGGAAACTTCAACGCGTCGTTTACCACTACCGGGGGCAACCCGATTTCCTTCGCGGCCGGGGATCGCATGACGGTTCGCGCGCAGCAGGAAGCCGTCGCCGGGATGAAAAACTTTGGCTTCGTAATTCGCATGGGACTGGTCTAAATGGCAAGTTATTTTGATGGATATGAGCAGTTCCGTTCGACGGACACGTCTAACCCGGGAACCTTTATGCGGCTCGCCGGGTACACGGTTCGAGGCGCGATTTCGGCGGGTCTTGGCCGCCTCCCGGCGAGCATCGGACTGTACACGCTGAACAGCGCCTACGAGCGCGATTGGACGTGGGGTGGCGACACCCTCACCATCGGCTTTGCGTGCAAGCAGCAGGCGCGTGGCGCGTTATTCGGGCTAAAGATCGGTGACGCCACTGGCCGCGACGTCCCGCATGTCGTCGTATACACTGATCCTGTGTCTGCGCTCGTCACCATTCAGACCGGGCCAGACCAACTGGAAGTCGGTTATGTCACACCGATCCCGACGCGCTGGTACTACTACGAAGTCGTGATGAACCGCGCCACGAAGGTTATCGAGGTGTTCGTTAACGGGAAGTCCGACGTGGCGTTCACGCTGCCGGACGTCCTCGCGGCGTCGGCCGTTGTGCGCATGGTCTTCAACCCGTTCGACATGCTCCCGGCGTTCCCTGCCGATGCGAACTACAAGGAAGACACGAAAGTCTTCGACGACATGTATGCGCAGGACGGCGGCCGTTTAGGGGCCATCCAGATCAGCGGCCGACTGCCGGACGGCGACCGCGATACCGAATGGGGTGTTGCCGGGCCTAACCCAACGGCCGCACATAACCAGATGGTCGGCAGACTACCGCCGGACATGGCAAATCTGTTTATCTATACTGGCACGAATGACCGCCATGACTCGTTTATCTCGACGGCGAAGTTACCGGATAACGGGGCCATTCTGGCGCAGGGATTGATCGCATTAGTCCGGAAGGCCACGGCCGACCCGGTGTCGATTATCGCGAACATTGACAGTCACACCGTTACCCTGTCGAATATTGGCCGTAATTGGGAATATCGTTACGCGCAATTCACCACAAGCGGTTATGATCGAGCCGCCATTGAAGCCGCCGAATTCGGTGTGCGTTCAGTAATTTAAATGTTTAAATTCTGTGACGGGTACGACCACTATGCCGAAATCGGCGTGAAGGGTACGGCCCTACAAGGTTATCTGGAAGCCGCCGGGTACGTGGTGCGTAATGCCAGCGATACCACGTTTTCCGTTGTCGAGGGCCGCCGGACTGGTGCGCGCGCGCTGAAATTCACCGTGGCCGCCAGTTCGTCCGTCAACGCCTCCCTGTCATGGGGATTCACCACGACGGCCTCGTCGGTCGTCTTCGGATTTGCCATGAAAGCCGGGCTGTCCCGTATGCGTATCGCGCGTATCGAGAACATCGTGGACATCGAGTGGGACACCACGACCGGGAAAATCCGCGTAGGGGAAGAGTTGGGCGTGAACCCGCTGATCCTGAACGCATGGTACTACTTCGAAATCGAGATCGATAAGACGGCCAACACCGTCAAGGTCTACGCGAATAACGAATTGCAGTTAACGGTTACGCCATCGAGTGCGCCGACCACCACGTACACAATCGTTTGGGGGCAGACGGGTACCGCACCTAATGCGGGCGAACAGACACTGGATGACTTCTACGTGATCGATGGTTCCGGTAGCCGCAACAACGCGCGACTGACCCCGGTCGAAGTGACCAGCCGTATGCCAACGGCCGACGTTTCTACGCAGTGGGACGTTGTGAACGCCTCGTCTTCCACGCCGCACTATCAGATCGTGTCACAGCTTTCCCCGGGCGGCGAGTCGAAGCCATACCTGCAATCGAACACCGCAGGGGCCACCGATATGTACCGTTCGAACGTGACGCTGCCGAACAATAACCAGATCTTCGCCGTATCTGTTATCGCGTACGCCCGTAAAGGCGACCTTGATGACCGTAAACTCGGTCTGGTGGTCAACACGGAAGGCGGTACGCCGACTGAAATTCAGGTGCCGCTTACCGAGTCGTATAAGTATTATCAGGCATCGTTCGAGCAAGCGCCGGGCGGAAGTGACTGGAACCAGAACAACGTCGAATCTTTGCAATTCGGCATCATCACTCGATAAATGAGCGAAATGGAACGGGAACGGCCGGGGGATAACTCCGGCGGCATCAAGTTAGACCTGTCTGTCAATCTCCCCACGATTCTGACGATGGCTTCGATGCTGGTGGCGGCGGTACTGTACGTCAACAACCGCTTCGCCGACCTGTCAAATCAGAACACGCAGACGGACACCCGGCTGACCAACGTCGAGAAACGTCAGGACTCCACTGACGCGGCGTTCACGGTTCTCCGGGCCGAAACCGTCTCGCAAAACTCCGCCCTTCGTTCAGACCTTCGCGCCGACATGCGCGACCTGAAACAAAGCGTGGATGCCCTATCTTCCCAAATGATGAGGAAATAAATGGCTACGATGAAAGAGCGACACAAGATACCGCACTTCCAGTACAGCGGCGGGATCTGGTACTGCTACCGGGCGTTTGACGGCGGAGCGAAGTGTTACCCGGAATACTCGCCCACCAGCCACGCCGAGCTATGGTACAGCGACAAGGCGATGGCCCGCATGGTGGAAGTGTACGGCTGGTGGAAGGCCAAAGACCCGAAGAATGCCCGTCTGACCGATGCAATGCTGCTGCGCTACGCCGGGGCCATTCGCTACGTGGAAGAAGGTAGCCGACGGAAATGGGGCATGGTCATCAAAGACCTGCGCATCTTCGCGGAGAACGTCGGTAGCCGCTTCTCGCGGGAGTATTTCGCCCGGGCAAGGAAAGAGGACGTCAAGCGCGCGAAAACGATGCGTGGCAAGGAACAGGCCCGGCTGGTGGAAACGCTGATAGCCTCGGGGTACTGCCGGGTGTCGAATAACCATCGCATCGTCAGCCGCATCGATCGGCCGGACTGGCGCGAAGTGCTGGCGCTGGAATTATGCCCGCAAGATCCGTATGGTGCCGGGATCGACCGTTCGTACGGGAGCGGCATGGCCGACTTCTATCGTCGCGGGAACAGCAAGGATAAACTGACCATCGAAGACGAAATGGTCTTCCGGCGCTTCCCGGGGTCAGGCGATGGCCCGACGGACTTCATACCACTATGCGAGGACGCGCAATGA---------ATGAACTACATGCGCATGAAAGCCGACCGCACCCACGCCGTCATCGCAGATCTGGAAGCAAAAGGCTATCTGGTGGCCGTCAACGGTGTCCACGACGAGATCTGGTTTGACATCATCCATCAGGTCGGGCCGATGTCCGCAGCGGAACGCCAGTCCATTGAAGACCGACTTCTGGCCGCATACAGCGAAGACCTGAAAGAGTGGGCCGACCACCTGCTCGGTTCGTGGCGCGAGGCGCACCCGGGCATCGTACGCATTTGGGACGGCGTTCCTGTCCGTAATTTCAACGAAGAGGATAAATATAAAAAATGAATGCTGACTATCACTGCCGATGAAATGTATCAAGCCGCAACTGACCACCACACTGCCGAAGCAATTGAAGTACGTGGCGAGGTAGAGCGTCTTATCCGCCGGGCCGCATCGGCCGGGCTGACCACCACTACGGTCGCGCTGTTACACAACGACCATCCGCTGTCCGATAAATCCCGCGCCATGCTGATTGGCTGGATCAAGGACGCCGGGTTCGAAATCTATTCCGACCCTGACGAGCCGCCTTGCACCCTACAAATCTTATGGGGGAGGGCCGCCGCATGAATGGCCGATAAAAAATTGAGATTCGGACACCTTGAAGCGGGCGACATGACACTGGAACGTAACTCGATTCGCATCGGGTACAGCCCGGAAGTGTCGTTCGCCGTGAAACGCCGCGTCGAGCGCACCACCGCCACGCAGATAATCGTCGGCAATACGCGGTACCGGAAAGACGATGGCCGCGCGATCGGCGAAGCCGGGTGCCTGTTTAACCCGGAGGACATCGGCGAAGGCAAGATGGTCAACATAGAGATCGTTACCGAGGCCGAATTCCGGGAGATCCAGAGCATGTTCTACGAGTTCAAGGCCGGAGTTTTAGCCGCGTGCGAGGGGCATGACATCACCGCGAGTGACTTGGCTGTCCTGTTCCGGGATCGGGAGTTACGCGAAGGGGTGGTGGCGCGCTGGCGTAAAACGAAGGAAACGATCGCCGACCTGCATAAACAGACCCGCGACTTTATGACCGAGAAGGGCCACGGAGATCGGCTGGCGCACGCCCGGAAAAGAAAATCGTAGGTGGGAGCCGTTAGACTGGAGACTATGACCATGAAAATTGCAGCAGGCGACGTTAAACCGGGCGTCCTCGCGACCATCTTCGGCGAGCAATTCCGCCTTCGCTACATCACCTATCACAACGTCGGTAGCGTCACGCTCCGCTTCCAGCCGGGCGATGAACCGCTGTCACCGTTTACCGAGAATGACGTGCTGACGATGACCGTTCCGCGCACGTTCGAAGTCGAGGTGGATGCGCCATGA------ATGAGCCAGTACGTTGATGCGCTGAACGCGCTGAAAGGCATGGACGAGCACGAACCGAAGTTGATCGGCGACCAATGGCGTACGCCGGAATGGCTGTTCCAAGCGATTAACAAGCTGTACGGGCCAATCGTGCTTGACCTGTTCACCGACGGCCAGAACGCCAAATGCCAGCGTTTCTTTACGGCCGAAGATAACGCGCTGCGGCAGGATTGGGCGAAGCGTCTGGCCGAGATCCACACCAGCGAC------------GGGTTCGACTCGAACACCCGCGTT------TGGGCCTACGCTAACCCGCCGTACAGCCAGAAGCGCGCCGGGAAAGAACACCTGACCGGGATGACCCACATCATGCGCAAGGCTGACGAGGAACGGGCCAAAGGCGCAGGCACCATCTGGCTGACCAAATCCGCGACATCGGAAAGCTGGTGGCCGGACGCCATCGCCACGCGCACCATCTTCATCAAAGGGCGCATCGGGTTCGAACCGCCAGTCTGGTTCCGGCCGAAGGAAGGCAGCAGCGAAATCACGTCAGCCGGGTTCGGCGCGGCCATCCATATCTTCGACCCGGAGAGTGACCGCATCCACCCCAACGAGTATATCGACCGTGAAACGCTACTGGAAATCGGCGCACCATTGGCTAACGTATCGGCCAAGATCCGGAACCGCTGGATCAAGATGTGGGACGAGATTTAAATGAGCGAACCAAAAGTCACTTACATCACCGACGACAAAAGCCTGAAAGACATCCTCGTCATGGCTATCGAGCAGGAAGGCGGCATATCCCCGAATCATATCCTGTGCGTGGCGCATAAATACCTTCTCGATAACTGCGGCGTTCCGGAAGGGAACATCCAGTCAGTCGATGAAGTCGAGGTGGACGGTGACGCGATGCCCCGGGAGATCCGCATTCACTGGACGCGGGTTAAACGTCCGTCCGCAGTTACGCCAACGGCCGCCGAAGCGACCGAGTGGGAGCGCGAGCAGTGCCAGCAGATCCTGAGCACCATCCTCGAAACGGTACGCGCCCGCGCTAAATACGCGAAGATTGCAGGCACCACCAGCCTCGAACTGGCCGGAAGCCTCGCCATGCAGGACATCCAGCGCCTGACCGGGCAGATGATCAGCAAAGGCCCGCTGGCCCTGAAAGACTTCGAGCCGTTGCGCCTCGCCGACATCACGCCGGGCGAACTGGCCGCACTACGCGAAGCGCTGGAAGACAAAGGCCGCCGTCTCGATACTGCTGAAAGCGCTGTCACCAGTCTGCAAATCCAGTTATCCGAGGCCCACCGCCGTCACGCCGACGATAACACCGAGCACGACCGGGAAATCACTAAGCTGCGCGCCACGATCAAGTCGATGCAGAATGACGTACGCTACACCCGGAAGTCCGCGTCAGTCCGCGCCGCGTGGGAAGAACTGGCGGCCATTGACCTGACCACGGCCCGCATGGTGATCCTGTCCGGCCTCCGGGCGTACCCTGACCATGCAGCGGAGTACCTCGATACTCCGCACTACCGCCTTGACGCGAATCTGGTGGCGAACCTGCCAGCACCGATCGTCACGTACATCCATGCGATGTGCGATAACCTGCTGCTGTCACCGCCACCGAAGACGGTCACGCAGCAAATGGTCAAAGACATGATAAACCGCCTCCACTCCCTCGCGAGCGCGTCCACGTTCAGCGATCTGCGCCGTAAATATGCAGGCGGCCATTCGCTGACAATGATGTCGGAGGACAAATACGAAGCCTTCTACATTGAGGCCGAAGACCTGCTGAACGGAGAAACTTTTTAAATGGGAGCCTATGCCACGCCCCAAGTAGACCAATACTGGCAGGTCAGAACGACAGGCCAGATCATGCTGATACGCCAGCCGGAGGATCATGTGTTCAGTCCGGAATGGCACCTGAACTACCGCCGGGTACGCCTGCTGCATCACCCGGAATCCTCCTGCGTCTTTGTCGAGGACTACGGCACCTGCCTGAGCGCGCTGGATGACCCATGCGTCATCGAACTGGACTTGAAGGAGTACAAATACTGGAATCTTATTTACAGTAACCCCGACATATGAATGAAAATCAAGAGTTATGAGAAAGCCATTATCTTGCACCTCGGCGCGCTGTATGACGCGGCCAACGACGGTAACGAGAAGGTCAAGCCGCTGCACCGCCTGATCCTGAACCTGCCGAACGTTGACGAAGAGGCCGTAACGGCTTTCGCGAAAGGAGCGTTTAGCGATGCACTCGAAAAGCATGAAGTGTCAGATCCGCCGGAGGCGTCTTACAAGACAATGGGCTTTGCAGCGTACGGCGAAGAGGTTGACAGCAAGTTTGCGCTCGCCATCCCCGGAACAAACGCCATCGTCTTCCAGATCGAAAAGCGCGAGCGAGTGCTGCCCGGCGTTAGCGTACGAAACGAAGTCGTGAAGCGCATGGCCGCGTTGCGCGAGAAAGAGATCGAGGGTTGGGAGCCGAACCGCAAGGATTGGGCGCAGATGAAGGACGACGTGGAAGCGGAAATGCTGAAACACGCGCCTATCCGCCCGTCCCGCGTCAACGTCATCCTGTCCGCCCCGTTCGTGTACGTGTTCACGTCGAGCGCGAAGACGGCAGAAGAGTGCAGCGCGCTGATCCGTACCGCGCTCGGCACATGGCCCGTTGAACACCTCCTGCCGAGCGAGTATGAGCTGCGCCAGTTAATGCAGCGCGCGGTTCTCGGCCAGCAGGACGGCATCAAGGGCGATGCATTTATCCACCTGAAACACGATGACGGCGACGACGTCAAGATGAAGGACACGGACATCTTCAAAGACGAGGCGGTGGTTGACCTGCTGTCCCGCCACTGGACTGTCCGCGCACTGGATCTCGAAGTCGATACGCAATGCCCGGGCATCGACACCGTGTACTTCCGCCTGTCCGACAAAGCCATCCTGTCCGGTATCCACATCGGCGAGGCCGACGTTGATGCGAACTACGACGCCACGCTCGAACGCTACGGCACCGACGGCGGCCAGTTCCTGACCATGATGGCGAACCTGTTCCAACTCGATAAGTCCCTGCGTGCGGTGATCAGCGTGCTGGACGAGGCCGGGCAGGTAGTCGAGTACACCGGAACGCTGAACGAC---GAAGAAGACGACGACGAGGTTTAAATGCAGCCGACTAATACCGCGTTGATGGTGAACAACGCCATGCACCCGAAAGGCCGCATCGACGTCGTCCCGGCGTTCCGCGCTATCGAACGGATCTACAGCGTGACCATCCATGCCACGCACACCGGGATCAAGGTGTCGTCGGCCACGAATCACCGCGTGACCTTCTATCAGTCCGGCGACCCGGCCATCGCGAAGCACGGCAAGGCACGCGGCGCGGACGAATGTGCGGCCATGCGCATGTACATCGTGAAGTTTCTGGATTGGGCCATGACGAATATGCCATGCCCGGAAGTGCAGAATGTCGTCGTGGAGGTGGCTGGTGGAAGGCATTGAATGAAAACAACGCACCACCCTATTGAACTGAGTCCGGTACGCGACATTGCCCGTACGGCCTTTATCTATAAGAAGCCCGGCCAAAAAGAGGGCGAGATCTACATCGAGAAGGACAACGGTGACACCGAGATCGCTACCCCCCTGACCCGCGCTGACGCCATCGCATTGATCGCCGGGCTGCGTTCAGCCTTCGACATCCCGGACGAGAACGCCGAGAAGGTAGAACTGCTACAGCGCCGCCTCGACCAGACCCAAGACCATATCGAAAGCATTTCGCTGGTCACTGCTGCCAACATCATGTTCGAGAATGGCCTGCGCACCGCCGTGCTTACACCGTCCCGCCTGATCACCGGGCAGATGCCTGAACTGGAAATCGACGCGACTCGCCCGGACACCATCACCTACCGTCTGAAAGAGGAACCGCTCAATGCAGCCGACTAA------------------------------ATGAGCAAAGAACTAAGCCCGGCCGAACTGACTGGCGCAATGATGACGACCGAGCCGGATGTTGAACTGCCGTCACGCGTGCGCGTGTACAGCGTCGTGGGGAACCTCATTGCGCTGGAAGTCGGTGGCGTGTACACCCTGTCCCAAGAACTCCCGCTTGACCGTACGCTTTCGCAGGTACAGGACGAGGCCAATGCCCTCAAAGCGAAGATGCGGGCCAGCCTTAATTCTTCCATCCGGAACGCCATGAAACATCACGGACAACGGTTCAGCATGGAATCCGCACTGGTGACTTACCCGTCTGGCCGCATGTTCATTCAGGCCGTCGTAACCTGTACGGCCACCGACGTTTCGGACGACGACGAAGTTTAAGTGGTGATTATGGCGGGCTTATGGTTTTTAGTGGTGACGATGTGCGGCGCGGTTGGCGCTGATAATATGGCGGCCGATTGTCACGATTATGTGATTGACGCGGGGATCTCTTATGACGATTGCCGCGCGGCCGTGGCGACTTATCCGGGCCGTATTGGCTTGTATTCCGTGCGGTGTGACCGTGGCGAGGCGGTAGAAGGGGGCAACGATGAATAA---------ATGAATAAGGAGTTATGGAAGCATTATTTCCGGTGCTTTCGTATGCGCGGGATGCCATACGTCGAGCGCTATGGCACGCCGGAGATCATCGCAATTATGGATATTTGGGCAAGCCAGCCGGATGACCAGTTAGAGACAAGGGCGGCGATCGTGGCGTACAGCGCCCGCGCCGGGCTTGCGTGCAATGTGCGTAAAACGGCGTCACTTGAACTTTTAGCGCGGTACCATGACCGCAAGGCGGCCCACAATGGATAAATGGATAAGGCGCAACGCTTAACGGCCGCACGTATGGCGGCGGATCGGTATGCCGGGATCGCAAGGGCCAAAGGCTTTAAACGTCATGTTGATGGCGTTTCATTTATCCGGGCCGATGCGGATCTAACGTGGGATGATAAGGCGCGCGCTTTCCGTGTGACGCTGTACAAGATGGACGGCCGATCACGCGTCGCCGTTGCCACTGTACGCGCCAATGCGATGCTTAACGTGCTGTTAAAATCCTTTATCTAA------ATGGCCGAGAAATTAGTCCCTGCGAAGAAAGTCAAGAATGGCGTGCTGTACAAATCTGGTCACATCAAGATTTCTAACGTACGTGCTTCTTACCCGCACCTCGATAAGCCGTACGGCGGCGAAGACGGCGGCGAGCCGAAATACTCGCTGACGCTTTTGATGCCGAAAGAAAGCCACGGCGAGATCGAGAAAATCATCCGTGAGCAGATCGAAGTCACCAAGAAGAACCACAAGACAGGCGCGCTTAAAGTCGCTCCGTCCATGTTGTTCATCAAAGACGGCGACACCGATTTCCCGGACAAACCGGAATGCGAAGGGATGTGGGTTATCTCAGCGCGCGAAAGCAAACGCCCGGATGTGTATAACATCGAGCGCGAAGAGTTGACTACTTCTTCCGAAATTCTGGAAGAGATCTACGGCGGTTGTTGGGTGTCTGTCGTCATCCGTCCGTGGTCGCAGGAAAACAAATTCGGCAAACGCGTCAACGCCAACCTGATTTCCGTTCTCAAGCGCAAAGACGACGAACCGTTCGGTGAAGGTCGCGTTGACACG------------------------------TCTGATGCGTGGGATGAAGACGAAGAT------------------------------------------------------TGGGAAGACGAAGTTTAA---------------------------------------------------------------------------------ATGCACGACTATCAGGACGAAGGCGTCCAGTTCATCAAAGACCATCCGTACTGCGGCATGTTCGTAGACCTCGGATTGGGTAAAACCGTCATGACAGGTACGGCCATGCTCGACCTGATCGCGGACGGCGAAATTAACAAAGTGCTCGTCGTCGCGCCGAAGCGAGTGGCCCGTACCGGGTGGCCGACTGAATTCGACGAGTGGGGCCACCTGTGCTTCTACAAGATGTCGATTATCGCCGGGAACGCCAAAGAGCGAGCGGCGGCCGCGAACAAGGACTGCCATTTTTACACGGTCAGCGTCGATAACATCGCGTGGCTGTGCGAGCATTTCAAAACGAAATGGCCGTTCGATGCCGTGGTGCTGGACGAGTCGAGCATGTTCAAATCCCACACCTCGCAGCGCTTCAAAATGCTGCGCCGGGTGCGCAAGTATATCAAACGCATTGTCGAGTTGACGGCCACGCCTGCGGCCGAGGGGTACATGGGTATCTTCTCGCAAATCTACCTGCTGGACGAAGGCGAGCGCTTTGGCTCCACCATCGGGGGTTATCAGGACAACTACTTCACGCAGAACCGATACAATTTCAAGTGGAAACTGCGCCCCGGCGCGGAAGACGAGATTATTCGGAAGATTTCTGATATATGTTTAGTCATGAAAGCGGAAGACTACCTTGACATGCACGAACCAAATTTCGTTCCTGTCCCGGTCGAGTTAGACGGGGAGACGGCGGAGCGGTACCGCATGATGGAGGAAGAAAGCCTTGTCGAGATTATGCCGGAAGATTTCGACGAACATCTGGATGACCCAATTGTGATCGAGGCGGAGCAGGCGGCATCCTTGCAGTCGAAGTTATTGCAGATGTGCTCGGGCTTCATCTACGACACGAAAATCGTCGGCATCACGGAAGACGACAAGGTCATCAAGCAGAAGGACACGTACAGGCTGCACGACCTGAAATTCGATGCGCTGGAAGAATTACTGGAAACCACGCTGGCGGATAAAAACGTGCTGATCGCCTATCACTTCAAGCCGACCCTCGAACGACTGAAAGAGCGGTTTAAAGGTCTGGTGGTCATGGACGATGACGGCAAGTGCATCAAAAAGTGGAACGCCGGAAAGATTCGCCTGCTGGCCGCGCACCCTCAATCGGCGGGACACGGTTTAAACCTCCAGCACGGCGGCCATGTGATTGTCTACATCGACAATCCGTGGTCACTCGAACGCTTCCTGCAATTCAACGGCCGACTTCACCGTCAGGGCCAGAAGTACCCGGTTACGATCTACCAGTTCAAAGCCATGCTGCGAACACCGAACGGGCTTCTGGCCGAGACAGCGGACGACGTCGTGATTCAGGCGCTGAACGACAAAGAGGACGTGCAGGACGCGTTCTTCGAACTGCTCGAACGCATCAAAGGGCGCATCAAACGCCGCAAGAAATCGAAAAATAAAGGGGTATGGGATGACGAAGAGTAA
>Salmonella_phage_Chi
ATGACGAAGAGTAATGCGCCACTGGCAACCCGGAATCGCCGCTCTAACGCGCCGGACGCCGACACAGAAGCGATGATCTTTCAGGGCTGCAATATCACGCAACTGGCAAAGCTGTTCCGCATGGAGCGCCGGGACATCACGCCGAAAATCATGGACGTCCCGCCTATCGGCGAGCGGGGCGGGTATCCGATCTACGCGGTACACGAAGTGGCCCCATACCTCGTTAAGCCGCTGTACGACGTCGAGACATACCTGCGCCGCATGAATTTCAAGGATCTGCCGAAGGAGTTGTCGAAGGAGTTTTGGGCCGGGCAGCGTGCAAAGCAGGACTTCGACATCAAAGCGGGCAACCTGTGGGAAACAGAGAAGGTGATCGAGCACTTCGGCGAGGCGGTGAAGGTACTGCGCATGTCGATGTTGCTCATTCCCGACACGCTGGCGCGTCAGGCCGGACTCAGCGAGCCGCAACGTCAGGTCATCACGTCATCCATTGACGCCATGCTGAACGACCTGTCGAGCGCGCTGATCGATAAGTTCAACGGCGACGAGGTGGACGACGATGAAGTTTAAATGCCAAAACGTAAAGTTCTCCAGACCGTCATCGTTTACCGCGACGGCGCGCGTATCAAACCGTCCATCGGCGAGATCTTCGATTTCAAACAAGCCGAACTGGACAGCATCAACAAAATCAACCCGGATGCCATCGGCCGCCCGGTGATGGAAGTTGACGTGGAAAATCAGGCAGCGCAGGAAGCCGCAGCGCAGCAGGCGAAAGCTGAAACGTCCAAAAAAGACGAGAAGGCTGACGGTGCTAAGAAAAAACGCCAA------------------AGACGATAA---------------------ATGGCTTCTAACTTCGCAGCAATTAAAGCGAAGGCTCGCAGGGACGTACACGCGTCCCTGTCAGTACCTGCTCGCTACGAGAATTATTCGCAGGACGTCATCGTCGAAGGTCTTAGCGTCCGCTGGCACAACAAAATCGCTATCATGGGTGATCTTGAAAACGGCGGATACGCGAACATCGTTGAGGGCATCGAGCGAATCATTTTCACGCGTGAAGAACTGGCCGTCAAAGGCGTGGTGCTGTCCGAAGGTGATAGCATCATAATGACGGCCGAGGGATACGAGAACGCCCGTCTGGTTCTCAAAACGCAAGAACCCATCGTCGGGCCAGTGGAAGTCGTCTGGCAGGTGGCGAGGGCCGACTGAATGCCTGTTAACGTGTTAGCGATCGGCTCAGACGAGTTGAAAGAGTATCTGGAACAGGTACCGGAAATCGCTAACAACTCGATCCGCATGGCGATTAATAGCGTGGCTGCTGGCAAGGGCATGACCCTTATCAAGAAGTCGATGACCGACGAGATTGCTTTCCCAACCGGGTATCTCAACGCAGACCGCCTCAAGCTGACTAAGCGCGCCACTACTTCCAACCTCGAAGCCGTCATTGTCGGCCGTAAGCGCGCCACCAGCCTCGCCCGTTTCGTTACAGGCGGCGCAATGGTGACGAATAGCAAACGGCCCGGCGGTGTACAGGTGCGGGTGAAGAAGGGCAAGACGACGTACCTGAAAAATGCGTTTCTTGTGCGGCTGAACAAAGGCGCGAGCCTCACCGAAGACCAGTATAACGTCGGTCTGGCCGTGCGACTTTCTGCCGGGGAATCCCTGTCCAATAAACGCTCGCAGCACAAATCATGGCTCGTACCGGGCCGGGTGGCATTGCTGTACGGGCCGTCCGTGGATCAGGTCTTTGCGGAAGTGTCCGGCACCGTCGCGCCGAAGATTGGCGACATGGTGGCCGATGAATTCCATCGTAACTTTGCGAGGCTGTCTAAATGAATGAGTCAAAGGCTTGACATTCTTAAAGCATTGACAGCGCACCTTGAACAGATCACCATTGAGAACGGATACGCCTACGACCTGAAAGGCAAAGTGTATCGCGGGCGCGACCGATTCGGTGCGGACTTCACGCCCAAACTGCCTATCGTGTCGATCCTCGAAGCGAAGGCCACGGACTACGGAGCCTTTGCCAACGAGGAACAGACCGTACGAATGGATGATTGGGTGCTGCTGGTGCAGGGGTGGGTCAAAGATGACCCGAGAAACCCGACCGACCCGGCGTACGAACTGCTGGCCGAGGTGGAAAAGCGACTGGCGATGTTGGTGGCGAAGGACGAGAACGGACAACCGATGTATCCGGCCCTCTACCGCTTGGGTGGGAAGATTGCTAAACTCACACTCGCGCAGCCCGTTGTCAGGCCACCCGAAGACGGCTTGTCCGATACAGCGTTTTTCTTCCTACCTGTTAGGGTAGGACTCAAAGTGGACATTAGGAATCCTTAAATGAACGATAACTACCAAAACAACTACGTGGTAGGTCGCGGAACGGTCTACTTTGACCGATTCCAAGACGGCACTAACCGTAAGACGGGTGAAATGTATTTCGGTAACACGCCGGAATTCACCATCAACACCGATTCCGAAACGCTGGATCACTACTCTTCCGATCACGGTATGCGCGTGATGGATGCGTCCGTCCTGCTGGAAGCGTCTCAGGGTGGTACCTTTACCTGTGACAACATCAACGCGGATAACCTCGCGCTGTGGTTCCTCGGTGAAGTATCGAACACCACTCAGACGCAGCAGACCGACGCGAAAGAAGTGTTCAACCCGATCATGCGCGGCCGTTACTATCAACTCGGCACCACTGACGATAACCCGACGGGTGTTCGCAGCGTGACTAACTTCCAGATGGTCAAGGCGGACGCGTCCATCGCGATTTCCGTTGGTTCAGGCGACATCACTTCTATCGTGGGTGCCACCGTCGTTAACCCGGCTGGTAACTACGAAATTGATCTGGAAGCGGGCCGTATCTACATCGAGCCGGATTCAGCCGACCTCGCGGGCAACGTGCAGATCGCGGTTCAGTACGACGTTGATGCGCAGAAACGTACGCTGGTCATCGGCAAGTCCAACATGGTGTATGGCGCGCTGCGCATGATCTCCGATAACCCGGTGGGTCTGAACAAGAACTACTACTTCCCGAAAGTGTCCATCGCGCCGGACGGCGATTATGCACTGAAAGGCGACGACTGGCAGGTCATGTCCTTCACCTTCAAGGCCATGCAGCTTAACAACATCACGCAGCGCGTCTACATCGACATCGTCGAAGCGGCCGCAGCGGTTGACCCGACCACGCAACGCACCATCGAAATTTCACCTGCATCGACCACGGCCGCATCCGGTGGCGCAGGTGTCGTTTGTACGGTGACTGTCCGTGACGGCACTGGCACAGCAGTTCAGGGCGATGCAGTGACGTTTACCACCGTTTCCGGTGCGACCGTTACGCCTAACAGCGCGACGACCGGGGCTACCGGGACGGCGACCACCACCGTCAACCGTACCACCGCTGGAACCGCGACTGTCACCGCCACGCTGGCGAACGGCAAAGCGGCCACGACTGGCACCATTACCTTCTCGTAA------------------------ATGCTGGTGGCCTCGGTGCTGATTAACGCGGCCCTCGCGCCGAAGCCTGCATCGGCAAAACCAGCAACAATTCAGGACTTCGACATCCCGCAGGTGAAGGAAGGCACGCCGCAGTCCGTGGTATTCGGCGAGGTGTGGACAGCCGACTGGCAGGTATTGGGCTTCGGCAACTTCCGAACCAAAGCAGTTAAAGCGAAACAGGCGAAAAAATAA---------------------------------------------------------------------------ATGTCCGACTCGCAGATCTTCCTCGACACCACGCTATTCCTGACACTGGAATCACTGACCTTCTCCGCTCCGCCGCCTAACGCGGTGGACGGGGCCACCTACGTCGTCGCGGCCAACCCGACGGGGGCGTGGGCCGGACATGAAGGCGACGTGGCCGTGTACGTGGAAAAGGTCTGGAATTTTTACACGCCGCGCTACGGATGGCGCGCTCGCGTGCGTTCGTACGAGAAATTCCTGTGGTTCAATGGCACGACGTGGATTGACGAGGCGACCGGGGAAGACCCGGTCAACCCTGACCCCGACCCAAGCGTTAAGCCGAAATGGTACGACATCGGGGTGACGGTGTCGGACAGCATGTACGCGAATGAACCCGTCGTGCATTTGCCGATCCTTGACCCGATGTACCTGCCTGCCAATATGGTCGGCTCACAGTTTGACATGGCCGACGGCGCAAGCCCGGCCTATTACCAATTCCGCGTGCAGCGCAACGGCCAGAACGTCGCAACGATGACCGTGGAAATCGGAAACTTCAACGCGTCGTTTACCACTACCGGGGGCAACCCGATTTCCTTCGCGGCCGGGGATCGCATGACGGTTCGCGCGCAGCAGGAAGCCGTCGCCGGGATGAAAAACTTTGGCTTCGTAATTCGCATGGGACTGGTCTAAATGGCAAGTTATTTTGATGGATATGAGCAGTTCCGTTCGACGGACACGTCTAACCCGGGAACCTTTATGCGGCTCGCCGGGTACACGGTTCGAGGCTCGATTTCGGCAGGTCTTGGCCGCCTCCCGACGAGCATCGGCCTGTACACGCTGAACAGCGCCTACGAGCGCGACTGGACGTGGGGCGGCGACACCCTTACCATCGGCTTCGCGTGCAAGCAGCAGGCGCGTGGCGCGCTATTTGGGCTAAAGGTCGGTGACGCCACTGGACGCGATGTTCCGCATGTCGTTGTCTACACTGACCCGGTGTCGGCGCTTGTCACCATCCAGACGGGCGAAGACCAACTGGAGGTCGGGTATGTCACGCCGATCCCGACGCGCTGGTATTACTATGAAGTCGTGATGAACCGCGCGACGAAAGTTATTGAGGTATTCGTTAACGGGAAGTCCGACGTGGCCTTCACCCTGCCGGACGTCCTCGCAGCGTCGGCCGTTGTGCGCATGGTCTTCAACCCGTTCGACATGCTCCCGGCGTTCCCTGCCGATGCGAACTACAAGGAAGACACGAAAGTATTCGACGACATGTATGCGCAGGACGGCGGCCGTTTAGGGGCCATCCAGATTAGCGGACGACTGCCGGACGGCGACCGCGACACCGAATGGGGCGTGGCCGGGCCTAACCCGACGGCTGCACATAACCAGATGGTCGGCCGTCTTCCGCCTGACTTGGCAAATCTGTTTATCTATACTGGCACGAATGACCGCCATGACTCGTTTATCTCGACGGCGAAACTGCCGGATAACGGGGCCATTCTGGCGCAGGGGCTGATCGCCTTAGTCCGGAAGGCCACTGCCGACCCGGTGTCGATTATCGCGAACATTGACAGTCACACCGTTACCCTGTCGAATATCGGCCGTAATTGGGAATATCGTTACGCGCAATTCACCACAAGCGGTTATGATCGAGCCGCCATTGAAGCCGCCGAATTCGGTGTGCGTTCAGTAATTTAAATGTTTAAATTCTGTGACGGGTACGACCACTATGCCGAGATCGGCGTGAAGGGTACGGCCCTACAAGGCTATCTGGAAGCCGCCGGGTACGTGGTGCGTAACGCCAGCGATACCACCTTTTCCGTTGTCGAGGGCCGCAGGACAGGTGCGCGTGCGCTGAAATTCACCGTGGCCGCCAGTTCGTCCGTCAACGCCTCCCTGTCATGGGGATTCACCACGACGGCCTCGTCAGTCGTCTTCGGATTTGCCATGAAAGCCGGGCTGTCCCGTATGCGTATCGCGCGTATCGAGAACATCGTGGACATCGAGTGGGACACCACGACCGGGAAAATCCGCGTAGGGGAAGAGTTGGGCGTGAACCCGCTGATCCTGAACGCATGGTACTACTTCGAAATCGAGATCGATAAGGCGGCCAACACCGTCAAGGTCTACGCGAATAACGAATTGCAGTTAACGGTTACGCCATCGAGTGCGCCGACCACCACGTACACAATCGTTTGGGGGCAGACGGGTACCGCACCTAATGCGGGCGAACAGACACTGGACGATTTCTACGTGATCGATGGTTCCGGTAGCCGCAACAACGCGCGCCTGACTCCGGTCGAAGTGACCAGCCGTATGCCGACGGCCGACGTTTCTACGCAGTGGGACGTTGTGAACGCCTCGTCTTCCACGCCGCACTATCAGATCGTGTCACAGCTTTCCCCGGGTGGCGAGTCGAAGCCATACCTGCAATCGAACACCGCAGGGGCCACCGATATGTACCGTTCGAACGTGACGCTGCCGAACAATAACCAGATCTTCGCCGTGTCCGTCATCGCGTACGCCCGTAAAGGCGACCTTGATGATCGTAAACTCGGGCTGGTGGTCAACACGGAAGGCGGAACGCCGACTGAAATTCAGGTGCCGCTTACCGAGTCGTACAAGTATTATCAGGCATCGTTCGAGCAAGCGCCGGGCGGAAGTGACTGGAACCAGAACAACGTCGAATCTTTGCAATTCGGCATCATTACGCGATAAATGAGCGAAATGGAACGGGAACGGCCGGGGGATAACTCCGGCGGCATCAAGTTAGACCTGTCTGTCAATCTCCCCACGATTCTGACGATGGCTTCGATGCTGGTGGCGGCGGTACTGTACGTCAACAACCGCTTCGCCGACCTGTCAAATCAGAACACGCAGACGGACACCCGGCTGACCAACGTCGAGAAACGTCAGGACTCCACTGACGCGGCGTTCACGGTTCTCCGGGCCGAAACCGTCTCGCAAAACTCCGCCCTTCGTTCAGACCTTCGCGCCGACATGCGCGACCTGAAACAAAGCGTGGATGCCCTATCTTCCCAAATGATGAGGAAATAAATGGCTACGATGAAAGAGCGACACAAGATACCGCACTTCCAGTACAGCGGCGGGATCTGGTACTGCTACCGGGCGTTTGACGGCGGAGCGAAGTGTTACCCGGAATACTCGCCCACCAGCCACGCCGAGCTATGGTACAGCGACAAGGCGATGGCCCGCATGGTGGAAGTGTACGGCTGGTGGAAGGCCAAAGACCCGAAGAATGCCCGCCTGACCGATGCAATGCTGCTGCGCTACGCCGGGGCCATTCGCTACGTGGAAGAAGGTAGCCGACGGAAATGGGGCATGGTCATCAAAGACCTGCGCATCTTCGCGGAGAACGTCGGTAGCCGCTTCTCGCGGGAGTATTTCGCCCGGGCAAGGAAAGAGGACGTCAAGCGCGCGAAAACGATGCGTGGCAAGGAACAGGCCCGGCTGGTGGAAACGCTGATAGCCTCGGGGTACTGCCGGGTGTCGAATAACCATCGCATCGTCAGCCGCATCGATCGGCCGGACTGGCGCGAAGTGCTGGCGCTGGAATTATGCCCGCAAGATCCGTATGGTGCCGGGATCGACCGTTCGTACGGGAGCGGCATGGCCGACTTCTATCGTCGCGGGAACAGCAAGGATAAACTGACCATCGAAGACGAAATGGTCTTCCGGCGCTTCCCGGGGTCAGGCGATGGCCCGACGGACTTCATACCACTATGCGAGGACGCGCAATGA---------ATGAACTACATGCGCATGAAAGCTGACCGCACCCACGCCGTCATCGCAGATCTGGAAGCAAAAGGCTATCTGGTGGCCGTCAACGGTGTCCACGACGAGATCTGGTTTGACATCATCCATCAGGTCGGGCCGATGTCTACAGCGGAACGCCAGTCCATTGAAGACCGACTTCTGGCCGCATACAGCGAAGACTTGAAGGAGTGGGCTGACCACCTGCTCGGATCGTGGCGCGAGGCGCACCCGGGCATCGTACGCATTTGGGACGGCGTGCCTGTCCGTAATTTCAACGAAGAGGATAAATATAAAAAATGAATGCTGACTATCACAGCCGAAGAAATGTATCAAGCCGCAACTGACCACCACACTGCCGAAGCAATTGAAGTACGCGGCGAGGTAGAGCGTCTTATCCGCCGGGCCGCATCCGCCGGGCTGACCACCACTACGGTCGCGCTGTTACACAACGACCATCCGCTGTCCGATAAATCCCGCGCCATGCTGATTGGCTGGATCAAGGACGCCGGGTTCGAAATCTATTCCGACCCTGACGAGCCGCCTTGCACCCTACAAATCTTATGGGGGAGGGCCGCCGCATGA---ATGGTAAAAGAATTGAGATTTGGACACCTTGAAGCGGGCGACATGACACTGGAACGTAACTCGATTCGCATCGGGTACAGCCCGGAAGTGTCGTTCGCCGTGAAACGCCGCGTCGAGCGCACCACGGCCACGCAGGTGATCGTCGGCAATACGCGGTACCGGAAAGACGACGGCCGCGCGATCGGTGAAGCCGGATGCCTGTTTAACCCGGAGGACATCGGCGACGGCAAGATGGTCAACATCGAGATCGTTACCGAGGCCGAATTCAGGGAGATCCAGAGCATGTTCTACGAATTTAAGGCCGGAGTTTTGGCCGCGTGCGAAGGGCATGACATCACCGCGAATGACTTGGCCGTCCTGTTCCGCGACCGGGAGTTACGCGAAGGTGTAGTGGCGCGCTGGCGTAAAACGAAGGAGACGATCGCCGATCTGCACAAACAGACCCGCGACTTTATGACCGAGAAGGGTCACGGCGATCGGCTGGACTACGCCCGGAAAAGAAAATCGTAGATGGGAGCCGTTAGACTGGAGACTATGACCATGAAAATTCCCGCAGGAGACGTTAAGCCGGGCGTACTCGCGACCATCTTCGGCGAGCAGTTCCGCCTTCGCTATATCACGTATCACAACGTCGGCAGCGTCACGCTGCGCTTCCAGCCGGGCGACGAACCGCTGTCACCGTTCACCGAGAATGACGTGCTGACCATGACCGTCCCGCGCACGTTCGAAGTCGAGGTCGATGCACCATGA------ATGAGCCAGTACGTTGATGCGCTGAACGCGCTGAAAGGCATGGACGAGCACGAACCGAAGTTGATCGGCGACCAATGGCGCACGCCGGAATGGCTGTTCCAAGCGATTAACAAGCTGTACGGGCCAATCGTGCTCGACCTGTTCACCGACGGCCAGAACGCCAAATGCCAGCGATTCTTTACGGCCGAAGATAACGCGCTGCGGCAGGATTGGGCGAAGCGTCTGGCCGAGATCCACGCCAGCGAC------------GGGTTCGACCAGAAGACCCGCGTT------TGGGCCTACGCTAACCCACCGTACAGCCAGAAGCGCGCCGGGAAAGAACACCTGACCGGGATGACCCACATCATGCGCAAGGCTGACGAGGAACGGGCCAAAGGTGCAGGCACCATCTGGCTGACCAAGTCTGCGACATCGGAAAGCTGGTGGCCGGACGCCATAGCCACCCGCACCATCTTCATCAAAGGGCGCATCGGGTTCGAACCGCCAGTCTGGTTCCGGCCGAAGGAAGGCAGCAGCGAAATCACGTCGGCCGGGTTCGGCGCGGCCATCCACATCTTCGATCCGGAGAGTGACCGCATCCACCCCAACGAGTACATCGACCGTGAAACGCTACTGGAAATAGGCGCACCACTGGCTAACGTATCGGCCAAGATCCGGAACCGCTGGATCAAAATGTGGGACGAGATTTAAATGAGCGAACCAAAAGTCACTTACATCACCGACGACAAAAGCCTGAAAGACATCCTCGTCATGGCTATCGAGCAGGAAGGCGGCATATCCCCGAATCATATCCTGTGCGTGGCGCATAAATACCTTCTCGATAACTGCGGCGTTCCGGAAGGGAACATCCAGTCAGTCGATGAAGTCGAGGTGGACGGCGACGCAATGCCCCGGGAGATCCGTATTCACTGGACACGGGTTAAACGTCCGTCCGCTGTTACGCCAACGGCCGCAGAAATGACCGAGTGGGAGCGCGAGCAGTGCCAGCAGATCCTGAGCACCATACTCGAAACGGTACGTGCCAGTGCTAAATACGCGAAGATTGCAGGCACCACCAGCCTCGAACTGGCCGGAAGCCTCGCCATGCAGGACATCCAGCGCCTGACCGGGCAGATGATCAGCAAAGGCCCGCTGACGCTGAAAGACTTTGAACCGCTGCGCCTCGCCGACATCACGCCGGGCGAACTGGCCGCACTACGCGAAGCGCTGGATACCAAGACTCGCAGCCTCGATACGGCGGAAAGCGCTGTCACCAGTCTGCAAATCCAGTTATCCGAGGCCCACCGCCGTCACGCCGATGATAACACCGAGCACGACCGGGAAATCACTAAGCTGCGCGCCACGATCAAGTCGATGCAGAATGACGTACGCTACACCCGGAAGTCCGCGTCAGTCCGCGCCGCGTGGGAAGAACTGGCGGCCATTGACCTGACCACGGCCCGCATGGTGATCCTGTCCGGCCTCCGAGCGTACCCTGACCATGCAGCGGAGTACCTCGATACTCCGCACTACCGCCTTAACGCGAATCTGGTGGCGAACCTGCCAGCACCGATCGTCACGTACATCCATGCGATGTGCGATAACCTGCTGCTGTCACCTCCGCCAAAACCAGTCACGCAGCAAATGGTCAAGGACATGATAAACCGCATCCACGCGTCAATGAGCGCATCCACGTTCAGCGATCTGACCCGTGAATATTCAGGCGCACACCCGCTGTCCATGATGGCGGCCGACAAATACGAAGCCTTCTACATTGAGGCCGAAGACCTGCTGAACGGAGAAACTTTTTAAATGGGAGCCTATGCCACGCCCCAAGTAGACCAATACTGGCAGGTCAGAACGACAGGCCAGATCATGCTGATACGCCAGCCGGAGGATCATGTGTTCAGTCCGGAATGGCACCTGAACTACCGCCGGGTACGCCTGCTGCATCACCCGGAATCCACCTGCGTCTTTGTCGAGGACTACGGCACCTGCCTGAGCGCGCTGGATGACCCATGCGTCATCGAACTGGACTTGAAGGAGTACAAATACTGGAATCTTATTTACAGTAACCCCGACATATGA---------------------------------------------------------------------------------------------------------------------------------------------------------------TTGAGCGATGCACTCGAAAAGCATGAAGTGTCAGATCCGCCGGAGGCGTCTTACAAGACAATGGGCTTTGCAGCGTACGGCGAAGAGGTTGACAGCAAATTTGCGCTCGCCATCCCCGGAACAAACGCCATCGTCTTCCAGATCGAAAAGCGCGAGCGAGTGCTGCCCGGCGTTAGCGTACGAAATGAAGTCGTGAAGCGCATGGCCGCGTTGCGCGAGAAAGAGATCGAGGGTTGGGAGCCGAACCGCAAGGATTGGGCGCAGATGAAGGACGACGTGGAAGCGGAAATGCTGAAACACGCGCCTATCCGCCCGTCCCGCGTCAACGTCATCCTGTCCGCCCCGTTCGTGTACGTGTTCACGTCGAGCGCGAAGACGGCGGAAGAGTGCAGCGCGCTGATCCGTACGGCGCTCGGTACATGGCCCGTTGAACACCTGCTGCCGAGCGAGTATGAGCTGCGCCAGTTAATGCAGCGTGCGGTTCTCGGCCAGCAGGACGGCATCAAAGGCGATGCGTTTATCCACCTGAAACACGACGACGGCGACGACGTCAAGATGAAGGACACGGACATCTTCAAAGACGAGGCGGTGGTTGACCTGCTGTCCCGCCACTGGACTGTCCGCGCACTGGATCTCGAAGTCGATACGCAATGCCCGGGCATCGACACCGTGTACTTCCGCCTGTCCGACAAAGCCATCCTGTCTGGTATCCACATCGGCGAGGCCGACGTTGATGCGAACTACGACGCCACGCTCGAACGCTACGGCACCGATGGCGGCCAGTTCCTGACCATGATGGCTAACCTGTTCCAACTCGATAAGTCCCTGCGTGCGGTGATCAGCGTGCTGGACGAGGCCGGGCAGGTTGTTGAGTACACCGGAACGCTGAAC------GACGAAGACGACGACGAGGTTTAAATGCAGCCGACTAATACCGCGTTGATGGTGAACAACGCTATTCACCCGAAAGGCCGCATCGACGTCGTCCCGGCGTTCCGCGCTATCGAGCGGATCTACAGCGTGACCATCCATGCCACGCACACCGGGATCAAGGTGTCGTCGGCCACGAATCACCGCGTGACCTTCTATCAGTCCGGCGACCCGGCCATCGCGAAGCACGGCAAGGCCCGTGGCGCGGACGAATGTGCGGCCATGCGCATGTACATCGTGAAGTTTCTGGATTGGGCCATGACGAATATGCCATGCCCGGAAGTGCAGAATGTCGTCGTGGAGGTGGCTGGTGGAAGGCATTGAATGAAAACAACGCACCACCCTATTGAACTGAGTCCGGTACGAGACATTGCCCGTACGGCCTTTATCTATAAGAAGCCCGGCCAAAAAGAGGGCGAGATCTACATCGAGAAGGACAACGGTGACACCGAGATCGCCACCCCCCTGACCCGCGCGGACGCCATCGCATTGATCGCCGGATTGCGGTCTGCCTTCGACATTCCGGACGAGAACGCCGAGAAGGTCGAACTGTTACAGCGCCGCCTCGACCAGACCCAAGACCACATCGAAAGTATTTCGCTGGTCACGGCGGCCAACATCATGTTCGAGAACGGCCTGCGCACCGCAGTTCTTACGCCGTCCCGCCTGATCACCGGGCAGATGCCTGAACTGGAAATCGACGCGACTCGCCCGGACACCATCACCTACCGTCTGAAAGAGGATCCGCTCAATGCAGCCGACTAA------------------------------ATGAGCAAAGAACTAAGCCCGGCCGAACTGACTGGCGCAATGATGACGACCGAGCCGGATGTTGAACTGCCGTCACGCGTGCGCGTGTACAGCGTCGTGGGGAACCTCATTGCGCTGGAAGTCGGTGGCGTGTACACCCTGTCCCAAGAACTCCCGCTTGACCGTACGCTTTCGCAGGTACAGGACGAGGCCAATGCCCTCAAAGCGAAGATGCGGGCCAGCCTCAATTCCTCCATCCGGAACGCCATGAAACACCACGGCCAACGGTTCAGCATGGAATCCGCACTGGTGACTTACCCGTCTGGCCGTATGTTCATTCAGGCCGTCGTAACCTGTACGGCCACCGACGTTTCGGACGACGACGAAGTTTAA---------ATGGCGGGATTATGGTTTTTTGTTGTGACGATGTGCGGCGCGGTTGGCGCTGATAATATGGCGGCCGATTGTCATGATTATGTGATTGACGCGGGGATCTCTTATGACGATTGCCGCGCGGCCGTGGCGACTTATCCGGGCCGCATTGGTCTGTATTCCGTGCGGTGTGACCGTGGCGAGGCGGTAGAAGGGGGCAACGATGAATAA---------ATGAATAAGGAGTTATGGAAGCATTATTTCCGGTGCTTTCGTATGCGTGGGATGCCATACGTCGAGCGCTACGGCACGCCGGAAATCATCGCGTTTATGGATATTTGGGCAAGCCAGCATGATGACCAGTTAGAGACAAGGGCGGCGATCGTGGCGTACAGCGCCCGCGCCGGGCTTCCATGCAATGTGCGTAAAACGGCGTCACTCGACCTTTTAGCGCGGTACAATGACCGCAAGGCGGCCCACAATGGATAAATGGATAAGGCGCAACGCTTAACGGCTGCACGTATGGCGGCGGATCGGTATGCCGGGATCGCACGGGCAAAAGGTTTTAAACGTCATGCGGATGGCGTGACTTTTACCCGGGCCGATGCGGATCTAACGTGGGATGACCGGGCGCGCGCTTTCCGTGTGACGCTGTACAAGATGGACGGCCGATCACGCGTCGCCGTTGCCACTGTACGCGCTAATGCGATGCTTAACGTGCTGTTAAAATCCTTTATCTAA------ATGGCCGAGAAATTAGTCCCTGCGAAGAAAGTCAAGAATGGCGTGCTGTACAAATCTGGTCACATCAAGATTTCTAACGTACGTGCTTCTTACCCGCACCTCGATAAGCCGTACGGCGGCGAAGACGGCGGCGAGCCGAAATACTCGCTGACGCTTTTGATGCCGAAAGAAAGCCACGGCGAGATCGAGAAAATCATCCGTGAGCAGATCGAAGTCACCAAGAAGAACCACAAGACAGGCGCGCTTAAAGTCGCTCCGTCCATGTTGTTCATCAAAGACGGCGACACCGATTTCCCGGACAAACCGGAATGCGAAGGGATGTGGGTTATCTCAGCGCGCGAAAGCAAACGCCCGGATGTGTATAACATCGAGCGCGAAGAGTTGACTACTTCTTCCGAAATTCTGGAAGAGATCTACGGCGGTTGTTGGGTGTCTGTCGTCATCCGTCCGTGGTCGCAGGAAAACAAATTCGGCAAACGCGTCAACGCCAACCTGATTTCCGTTCTCAAGCGCAAAGACGACGAACCGTTCGGTGAAGGTCGCGTTGACACG------------------------------TCTGATGCGTGGGATGAAGACGAAGAT------------------------------------------------------TGGGAAGACGAAGTTTAA---------------------------------------------------------------------------------ATGCACGACTATCAGGATGAAGGCGTCCAGTTTATCAAAGACCATCCGTACTGCGGCATGTTCGTAGACCTCGGCTTGGGTAAAACCGTGATGACCGGAACCGCCATGCTCGACCTGATCGCGGACGGCGAAATAAACAAAGTCCTCGTCGTCGCGCCGAAGCGAGTGGCCCGTACCGGGTGGCCGACTGAATTCGACGAATGGGGCCATCTGTGCTTCTACAAGATGTCGATTATCGCCGGGAACGCCAAAGAGCGAGCGGCGGCCGCGAACAAGGACTGCCATTTTTACACGGTCAGCGTCGATAACATCGCGTGGCTGTGCGAGCATTTCAAAACGAAATGGCCGTTCGATGCCGTGGTGCTGGACGAGTCGAGCATGTTCAAATCCCATACCTCGCAGCGCTTCAAAATGCTGCGCCGGGTGCGCAAGTATATCAAACGCATTGTCGAGTTGACGGCCACGCCTGCGGCCGAGGGGTACATGGGTATCTTCTCGCAAATCTACCTGCTGGACGAAGGCGAGCGCTTTGGCTCCACCATCGGGGGCTATCAGGACAACTACTTCACGCAGAACCGATACAATTTCAAGTGGAAACTGCGCCCCGGCGCGGAAGACGAGATTATTCGGAAGATTTCTGATATATGTTTAGTCATGAAAGCGGAAGACTACCTTGACATGCACGAACCAAATTTCGTTCCTGTCCCGGTCGAGTTAGACGGGGAGACGGCGGAGCGGTACCGCATGATGGAGGAAGAAAGCCTTGTCGAGATTATGCCGGAAGATTTCGACGAACATCTGGATGACCCAATTGTGATCGAGGCGGAGCAGGCGGCATCCTTGCAGTCGAAGTTATTGCAGATGTGCTCGGGCTTCATCTACGACACGAAAATCGTCGGCATCACGGAAGACGACAAGGTCATCAAGCAGAAGGACACGTACAGGCTGCACGACCTGAAATTCGATGCGCTGGAAGAATTGCTGGAAACCACGCTGGCGGATAAAAACGTGCTGATCGCCTATCACTTCAAGCCGACCCTCGAACGACTGAAAGAGCGGTTTAAAGATCTGGTGGTCATGGACGATGACGGCAAGTGCATCAAGAAGTGGAACGCCGGAAAGATTCGCCTGCTGGCCGCGCACCCTCAATCGGCGGGACACGGTTTAAACCTCCAGCACGGCGGCCATGTGATTGTCTACATCGACAATCCGTGGTCACTCGAACGCTTCCTGCAATTCAACGGCCGACTTCACCGTCAGGGCCAGAAGTACCCGGTTACGATCTACCAGTTCAAAGCCATGCTGCGAACACCGAACGGGCTTCTGGCCGAGACAGCGGACGACGTCGTGATTCAGGCGCTGAACGACAAAGAGGACGTGCAGGACGCGTTCTTCGAACTGCTCGAACGCATCAAAGGGCGCATCAAACGCCGCAAGAAATCGAAAAATAAAGGGGTATGGGATGACGAAGAGTAA
