# Supplementary material for: Characterization of Flagellotropic, Chi-Like Salmonella Phages Isolated from Thai Poultry Farms
Source: Viruses. 2019 Jun 5;11(6):520. doi: 10.3390/v11060520 (PMC6631126; doi:10.3390/v11060520)
Supplement: Supplementary file 1 [file viruses-11-00520-s001.zip › Phothaworn P. et al_Supplementary materials/Supplementary Table S1.xlsx]

## Sheet: Sheet1
	Supplementary Table S1: Complete list of Salmonella strains used for phage host range analysis.
#	Salmonella strain	Source ID		#	Salmonella strain	Source ID
1	S. Enteritidis	Clinical isolate DMST		60	S. Virchow	Commercial farm isolate 25
2	S. Enteritidis	Clinical isolate 8		61	S. Virchow	Commercial farm isolate 26
3	S. Enteritidis	Clinical isolate 37		62	S. Virchow	Commercial farm isolate 29
4	S. Enteritidis	Clinical isolate 196		63	S. Virchow	Commercial farm isolate 33
5	S. Enteritidis	Clinical isolate 208		64	S. Virchow	Commercial farm isolate 34
6	S. Enteritidis	Clinical isolate 214		65	S. Virchow	Commercial farm isolate 45
7	S. Enteritidis	Clinical isolate 219		66	S. Virchow	Commercial farm isolate 48
8	S. Enteritidis	Clinical isolate 220		67	S. Virchow	Commercial farm isolate 54
9	S. Enteritidis	Clinical isolate 229		68	S. Virchow	Commercial farm isolate 55
10	S. Enteritidis	Clinical isolate 262		69	S. Virchow	Commercial farm isolate 56
11	S. Enteritidis	Clinical isolate 271		70	S. Virchow	Commercial farm isolate 62
12	S. Enteritidis	Clinical isolate 272		71	S. Virchow	Commercial farm isolate 63
13	S. Enteritidis	Clinical isolate 275		72	S. Virchow	Commercial farm isolate 67
14	S. Enteritidis	Clinical isolate 278		73	S. Virchow	Commercial farm isolate 70
15	S. Enteritidis	Clinical isolate 282		74	S. Virchow	Commercial farm isolate 71
16	S. Enteritidis	Commercial farm isolate SE15		75	S. Hadar	Commercial farm isolate 9
17	S. Enteritidis	Commercial farm isolate SE16		76	S. Hadar	Commercial farm isolate 22
18	S. Enteritidis	Commercial farm isolate SE76		77	S. Hadar	Commercial farm isolate 39
19	S. Enteritidis	Commercial farm isolate MLSE52		78	S. Hadar	Commercial farm isolate 43
20	S. Enteritidis	Commercial farm isolate MLSE116		79	S. Hadar	Commercial farm isolate 44
21	S. Enteritidis	Commercial farm isolate MLSE146		80	S. Hadar	Commercial farm isolate 45
22	S. Enteritidis	Commercial farm isolate MLSE164		81	S. Hadar	Commercial farm isolate 47
23	S. Enteritidis	Commercial farm isolate MLSE190		82	S. Hadar	Commercial farm isolate 48
24	S. Enteritidis	Commercial farm isolate MLSE198		83	S. Hadar	Commercial farm isolate 50
25	S. Enteritidis	Commercial farm isolate MLSE234		84	S. Hadar	Commercial farm isolate 51
26	S. Enteritidis	Commercial farm isolate MLSE317		85	S. Hadar	Commercial farm isolate 52
27	S. Enteritidis	Commercial farm isolate MLSE332		86	S. Choleraesuis	Clinical isolate 80
28	S. Enteritidis	Commercial farm isolate MLSE337		87	S. Choleraesuis	Clinical isolate 179
29	S. Enteritidis	Commercial farm isolate MLSE358		88	S. Choleraesuis	Clinical isolate 180
30	S. Enteritidis	Commercial farm isolate MLSE363		89	S. Choleraesuis	Clinical isolate 264
31	S. Enteritidis	Commercial farm isolate SM030		90	S. Choleraesuis	Clinical isolate 265
32	S. Enteritidis	Commercial farm isolate SS008		91	S. Choleraesuis	Clinical isolate 290
33	S. Typhimurium	Clinical isolate ATCCC 13311		92	S. Choleraesuis	Clinical isolate 296
34	S. Typhimurium	Clinical isolate 75		93	S. Choleraesuis	Clinical isolate 297
35	S. Typhimurium	Clinical isolate 273		94	S. Choleraesuis	Clinical isolate 299
36	S. Typhimurium	Clinical isolate 386		95	S. Choleraesuis	Clinical isolate 328
37	S. Typhimurium	Clinical isolate LT2		96	S. Choleraesuis	Clinical isolate 329
38	S. Typhimurium	Commercial farm isolate 16150		97	S. Choleraesuis	Clinical isolate 372
39	S. Typhimurium	Commercial farm isolate 16152		98	S. Choleraesuis	Clinical isolate 395
40	S. Typhimurium	Commercial farm isolate 47836		99	S. Agona	Commercial farm isolate SC029
41	S. Typhimurium	Commercial farm isolate 47837		100	S. Agona	Commercial farm isolate SM017
42	S. Typhimurium	Commercial farm isolate 47838		101	S. Agona	Commercial farm isolate SS032
43	S. Typhimurium	Commercial farm isolate 47839		102	S. Albany	Commercial farm isolate SC007
44	S. Typhimurium	Commercial farm isolate 081-1		103	S. Albany	Commercial farm isolate SM040
45	S. Typhimurium	Commercial farm isolate 081-12		104	S. Albany	Commercial farm isolate SS030
46	S. Typhimurium	Commercial farm isolate MLST10		105	S. Anatum	Commercial farm isolate SC017
47	S. Typhimurium	Commercial farm isolate MLST21		106	S. Anatum	Commercial farm isolate SM035
48	S. Typhimurium	Commercial farm isolate MLST25		107	S. Anatum	Commercial farm isolate SS019
49	S. Typhimurium	Commercial farm isolate MLST34		108	S. Altona	Commercial farm isolate SM032
50	S. Typhimurium	Commercial farm isolate MLST37		109	S. Corvalis	Commercial farm isolate SC036
51	S. Typhimurium	Commercial farm isolate MLST50		110	S. Corvalis	Commercial farm isolate SS026
52	S. Typhimurium	Commercial farm isolate MLST52		111	S. Give	Commercial farm isolate SC027
53	S. Typhimurium	Commercial farm isolate MLST54		112	S. Give	Commercial farm isolate SM019
54	S. Typhimurium	Commercial farm isolate MLST56		113	S. Give	Commercial farm isolate SS021
55	S. Typhimurium	Commercial farm isolate MLST57		114	S. Kentucky	Commercial farm isolate SC010
56	S. Typhimurium	Commercial farm isolate MLST59		115	S. Saintpaul	Commercial farm isolate SC038
57	S. Typhimurium	Commercial farm isolate MLST60		116	S. Schwarzengrund	Commercial farm isolate SC004
58	S. Typhimurium	Commercial farm isolate MLST112		117	S. Singapore	Commercial farm isolate SM043
59	S. Typhimurium	Commercial farm isolate MA8508		118	S. e. ssp. enterica I 4, 5, 12:i:-	Commercial farm isolate SC022
