# Supplementary material for: Characterization of Flagellotropic, Chi-Like Salmonella Phages Isolated from Thai Poultry Farms
Source: Viruses. 2019 Jun 5;11(6):520. doi: 10.3390/v11060520 (PMC6631126; doi:10.3390/v11060520)
Supplement: Supplementary file 1 [file viruses-11-00520-s001.zip › Phothaworn P. et al_Supplementary materials/Supplementary Table S4.xlsx]

## Sheet: STm101_manual curation
Salmonella phage STm101
59,856 bp
Locus_tag	Gene_Start	Gene_Stop	Strand	Product
CDS_01	583	3165	-	DNA primase
CDS_02	3162	3443	-	hypothetical protein
CDS_03	3683	4102	+	hypothetical protein
CDS_04	4486	5823	+	hypothetical protein
CDS_05	5878	6474	+	hypothetical protein
CDS_06	6541	8577	+	DNA polymerase
CDS_07	8579	8866	+	hypothetical protein
CDS_08	8859	10388	+	DNA helicase
CDS_09	10375	10944	+	terminase, small subunit
CDS_10	10934	13009	+	terminase, large subunit
CDS_11	13020	13274	+	head-tail joining protein
CDS_12	13271	14950	+	portal protein
CDS_13	14947	16263	+	prohead protease
CDS_14	16278	16697	+	decorator protein
CDS_15	16710	17774	+	major capsid protein
CDS_16	17836	18129	+	hypothetical protein
CDS_17	18132	18497	+	hypothetical protein
CDS_18	18497	19123	+	hypothetical protein
CDS_19	19120	19623	+	hypothetical protein
CDS_20	19637	20776	+	ig-like domain-containing protein
CDS_21	20873	21334	+	major tail protein
CDS_22	21569	25864	+	tape measure protein
CDS_23	25870	27558	+	tail assembly protein
CDS_24	27568	28386	+	tail assembly protein
CDS_25	28398	28628	+	tail assembly protein
CDS_26	28628	28867	+	tail assembly protein
CDS_27	28857	32672	+	tail protein
CDS_28	32746	33486	+	tail fiber protein
CDS_29	33496	34503	+	hypothetical protein
CDS_30	34514	35476	+	hypothetical protein
CDS_31	35490	36509	+	hypothetical protein
CDS_32	36524	37753	+	hypothetical protein
CDS_33	37763	39892	+	hypothetical protein
CDS_34	39955	40293	+	holin
CDS_35	40297	41010	+	endolysin
CDS_36	41016	41186	-	hypothetical protein
CDS_37	41188	41391	+	hypothetical protein
CDS_38	41392	41853	-	hypothetical protein
CDS_39	41850	42134	-	hypothetical protein
CDS_40	42131	43045	-	NinC protein
CDS_41	43065	43460	-	hypothetical protein
CDS_42	43457	44161	-	hypothetical protein
CDS_43	44163	44615	-	hypothetical protein
CDS_44	44612	44923	-	hypothetical protein
CDS_45	44920	45201	-	hypothetical protein
CDS_46	45282	45794	-	hypothetical protein
CDS_47	45776	46027	-	hypothetical protein
CDS_48	46017	46232	-	hypothetical protein
CDS_49	46235	46429	-	hypothetical protein
CDS_50	46440	47414	-	hypothetical protein
CDS_51	47492	48178	-	DNA adenine-methyltransferase
CDS_52	48178	49278	-	hypothetical protein
CDS_53	49275	49949	-	hypothetical protein
CDS_54	49946	50686	-	hypothetical protein
CDS_55	50882	51157	-	hypothetical protein
CDS_56	51162	51395	-	hypothetical protein
CDS_57	51398	52255	-	recombination-associated protein
CDS_58	52454	52795	-	hypothetical protein
CDS_59	52782	53117	-	viral integrase family 4
CDS_60	53104	53544	-	hypothetical protein
CDS_61	53616	53987	-	hypothetical protein
CDS_62	54748	54924	+	hypothetical protein
CDS_63	55023	55562	+	hypothetical protein
CDS_64	55780	56262	+	hypothetical protein
CDS_65	56277	56825	+	hypothetical protein
CDS_66	56822	57043	+	hypothetical protein
CDS_67	57167	58336	+	hypothetical protein
CDS_68	58348	58620	+	hypothetical protein
CDS_69	58614	58829	+	hypothetical protein
CDS_70	58887	59072	+	hypothetical protein
CDS_71	59065	59316	+	hypothetical protein
