# Supplementary material for: Characterization of Flagellotropic, Chi-Like Salmonella Phages Isolated from Thai Poultry Farms
Source: Viruses. 2019 Jun 5;11(6):520. doi: 10.3390/v11060520 (PMC6631126; doi:10.3390/v11060520)
Supplement: Supplementary file 1 [file viruses-11-00520-s001.zip › Phothaworn P. et al_Supplementary materials/Supplementary Table S5.xlsx]

## Sheet: STm118_manual curation
Salmonella phage STm118
60,065 bp
Locus_tag	Gene_Start	Gene_Stop	Strand	Product
CDS_01	583	3165	-	DNA primase
CDS_02	3162	3443	-	hypothetical protein
CDS_03	3683	4102	+	hypothetical protein
CDS_04	4486	5823	+	hypothetical protein
CDS_05	5878	6474	+	hypothetical protein
CDS_06	6541	8580	+	DNA polymerase
CDS_07	8582	8869	+	hypothetical protein
CDS_08	8862	10391	+	DNA helicase
CDS_09	10378	10947	+	terminase, small subunit
CDS_10	10937	13012	+	terminase, large subunit
CDS_11	13023	13277	+	head-tail joining protein
CDS_12	13274	14953	+	portal protein
CDS_13	14950	16266	+	prohead protease
CDS_14	16281	16700	+	decorator protein
CDS_15	16713	17777	+	major capsid protein
CDS_16	17839	18132	+	hypothetical protein
CDS_17	18135	18500	+	hypothetical protein
CDS_18	18500	19126	+	hypothetical protein
CDS_19	19123	19626	+	hypothetical protein
CDS_20	19640	20779	+	ig-like domain-containing protein
CDS_21	20876	21337	+	pre-tape measure protein
CDS_22	21572	25789	+	tape measure protein
CDS_23	25600	27559	+	tail assembly protein
CDS_24	27569	28387	+	hypothetical protein
CDS_25	28399	28629	+	hypothetical protein
CDS_26	28629	28868	+	hypothetical protein
CDS_27	28858	32673	+	tail protein
CDS_28	32747	33487	+	tail fiber protein
CDS_29	33497	34504	+	hypothetical protein
CDS_30	34515	35477	+	hypothetical protein
CDS_31	35491	36510	+	hypothetical protein
CDS_32	36525	37754	+	hypothetical protein
CDS_33	37764	39893	+	hypothetical protein
CDS_34	39956	40294	+	holin
CDS_35	40298	41011	+	endolysin
CDS_36	41017	41187	-	hypothetical protein
CDS_37	41189	41392	+	hypothetical protein
CDS_38	41393	41854	-	hypothetical protein
CDS_39	41851	42135	-	hypothetical protein
CDS_40	42132	43046	-	NinC protein
CDS_41	43066	43461	-	hypothetical protein
CDS_42	43458	44162	-	hypothetical protein
CDS_43	44312	44614	-	hypothetical protein
CDS_44	44611	44850	-	hypothetical protein
CDS_45	44918	45199	-	hypothetical protein
CDS_46	45280	45792	-	hypothetical protein
CDS_47	45824	46024	-	hypothetical protein
CDS_48	46014	46229	-	hypothetical protein
CDS_49	46232	46426	-	hypothetical protein
CDS_50	46437	47411	-	hypothetical protein
CDS_51	47489	48175	-	DNA adenine-methyltransferase
CDS_52	48175	49275	-	hypothetical protein
CDS_53	49272	49946	-	hypothetical protein
CDS_54	49943	50683	-	hypothetical protein
CDS_55	50879	51154	-	hypothetical protein
CDS_56	51159	51392	-	hypothetical protein
CDS_57	51395	52249	-	recombination-associated protein
CDS_58	52448	52789	-	hypothetical protein
CDS_59	52776	53111	-	viral integrase family 4
CDS_60	53098	53538	-	hypothetical protein
CDS_61	53610	53981	-	hypothetical protein
CDS_62	54736	54936	+	hypothetical protein
CDS_63	54954	55211	+	hypothetical protein
CDS_64	55230	55658	+	hypothetical protein
CDS_65	55985	56467	+	hypothetical protein
CDS_66	56481	57029	+	hypothetical protein
CDS_67	57026	57247	+	hypothetical protein
CDS_68	57373	58542	+	hypothetical protein
CDS_69	58554	58826	+	hypothetical protein
CDS_70	58820	53035	+	hypothetical protein
CDS_71	59028	59282	+	hypothetical protein
CDS_72	59275	59526	+	hypothetical protein
